# Supplementary material for: In-depth secretome analysis of Puccinia striiformis f. sp. tritici in infected wheat uncovers effector functions
Source: Biosci Rep. 2020 Dec 4;40(12):BSR20201188. doi: 10.1042/BSR20201188 (PMC7724613; doi:10.1042/BSR20201188)
Supplement: Supplementary Table S1-S5 [file BSR-2020-1188_supp1.zip]

Archive with 5 entries (5 files):
- BSR-2020-1188_suppST1.xlsx
- BSR-2020-1188_suppST2.xlsx
- BSR-2020-1188_suppST3.xlsx
- BSR-2020-1188_suppST4.pdf
- BSR-2020-1188_suppST5.pdf
