# Supplementary material for: In-depth secretome analysis of Puccinia striiformis f. sp. tritici in infected wheat uncovers effector functions
Source: Biosci Rep. 2020 Dec 4;40(12):BSR20201188. doi: 10.1042/BSR20201188 (PMC7724613; doi:10.1042/BSR20201188)
Supplement: Supplementary Table S1-S5 [file BSR-2020-1188_supp1.zip › BSR-2020-1188_suppST1.xlsx]

## Sheet: annotation
geneID	geneLength	Avocet-Yr10_PST_rawfragments(2276635)	Avocet-Yr10_PST_FPKM	Avocet-S_PST_rawfragments(3264287)	Avocet-S_PST_FPKM	Nr-ID	Nr-Score	Nr-Evalue	Nr-annotation	Nt-ID	Nt-Score	Nt-Evalue	Nt-annotation	Swissprot-ID	Swissprot-Score	Swissprot-Evalue	Swissprot-annotation	COG-Protein-or-Domain	COG-Score	COG-Evalue	COG-ID	COG-Function-Description	KO_id	KEGG-Evalue	KEGG-Score	KEGG-Gene	ko_definition	GO-BiologicalProcess	GO-MolecularFunction	Go-CellularComponent
CL1.Contig1_All	275	4	63890	12	133678	--	--	--	--	--	--	--	--	--	--	--	--	--	--	--	--	--	--	--	--	--	--	-	-	-
CL1.Contig2_All	295	11	163786	3	31154	gi|393216581|gb|EJD02071.1|	53.9	1e-06	Gar1-domain-containing protein [Fomitiporia mediterranea MF3/22]	--	--	--	--	--	--	--	--	--	--	--	--	--	K11595	2e-07	53.1	pcs:Pc22g22070	chromo domain-containing protein 1	-	-	-
CL10.Contig1_All	249	10	176404	26	319879	--	--	--	--	--	--	--	--	--	--	--	--	--	--	--	--	--	--	--	--	--	--	-	-	-
CL1000.Contig1_All	400	27	296490	24	183807	--	--	--	--	--	--	--	--	--	--	--	--	--	--	--	--	--	--	--	--	--	--	-	-	-
CL1001.Contig1_All	207	3	63659	7	103595	--	--	--	--	--	--	--	--	--	--	--	--	--	--	--	--	--	--	--	--	--	--	-	-	-
CL1001.Contig2_All	270	12	195220	14	158846	--	--	--	--	--	--	--	--	--	--	--	--	--	--	--	--	--	--	--	--	--	--	-	-	-
CL1002.Contig1_All	1236	464	1648945	565	1400366	gi|393213711|gb|EJC99206.1|	63.9	1e-08	hypothetical protein FOMMEDRAFT_136573 [Fomitiporia mediterranea MF3/22]	--	--	--	--	sp|Q6CC84|SPT5_YARLI	52.0	9e-07	Transcription elongation factor SPT5 OS=Yarrowia lipolytica (strain CLIB 122 / E 150) GN=SPT5 PE=3 SV=1	DR1554	50.4	6e-06	COG1307	Uncharacterized protein conserved in bacteria	K13100	2e-07	56.2	pte:PTT_13720	pre-mRNA-splicing factor CWC22	-	-	-
CL1002.Contig2_All	1794	350	856944	393	671092	gi|449544912|gb|EMD35884.1|	74.7	9e-12	hypothetical protein CERSUDRAFT_115801 [Ceriporiopsis subvermispora B]	--	--	--	--	sp|Q873A1|SEC31_NEUCR	56.6	6e-08	Protein transport protein sec31 OS=Neurospora crassa (strain ATCC 24698 / 74-OR23-1A / CBS 708.71 / DSM 1257 / FGSC 987) GN=sec31 PE=3 SV=1	DR2133	54.3	7e-07	COG4372	Uncharacterized protein conserved in bacteria with the myosin-like domain	K13100	6e-09	62.0	smp:SMAC_00152	pre-mRNA-splicing factor CWC22	-	-	-
CL1003.Contig1_All	279	12	188922	19	208622	--	--	--	--	--	--	--	--	--	--	--	--	--	--	--	--	--	--	--	--	--	--	-	-	-
CL1003.Contig2_All	388	18	203773	30	236865	gi|354544779|emb|CCE41504.1|	54.7	7e-07	hypothetical protein CPAR2_800560 [Candida parapsilosis]	--	--	--	--	sp|O74349|LTN1_SCHPO	51.6	2e-07	E3 ubiquitin-protein ligase listerin OS=Schizosaccharomyces pombe (strain 972 / ATCC 24843) GN=SPBC21D10.09c PE=3 SV=1	SPBC21D10.09c	51.6	3e-07	COG5219	Uncharacterized conserved protein, contains RING Zn-finger	--	--	--	--	--	-	-	-
CL1004.Contig1_All	486	13	117493	26	163889	gi|407916674|gb|EKG10010.1|	60.5	1e-08	hypothetical protein MPH_12884 [Macrophomina phaseolina MS6]	--	--	--	--	--	--	--	--	--	--	--	--	--	--	--	--	--	--	-	-	-
CL1004.Contig2_All	205	3	64280	3	44831	--	--	--	--	--	--	--	--	--	--	--	--	--	--	--	--	--	--	--	--	--	--	-	-	-
CL1004.Contig3_All	429	15	153582	33	235650	--	--	--	--	--	--	--	--	--	--	--	--	--	--	--	--	--	--	--	--	--	--	-	-	-
CL1005.Contig1_All	1079	994	4046425	1208	3429708	gi|471574499|gb|EMR72338.1|	184.9	3e-45	putative elongation factor 1-beta protein [Eutypa lata UCREL1]	--	--	--	--	sp|O74173|EF1B_SCHPO	155	5e-38	Elongation factor 1-beta OS=Schizosaccharomyces pombe (strain 972 / ATCC 24843) GN=tef5 PE=2 SV=1	SPCC1450.04	155	1e-37	COG2092	Translation elongation factor EF-1beta	K03232	6e-45	180	ssl:SS1G_06711	elongation factor 1-beta	-	-	-
CL1005.Contig2_All	242	136	2468483	164	2076061	gi|392563248|gb|EIW56427.1|	58.5	5e-08	elongation factor 1 beta/delta chain [Trametes versicolor FP-101664 SS1]	gi|46108251|ref|XM_381184.1|	56.0	7e-06	Gibberella zeae PH-1 hypothetical protein partial mRNA	sp|O74173|EF1B_SCHPO	51.2	2e-07	Elongation factor 1-beta OS=Schizosaccharomyces pombe (strain 972 / ATCC 24843) GN=tef5 PE=2 SV=1	SPCC1450.04	51.2	4e-07	COG2092	Translation elongation factor EF-1beta	K03232	7e-08	54.7	smp:SMAC_07431	elongation factor 1-beta	GO:0006412//translation	-	-
CL1006.Contig1_All	297	5	73947	8	82517	--	--	--	--	--	--	--	--	--	--	--	--	--	--	--	--	--	--	--	--	--	--	-	-	-
CL1007.Contig1_All	1372	0	0.0000	1	0.2233	gi|408391937|gb|EKJ71303.1|	60.1	1e-07	hypothetical protein FPSE_08542 [Fusarium pseudograminearum CS3096]	--	--	--	--	--	--	--	--	all2342	214	2e-55	COG1842	Phage shock protein A (IM30), suppresses sigma54-dependent transcription	--	--	--	--	--	-	-	-
CL1007.Contig2_All	1357	19	61501	8	18060	gi|408391937|gb|EKJ71303.1|	60.1	1e-07	hypothetical protein FPSE_08542 [Fusarium pseudograminearum CS3096]	--	--	--	--	--	--	--	--	all2342	214	2e-55	COG1842	Phage shock protein A (IM30), suppresses sigma54-dependent transcription	--	--	--	--	--	-	-	-
CL1007.Contig3_All	1394	26	81925	39	85706	gi|408391937|gb|EKJ71303.1|	60.1	1e-07	hypothetical protein FPSE_08542 [Fusarium pseudograminearum CS3096]	--	--	--	--	--	--	--	--	all2342	214	2e-55	COG1842	Phage shock protein A (IM30), suppresses sigma54-dependent transcription	--	--	--	--	--	-	-	-
CL1007.Contig4_All	1326	0	0.0000	0	0.0000	gi|408391937|gb|EKJ71303.1|	55.8	3e-06	hypothetical protein FPSE_08542 [Fusarium pseudograminearum CS3096]	--	--	--	--	--	--	--	--	all2342	219	6e-57	COG1842	Phage shock protein A (IM30), suppresses sigma54-dependent transcription	--	--	--	--	--	-	-	-
CL1007.Contig5_All	1439	67	204513	46	97928	gi|408391937|gb|EKJ71303.1|	60.1	1e-07	hypothetical protein FPSE_08542 [Fusarium pseudograminearum CS3096]	--	--	--	--	--	--	--	--	all2342	213	5e-55	COG1842	Phage shock protein A (IM30), suppresses sigma54-dependent transcription	--	--	--	--	--	-	-	-
CL1007.Contig6_All	1028	12	51274	23	68540	gi|408391937|gb|EKJ71303.1|	60.1	1e-07	hypothetical protein FPSE_08542 [Fusarium pseudograminearum CS3096]	--	--	--	--	--	--	--	--	all2342	213	3e-55	COG1842	Phage shock protein A (IM30), suppresses sigma54-dependent transcription	--	--	--	--	--	-	-	-
CL1008.Contig1_All	639	12	82487	15	71912	--	--	--	--	--	--	--	--	--	--	--	--	--	--	--	--	--	--	--	--	--	--	-	-	-
CL1008.Contig2_All	1015	80	346203	80	241455	--	--	--	--	--	--	--	--	--	--	--	--	--	--	--	--	--	--	--	--	--	--	-	-	-
CL1008.Contig3_All	607	2	14473	2	10094	--	--	--	--	--	--	--	--	--	--	--	--	--	--	--	--	--	--	--	--	--	--	-	-	-
CL1008.Contig4_All	601	8	58469	8	40778	--	--	--	--	--	--	--	--	--	--	--	--	--	--	--	--	--	--	--	--	--	--	-	-	-
CL1009.Contig1_All	228	0	0.0000	9	120926	gi|403166699|ref|XP_003326576.2|	155.2	4e-37	sphingolipid delta-4 desaturase [Puccinia graminis f. sp. tritici CRL 75-36-700-3] >gi|375166677|gb|EFP82157.2| sphingolipid delta-4 desaturase [Puccinia graminis f. sp. tritici CRL 75-36-700-3]	gi|403166698|ref|XM_003326528.2|	109	5e-22	Puccinia graminis f. sp. tritici CRL 75-36-700-3 sphingolipid delta-4 desaturase (PGTG_07554), mRNA	sp|O59715|DEGS_SCHPO	90.9	2e-19	Dihydroceramide delta(4)-desaturase OS=Schizosaccharomyces pombe (strain 972 / ATCC 24843) GN=dsd1 PE=3 SV=1	--	--	--	--	--	K04712	8e-33	137	cci:CC1G_05513	sphingolipid delta-4 desaturase [EC:1.14.-.-]	GO:0006633//fatty acid biosynthetic process;GO:0055114//oxidation-reduction process	GO:0016705//oxidoreductase activity, acting on paired donors, with incorporation or reduction of molecular oxygen	GO:0016021//integral to membrane
CL1009.Contig2_All	597	0	0.0000	42	215520	gi|403166699|ref|XP_003326576.2|	216.5	3e-55	sphingolipid delta-4 desaturase [Puccinia graminis f. sp. tritici CRL 75-36-700-3] >gi|375166677|gb|EFP82157.2| sphingolipid delta-4 desaturase [Puccinia graminis f. sp. tritici CRL 75-36-700-3]	gi|403166698|ref|XM_003326528.2|	71.9	3e-10	Puccinia graminis f. sp. tritici CRL 75-36-700-3 sphingolipid delta-4 desaturase (PGTG_07554), mRNA	sp|O59715|DEGS_SCHPO	109	2e-24	Dihydroceramide delta(4)-desaturase OS=Schizosaccharomyces pombe (strain 972 / ATCC 24843) GN=dsd1 PE=3 SV=1	--	--	--	--	--	K04712	6e-41	166	cci:CC1G_05513	sphingolipid delta-4 desaturase [EC:1.14.-.-]	GO:0006633//fatty acid biosynthetic process;GO:0055114//oxidation-reduction process	GO:0016705//oxidoreductase activity, acting on paired donors, with incorporation or reduction of molecular oxygen	GO:0016021//integral to membrane
CL101.Contig1_All	647	19	128990	34	160985	gi|393231390|gb|EJD38983.1|	53.1	5e-06	hypothetical protein AURDEDRAFT_171973 [Auricularia delicata TFB-10046 SS5]	gi|253317405|gb|GQ241245.1|	81.8	4e-13	Puccinia striiformis f. sp. tritici RACE marker SU11-14 genomic sequence	--	--	--	--	--	--	--	--	--	--	--	--	--	--	-	-	-
CL101.Contig2_All	654	38	255219	31	145210	gi|451853252|gb|EMD66546.1|	61.6	1e-08	hypothetical protein COCSADRAFT_299313 [Cochliobolus sativus ND90Pr]	--	--	--	--	sp|Q9P6R1|VRP1_SCHPO	50.4	1e-06	Verprolin OS=Schizosaccharomyces pombe (strain 972 / ATCC 24843) GN=vrp1 PE=1 SV=1	RSc2303	55.5	7e-08	COG4796	Type II secretory pathway, component HofQ	K09419	7e-07	53.1	uma:UM03053.1	heat shock transcription factor, other eukaryote	-	-	-
CL101.Contig3_All	266	0	0.0000	0	0.0000	--	--	--	--	--	--	--	--	--	--	--	--	--	--	--	--	--	--	--	--	--	--	-	-	-
CL101.Contig4_All	256	3	51474	8	95733	--	--	--	--	--	--	--	--	--	--	--	--	--	--	--	--	--	--	--	--	--	--	-	-	-
CL101.Contig5_All	321	6	82102	5	47717	--	--	--	--	--	--	--	--	--	--	--	--	--	--	--	--	--	--	--	--	--	--	-	-	-
CL1010.Contig1_All	872	69	347568	85	298617	gi|328768220|gb|EGF78267.1|	359.4	6e-98	hypothetical protein BATDEDRAFT_20420 [Batrachochytrium dendrobatidis JAM81]	gi|189208890|ref|XM_001940743.1|	63.9	1e-07	Pyrenophora tritici-repentis Pt-1C-BFP rRNA methyltransferase NOP1, partial mRNA	sp|P35551|FBRL_SCHPO	327	7e-90	rRNA 2'-O-methyltransferase fibrillarin OS=Schizosaccharomyces pombe (strain 972 / ATCC 24843) GN=fib1 PE=1 SV=1	SPBC2D10.10c	327	2e-89	COG1889	Fibrillarin-like rRNA methylase	K14563	5e-92	336	mgl:MGL_3697	rRNA 2'-O-methyltransferase fibrillarin [EC:2.1.1.-]	GO:0006364//rRNA processing;GO:0032259//methylation;GO:0008033//tRNA processing	GO:0003723//RNA binding;GO:0008168//methyltransferase activity	-
CL1010.Contig2_All	319	12	165233	16	153653	gi|328768220|gb|EGF78267.1|	185.3	3e-46	hypothetical protein BATDEDRAFT_20420 [Batrachochytrium dendrobatidis JAM81]	gi|118430648|gb|DQ668018.1|	58.0	3e-06	Colletotrichum cereale isolate PA-50005 clone M13, unknown genomic sequence	sp|P35551|FBRL_SCHPO	176	4e-45	rRNA 2'-O-methyltransferase fibrillarin OS=Schizosaccharomyces pombe (strain 972 / ATCC 24843) GN=fib1 PE=1 SV=1	SPBC2D10.10c	176	1e-44	COG1889	Fibrillarin-like rRNA methylase	K14563	2e-44	176	spo:SPBC2D10.10c	rRNA 2'-O-methyltransferase fibrillarin [EC:2.1.1.-]	GO:0006364//rRNA processing;GO:0032259//methylation;GO:0008033//tRNA processing	GO:0003723//RNA binding;GO:0008168//methyltransferase activity	GO:0005730//nucleolus;GO:0030529//ribonucleoprotein complex
CL1011.Contig1_All	1183	310	1151022	221	572294	gi|392568798|gb|EIW61972.1|	59.7	1e-07	hypothetical protein TRAVEDRAFT_27398 [Trametes versicolor FP-101664 SS1]	--	--	--	--	sp|Q4P0G6|CWC21_USTMA	48.5	9e-06	Pre-mRNA-splicing factor CWC21 OS=Ustilago maydis (strain 521 / FGSC 9021) GN=CWC21 PE=3 SV=1	--	--	--	--	--	K11422	3e-06	52.4	cci:CC1G_15535	histone-lysine N-methyltransferase SETD1 [EC:2.1.1.43]	-	-	-
CL1011.Contig2_All	1835	774	1852727	686	1145248	gi|449544912|gb|EMD35884.1|	81.3	1e-13	hypothetical protein CERSUDRAFT_115801 [Ceriporiopsis subvermispora B]	--	--	--	--	sp|O36027|WSP1_SCHPO	74.7	2e-13	Wiskott-Aldrich syndrome protein homolog 1 OS=Schizosaccharomyces pombe (strain 972 / ATCC 24843) GN=wsp1 PE=1 SV=3	DR0479	64.3	7e-10	COG0744	Membrane carboxypeptidase (penicillin-binding protein)	K16075	9e-16	84.7	ani:AN8715.2	magnesium transporter	-	-	-
CL1011.Contig3_All	345	78	993075	57	506136	--	--	--	--	--	--	--	--	--	--	--	--	--	--	--	--	--	--	--	--	--	--	-	-	-
CL1011.Contig4_All	224	11	215701	11	150438	--	--	--	--	--	--	--	--	--	--	--	--	--	--	--	--	--	--	--	--	--	--	-	-	-
CL1012.Contig1_All	382	0	0.0000	10	80195	gi|331222032|ref|XP_003323690.1|	104.0	1e-21	hypothetical protein PGTG_05592 [Puccinia graminis f. sp. tritici CRL 75-36-700-3] >gi|309302680|gb|EFP79271.1| hypothetical protein PGTG_05592 [Puccinia graminis f. sp. tritici CRL 75-36-700-3]	gi|331222031|ref|XM_003323642.1|	60.0	8e-07	Puccinia graminis f. sp. tritici CRL 75-36-700-3 hypothetical protein (PGTG_05592), mRNA	--	--	--	--	--	--	--	--	--	--	--	--	--	--	-	-	-
CL1012.Contig2_All	367	0	0.0000	21	175293	gi|331222032|ref|XP_003323690.1|	100.1	1e-20	hypothetical protein PGTG_05592 [Puccinia graminis f. sp. tritici CRL 75-36-700-3] >gi|309302680|gb|EFP79271.1| hypothetical protein PGTG_05592 [Puccinia graminis f. sp. tritici CRL 75-36-700-3]	gi|331222031|ref|XM_003323642.1|	60.0	7e-07	Puccinia graminis f. sp. tritici CRL 75-36-700-3 hypothetical protein (PGTG_05592), mRNA	--	--	--	--	--	--	--	--	--	--	--	--	--	--	-	-	-
CL1013.Contig1_All	259	8	135674	3	35484	--	--	--	--	--	--	--	--	--	--	--	--	--	--	--	--	--	--	--	--	--	--	-	-	-
CL1013.Contig2_All	205	1	21427	1	14944	--	--	--	--	--	--	--	--	--	--	--	--	--	--	--	--	--	--	--	--	--	--	-	-	-
CL1014.Contig1_All	447	25	245663	20	137067	gi|392568798|gb|EIW61972.1|	66.6	1e-10	hypothetical protein TRAVEDRAFT_27398 [Trametes versicolor FP-101664 SS1]	--	--	--	--	sp|Q7SAT8|PAN1_NEUCR	54.3	3e-08	Actin cytoskeleton-regulatory complex protein pan-1 OS=Neurospora crassa (strain ATCC 24698 / 74-OR23-1A / CBS 708.71 / DSM 1257 / FGSC 987) GN=pan-1 PE=3 SV=1	PA0074_1	53.9	1e-07	COG0515	Serine/threonine protein kinase	K11422	1e-06	51.2	cci:CC1G_15535	histone-lysine N-methyltransferase SETD1 [EC:2.1.1.43]	-	-	-
CL1015.Contig1_All	759	62	358803	79	318858	--	--	--	--	--	--	--	--	--	--	--	--	--	--	--	--	--	--	--	--	--	--	-	-	-
CL1015.Contig2_All	2037	18	38814	22	33086	gi|149235842|ref|XP_001523799.1|	72.8	4e-11	hypothetical protein LELG_05215 [Lodderomyces elongisporus NRRL YB-4239] >gi|146452778|gb|EDK47034.1| hypothetical protein LELG_05215 [Lodderomyces elongisporus NRRL YB-4239]	--	--	--	--	sp|Q12469|SKM1_YEAST	70.1	6e-12	Serine/threonine-protein kinase SKM1 OS=Saccharomyces cerevisiae (strain ATCC 204508 / S288c) GN=SKM1 PE=1 SV=1	PA0074_1	62.8	2e-09	COG0515	Serine/threonine protein kinase	K11229	4e-12	72.8	lel:LELG_05215	mitogen-activated protein kinase kinase kinase [EC:2.7.11.1]	-	-	-
CL1015.Contig3_All	3131	164	230074	166	162419	gi|384498357|gb|EIE88848.1|	68.9	9e-10	hypothetical protein RO3G_13559 [Rhizopus delemar RA 99-880]	--	--	--	--	sp|Q12469|SKM1_YEAST	68.6	3e-11	Serine/threonine-protein kinase SKM1 OS=Saccharomyces cerevisiae (strain ATCC 204508 / S288c) GN=SKM1 PE=1 SV=1	slr0152	62.0	6e-09	COG0515	Serine/threonine protein kinase	K11229	1e-10	68.9	lel:LELG_05215	mitogen-activated protein kinase kinase kinase [EC:2.7.11.1]	-	-	-
CL1015.Contig4_All	2896	60	91004	57	60296	gi|389748403|gb|EIM89580.1|	102.8	5e-20	hypothetical protein STEHIDRAFT_128546 [Stereum hirsutum FP-91666 SS1]	--	--	--	--	sp|Q01389|BCK1_YEAST	85.9	2e-16	Serine/threonine-protein kinase BCK1/SLK1/SSP31 OS=Saccharomyces cerevisiae (strain ATCC 204508 / S288c) GN=BCK1 PE=1 SV=1	ECU01g0630	85.1	6e-16	COG0515	Serine/threonine protein kinase	K11228	4e-18	93.2	ppl:POSPLDRAFT_107571	mitogen-activated protein kinase kinase kinase [EC:2.7.11.1]	-	-	-
CL1015.Contig5_All	434	24	242900	43	303522	gi|393214983|gb|EJD00475.1|	52.8	2e-06	kinase-like protein [Fomitiporia mediterranea MF3/22]	--	--	--	--	--	--	--	--	--	--	--	--	--	--	--	--	--	--	-	-	-
CL1015.Contig6_All	204	6	129190	14	210237	--	--	--	--	--	--	--	--	--	--	--	--	--	--	--	--	--	--	--	--	--	--	-	-	-
CL1016.Contig1_All	209	2	42033	1	14658	gi|384493896|gb|EIE84387.1|	78.6	4e-14	hypothetical protein RO3G_09097 [Rhizopus delemar RA 99-880]	--	--	--	--	sp|Q9UUF7|COPB_SCHPO	71.2	1e-13	Coatomer subunit beta OS=Schizosaccharomyces pombe (strain 972 / ATCC 24843) GN=sec26 PE=3 SV=1	SPBC146.14c	71.2	4e-13	COG5096	Vesicle coat complex, various subunits	--	--	--	--	--	GO:0015031//protein transport	-	GO:0030663//COPI-coated vesicle membrane;GO:0030117//membrane coat
CL1016.Contig2_All	217	3	60725	4	56469	gi|384493896|gb|EIE84387.1|	71.6	6e-12	hypothetical protein RO3G_09097 [Rhizopus delemar RA 99-880]	--	--	--	--	sp|Q9UUF7|COPB_SCHPO	67.0	3e-12	Coatomer subunit beta OS=Schizosaccharomyces pombe (strain 972 / ATCC 24843) GN=sec26 PE=3 SV=1	SPBC146.14c	67.0	8e-12	COG5096	Vesicle coat complex, various subunits	--	--	--	--	--	GO:0016192//vesicle-mediated transport;GO:0006886//intracellular protein transport	GO:0005198//structural molecule activity	GO:0030126//COPI vesicle coat
CL1017.Contig1_All	652	2	13474	781	3669569	--	--	--	--	--	--	--	--	--	--	--	--	--	--	--	--	--	--	--	--	--	--	-	-	-
CL1017.Contig2_All	435	1	10098	82	577479	--	--	--	--	--	--	--	--	--	--	--	--	--	--	--	--	--	--	--	--	--	--	-	-	-
CL1018.Contig1_All	694	1	0.6329	19	83870	--	--	--	--	--	--	--	--	--	--	--	--	--	--	--	--	--	--	--	--	--	--	-	-	-
CL1018.Contig2_All	854	1	0.5143	23	82505	--	--	--	--	--	--	--	--	--	--	--	--	--	--	--	--	--	--	--	--	--	--	-	-	-
CL1018.Contig3_All	314	12	167864	22	214637	--	--	--	--	--	--	--	--	--	--	--	--	--	--	--	--	--	--	--	--	--	--	-	-	-
CL1019.Contig1_All	413	21	223345	25	185439	--	--	--	--	--	--	--	--	--	--	--	--	--	--	--	--	--	--	--	--	--	--	-	-	-
CL1019.Contig2_All	316	5	69501	6	58167	--	--	--	--	--	--	--	--	--	--	--	--	--	--	--	--	--	--	--	--	--	--	-	-	-
CL1019.Contig3_All	305	2	28803	3	30132	--	--	--	--	--	--	--	--	--	--	--	--	--	--	--	--	--	--	--	--	--	--	-	-	-
CL102.Contig1_All	2405	111	202728	127	161771	gi|443897622|dbj|GAC74962.1|	56.2	4e-06	hypothetical protein PANT_13d00077 [Pseudozyma antarctica T-34]	--	--	--	--	sp|O94317|YH5D_SCHPO	59.3	1e-08	Uncharacterized serine-rich protein C215.13 OS=Schizosaccharomyces pombe (strain 972 / ATCC 24843) GN=SPBC215.13 PE=1 SV=1	YLR106c	57.8	9e-08	COG5271	AAA ATPase containing von Willebrand factor type A (vWA) domain	K15601	4e-24	112	scm:SCHCODRAFT_103341	lysine-specific demethylase 3 [EC:1.14.11.-]	-	-	-
CL102.Contig2_All	1243	15	53006	16	39433	gi|388579571|gb|EIM19893.1|	72.0	3e-11	hypothetical protein WALSEDRAFT_58470 [Wallemia sebi CBS 633.66]	--	--	--	--	sp|O94317|YH5D_SCHPO	61.2	1e-09	Uncharacterized serine-rich protein C215.13 OS=Schizosaccharomyces pombe (strain 972 / ATCC 24843) GN=SPBC215.13 PE=1 SV=1	SPAC140.02	60.8	5e-09	COG0724	RNA-binding proteins (RRM domain)	K11294	1e-11	70.5	afm:AFUA_3G07710	nucleolin	-	-	-
CL102.Contig3_All	1453	13	39299	19	40059	gi|440639749|gb|ELR09668.1|	59.7	2e-07	hypothetical protein GMDG_04154 [Geomyces destructans 20631-21]	--	--	--	--	sp|Q12019|MDN1_YEAST	62.0	1e-09	Midasin OS=Saccharomyces cerevisiae (strain ATCC 204508 / S288c) GN=MDN1 PE=1 SV=1	YLR106c	62.0	3e-09	COG5271	AAA ATPase containing von Willebrand factor type A (vWA) domain	K11684	4e-12	72.4	ncr:NCU08423	bromodomain-containing factor 1	-	-	-
CL1020.Contig1_All	548	75	601156	73	408088	gi|384493501|gb|EIE83992.1|	134.4	1e-30	hypothetical protein RO3G_08697 [Rhizopus delemar RA 99-880]	--	--	--	--	sp|Q4WZ70|OYE3_ASPFU	103	1e-22	Festuclavine dehydrogenase subunit FgaOx3 OS=Neosartorya fumigata (strain ATCC MYA-4609 / Af293 / CBS 101355 / FGSC A1100) GN=fgaOx3 PE=3 SV=1	AGc3979	120	2e-27	COG1902	NADH:flavin oxidoreductases, Old Yellow Enzyme family	K00354	4e-25	113	cne:CNI02360	NADPH2 dehydrogenase [EC:1.6.99.1]	-	GO:0003824//catalytic activity	-
CL1020.Contig2_All	253	19	329868	31	375364	gi|296420079|ref|XP_002839608.1|	67.8	8e-11	hypothetical protein [Tuber melanosporum Mel28] >gi|295635791|emb|CAZ83799.1| unnamed protein product [Tuber melanosporum]	--	--	--	--	sp|Q4WZ70|OYE3_ASPFU	48.1	1e-06	Festuclavine dehydrogenase subunit FgaOx3 OS=Neosartorya fumigata (strain ATCC MYA-4609 / Af293 / CBS 101355 / FGSC A1100) GN=fgaOx3 PE=3 SV=1	VCA0993	52.0	3e-07	COG1902	NADH:flavin oxidoreductases, Old Yellow Enzyme family	K00354	5e-10	61.6	pic:PICST_57042	NADPH2 dehydrogenase [EC:1.6.99.1]	-	-	-
CL1021.Contig1_All	843	54	281367	56	203504	gi|406862837|gb|EKD15886.1|	71.2	3e-11	WASP-interacting protein-like protein vrp1p [Marssonina brunnea f. sp. &apos;multigermtubi&apos; MB_m1]	--	--	--	--	sp|O36027|WSP1_SCHPO	61.6	7e-10	Wiskott-Aldrich syndrome protein homolog 1 OS=Schizosaccharomyces pombe (strain 972 / ATCC 24843) GN=wsp1 PE=1 SV=3	CC0042	49.7	6e-06	COG0532	Translation initiation factor 2 (IF-2; GTPase)	K11422	2e-09	62.0	cci:CC1G_15535	histone-lysine N-methyltransferase SETD1 [EC:2.1.1.43]	-	-	-
CL1021.Contig2_All	302	11	159990	26	263741	--	--	--	--	--	--	--	--	--	--	--	--	--	--	--	--	--	--	--	--	--	--	-	-	-
CL1022.Contig1_All	555	18	142458	15	82796	--	--	--	--	--	--	--	--	--	--	--	--	--	--	--	--	--	--	--	--	--	--	-	-	-
CL1022.Contig2_All	315	7	97610	13	126428	--	--	--	--	--	--	--	--	--	--	--	--	--	--	--	--	--	--	--	--	--	--	-	-	-
CL1023.Contig1_All	328	32	428531	47	438971	gi|328771769|gb|EGF81808.1|	149.8	1e-35	hypothetical protein BATDEDRAFT_29651 [Batrachochytrium dendrobatidis JAM81]	gi|302676707|ref|XM_003027991.1|	67.9	3e-09	Schizophyllum commune H4-8 hypothetical protein, mRNA	sp|Q9Y818|UBC15_SCHPO	138	7e-34	Ubiquitin-conjugating enzyme E2 15 OS=Schizosaccharomyces pombe (strain 972 / ATCC 24843) GN=ubc15 PE=3 SV=1	SPBC1105.09	138	2e-33	COG5078	Ubiquitin-protein ligase	K10575	2e-35	145	scm:SCHCODRAFT_85970	ubiquitin-conjugating enzyme E2 G1 [EC:6.3.2.19]	-	GO:0016881//acid-amino acid ligase activity	-
CL1023.Contig2_All	971	402	1818500	480	1514376	gi|328771769|gb|EGF81808.1|	245.7	1e-63	hypothetical protein BATDEDRAFT_29651 [Batrachochytrium dendrobatidis JAM81]	--	--	--	--	sp|Q9Y818|UBC15_SCHPO	242	3e-64	Ubiquitin-conjugating enzyme E2 15 OS=Schizosaccharomyces pombe (strain 972 / ATCC 24843) GN=ubc15 PE=3 SV=1	SPBC1105.09	242	6e-64	COG5078	Ubiquitin-protein ligase	K10575	1e-63	242	spo:SPBC1105.09	ubiquitin-conjugating enzyme E2 G1 [EC:6.3.2.19]	-	GO:0016874//ligase activity	-
CL1023.Contig3_All	646	170	1155907	188	891532	gi|328771769|gb|EGF81808.1|	246.9	2e-64	hypothetical protein BATDEDRAFT_29651 [Batrachochytrium dendrobatidis JAM81]	--	--	--	--	sp|Q9Y818|UBC15_SCHPO	239	1e-63	Ubiquitin-conjugating enzyme E2 15 OS=Schizosaccharomyces pombe (strain 972 / ATCC 24843) GN=ubc15 PE=3 SV=1	SPBC1105.09	239	3e-63	COG5078	Ubiquitin-protein ligase	K10575	5e-63	239	spo:SPBC1105.09	ubiquitin-conjugating enzyme E2 G1 [EC:6.3.2.19]	-	GO:0016874//ligase activity	-
CL1024.Contig1_All	396	18	199657	19	146984	--	--	--	--	--	--	--	--	--	--	--	--	--	--	--	--	--	--	--	--	--	--	-	-	-
CL1024.Contig2_All	714	27	166101	29	124426	--	--	--	--	--	--	--	--	--	--	--	--	--	--	--	--	--	--	--	--	--	--	-	-	-
CL1024.Contig3_All	664	15	99227	6	27682	--	--	--	--	--	--	--	--	--	--	--	--	--	--	--	--	--	--	--	--	--	--	-	-	-
CL1025.Contig1_All	551	6	47831	5	27799	--	--	--	--	--	--	--	--	--	--	--	--	--	--	--	--	--	--	--	--	--	--	-	-	-
CL1025.Contig2_All	973	9	40629	4	12594	--	--	--	--	--	--	--	--	--	--	--	--	--	--	--	--	--	--	--	--	--	--	-	-	-
CL1025.Contig3_All	1526	22	63325	27	54203	--	--	--	--	--	--	--	--	--	--	--	--	--	--	--	--	--	--	--	--	--	--	-	-	-
CL1026.Contig1_All	294	5	74701	11	114619	--	--	--	--	--	--	--	--	--	--	--	--	--	--	--	--	--	--	--	--	--	--	-	-	-
CL1027.Contig1_All	359	34	415998	36	307199	gi|71021733|ref|XP_761097.1|	62.0	4e-09	hypothetical protein UM04950.1 [Ustilago maydis 521] >gi|46100547|gb|EAK85780.1| hypothetical protein UM04950.1 [Ustilago maydis 521]	--	--	--	--	sp|Q6C842|BUR1_YARLI	57.4	2e-09	Serine/threonine-protein kinase BUR1 OS=Yarrowia lipolytica (strain CLIB 122 / E 150) GN=BUR1 PE=3 SV=1	--	--	--	--	--	K15562	4e-10	62.0	uma:UM04950.1	serine/threonine-protein kinase BUR1 [EC:2.7.11.22 2.7.11.23]	GO:0016310//phosphorylation	GO:0004674//protein serine/threonine kinase activity;GO:0000166//nucleotide binding	-
CL1027.Contig2_All	250	13	228407	6	73523	gi|465792676|emb|CCU97915.1|	71.2	7e-12	unnamed protein product [Malassezia sympodialis ATCC 42132]	--	--	--	--	sp|Q6C842|BUR1_YARLI	52.4	7e-08	Serine/threonine-protein kinase BUR1 OS=Yarrowia lipolytica (strain CLIB 122 / E 150) GN=BUR1 PE=3 SV=1	--	--	--	--	--	K15562	5e-11	65.1	uma:UM04950.1	serine/threonine-protein kinase BUR1 [EC:2.7.11.22 2.7.11.23]	-	GO:0016301//kinase activity	-
CL1028.Contig1_All	388	55	622641	33	260552	gi|409048817|gb|EKM58295.1|	143.3	1e-33	hypothetical protein PHACADRAFT_252504 [Phanerochaete carnosa HHB-10118-sp]	--	--	--	--	sp|O74427|URK1_SCHPO	132	9e-32	Uridine kinase OS=Schizosaccharomyces pombe (strain 972 / ATCC 24843) GN=urk1 PE=3 SV=1	SPy1368	144	3e-35	COG0572	Uridine kinase	K00876	2e-34	142	mgl:MGL_1854	uridine kinase [EC:2.7.1.48]	GO:0010138;GO:0046132//pyrimidine ribonucleoside biosynthetic process	GO:0000166//nucleotide binding;GO:0016301//kinase activity	-
CL1028.Contig2_All	337	1	13034	2	18181	gi|384491379|gb|EIE82575.1|	116.7	1e-25	hypothetical protein RO3G_07280 [Rhizopus delemar RA 99-880]	--	--	--	--	sp|O74427|URK1_SCHPO	105	7e-24	Uridine kinase OS=Schizosaccharomyces pombe (strain 972 / ATCC 24843) GN=urk1 PE=3 SV=1	SPy1368	117	5e-27	COG0572	Uridine kinase	K00876	2e-24	109	mgl:MGL_1854	uridine kinase [EC:2.7.1.48]	GO:0006796//phosphate-containing compound metabolic process	GO:0016772//transferase activity, transferring phosphorus-containing groups	-
CL1028.Contig3_All	905	100	485353	100	338503	gi|358056169|dbj|GAA97909.1|	192.2	1e-47	hypothetical protein E5Q_04589 [Mixia osmundae IAM 14324]	gi|347009717|gb|CP003004.1|	58.0	8e-06	Myceliophthora thermophila ATCC 42464 chromosome 3, complete sequence	sp|O74427|URK1_SCHPO	166	2e-41	Uridine kinase OS=Schizosaccharomyces pombe (strain 972 / ATCC 24843) GN=urk1 PE=3 SV=1	SPy1368	186	6e-47	COG0572	Uridine kinase	K00876	1e-45	182	mgl:MGL_1854	uridine kinase [EC:2.7.1.48]	GO:0006796//phosphate-containing compound metabolic process	GO:0016772//transferase activity, transferring phosphorus-containing groups	-
CL1029.Contig1_All	902	47	228875	19	64530	gi|328771926|gb|EGF81965.1|	351.7	1e-95	hypothetical protein BATDEDRAFT_31536 [Batrachochytrium dendrobatidis JAM81]	gi|333827658|gb|JF412507.1|	67.9	8e-09	Leucosporidium antarcticum heat shock protein 100 (hsp100) mRNA, partial cds	sp|P31540|HSP98_NEUCR	323	1e-88	Heat shock protein hsp98 OS=Neurospora crassa (strain ATCC 24698 / 74-OR23-1A / CBS 708.71 / DSM 1257 / FGSC 987) GN=hsp98 PE=1 SV=2	alr5084	331	1e-90	COG0542	ATPases with chaperone activity, ATP-binding subunit	K01362	1e-84	311	afm:AFUA_1G15270	[EC:3.4.21.-]	GO:0043581	GO:0000166//nucleotide binding	GO:0044424//intracellular part
CL103.Contig1_All	318	26	359131	11	105969	gi|15823622|dbj|BAB69056.1|	89.0	3e-17	delta-12 fatty acid desaturase [Mucor circinelloides]	--	--	--	--	sp|P59668|FAD12_MORIS	80.1	3e-16	Delta(12) fatty acid desaturase OS=Mortierella isabellina PE=2 SV=1	sll1441	145	2e-35	COG3239	Fatty acid desaturase	K10256	2e-17	86.7	cci:CC1G_02590	omega-6 fatty acid desaturase (delta-12 desaturase) [EC:1.14.19.-]	-	-	-
CL103.Contig2_All	1444	61	185554	35	74253	gi|328768969|gb|EGF79014.1|	243.8	8e-63	hypothetical protein BATDEDRAFT_90204 [Batrachochytrium dendrobatidis JAM81]	--	--	--	--	sp|Q9Y8H5|FAD12_MORAP	218	9e-57	Delta(12) fatty acid desaturase OS=Mortierella alpina PE=1 SV=2	all1597	384	3e-106	COG3239	Fatty acid desaturase	K10256	1e-53	209	ure:UREG_02885	omega-6 fatty acid desaturase (delta-12 desaturase) [EC:1.14.19.-]	-	-	-
CL103.Contig3_All	1680	210	549056	28	51058	gi|328768969|gb|EGF79014.1|	243.8	1e-62	hypothetical protein BATDEDRAFT_90204 [Batrachochytrium dendrobatidis JAM81]	--	--	--	--	sp|Q9Y8H5|FAD12_MORAP	218	1e-56	Delta(12) fatty acid desaturase OS=Mortierella alpina PE=1 SV=2	all1597	385	1e-106	COG3239	Fatty acid desaturase	K10256	2e-53	209	ure:UREG_02885	omega-6 fatty acid desaturase (delta-12 desaturase) [EC:1.14.19.-]	-	-	-
CL1030.Contig1_All	965	88	400555	66	209521	--	--	--	--	--	--	--	--	--	--	--	--	--	--	--	--	--	--	--	--	--	--	-	-	-
CL1030.Contig2_All	617	121	861404	109	541194	--	--	--	--	--	--	--	--	--	--	--	--	--	--	--	--	--	--	--	--	--	--	-	-	-
CL1031.Contig1_All	281	13	203209	20	218040	--	--	--	--	--	--	--	--	--	--	--	--	--	--	--	--	--	--	--	--	--	--	-	-	-
CL1031.Contig2_All	755	38	221077	47	190705	--	--	--	--	--	--	--	--	--	--	--	--	--	--	--	--	--	--	--	--	--	--	-	-	-
CL1032.Contig1_All	808	4	21745	5	18957	--	--	--	--	--	--	--	--	--	--	--	--	--	--	--	--	--	--	--	--	--	--	-	-	-
CL1032.Contig2_All	815	17	91622	24	90212	--	--	--	--	--	--	--	--	--	--	--	--	--	--	--	--	--	--	--	--	--	--	-	-	-
CL1032.Contig3_All	583	97	730819	121	635812	--	--	--	--	--	--	--	--	--	--	--	--	--	--	--	--	--	--	--	--	--	--	-	-	-
CL1032.Contig4_All	292	36	541535	44	461617	--	--	--	--	--	--	--	--	--	--	--	--	--	--	--	--	--	--	--	--	--	--	-	-	-
CL1033.Contig1_All	1224	0	0.0000	0	0.0000	gi|328772255|gb|EGF82293.1|	129.4	1e-28	hypothetical protein BATDEDRAFT_86096 [Batrachochytrium dendrobatidis JAM81]	--	--	--	--	sp|O94317|YH5D_SCHPO	68.6	9e-12	Uncharacterized serine-rich protein C215.13 OS=Schizosaccharomyces pombe (strain 972 / ATCC 24843) GN=SPBC215.13 PE=1 SV=1	ECU11g1130	61.6	3e-09	COG5574	RING-finger-containing E3 ubiquitin ligase	K13346	2e-10	66.2	pno:SNOG_03692	peroxin-10	-	-	-
CL1033.Contig2_All	1205	25	91130	33	83895	gi|328772255|gb|EGF82293.1|	129.4	1e-28	hypothetical protein BATDEDRAFT_86096 [Batrachochytrium dendrobatidis JAM81]	--	--	--	--	sp|O94317|YH5D_SCHPO	68.6	9e-12	Uncharacterized serine-rich protein C215.13 OS=Schizosaccharomyces pombe (strain 972 / ATCC 24843) GN=SPBC215.13 PE=1 SV=1	ECU11g1130	61.6	3e-09	COG5574	RING-finger-containing E3 ubiquitin ligase	K13346	2e-10	66.2	ang:ANI_1_112114	peroxin-10	-	-	-
CL1033.Contig3_All	1215	21	75919	17	42863	gi|328772255|gb|EGF82293.1|	125.2	3e-27	hypothetical protein BATDEDRAFT_86096 [Batrachochytrium dendrobatidis JAM81]	--	--	--	--	sp|O94317|YH5D_SCHPO	70.1	3e-12	Uncharacterized serine-rich protein C215.13 OS=Schizosaccharomyces pombe (strain 972 / ATCC 24843) GN=SPBC215.13 PE=1 SV=1	ECU11g1130	58.2	3e-08	COG5574	RING-finger-containing E3 ubiquitin ligase	K13346	3e-10	65.9	nfi:NFIA_025230	peroxin-10	-	-	-
CL1033.Contig4_All	256	18	308844	32	382932	--	--	--	--	--	--	--	--	--	--	--	--	--	--	--	--	--	--	--	--	--	--	-	-	-
CL1034.Contig1_All	950	0	0.0000	83	267649	--	--	--	--	gi|403175784|ref|XM_003888919.1|	58.0	8e-06	Puccinia graminis f. sp. tritici CRL 75-36-700-3 hypothetical protein (PGTG_22274), mRNA	--	--	--	--	--	--	--	--	--	--	--	--	--	--	-	-	-
CL1034.Contig2_All	397	0	0.0000	8	61732	--	--	--	--	gi|403175784|ref|XM_003888919.1|	58.0	3e-06	Puccinia graminis f. sp. tritici CRL 75-36-700-3 hypothetical protein (PGTG_22274), mRNA	--	--	--	--	--	--	--	--	--	--	--	--	--	--	-	-	-
CL1035.Contig1_All	566	199	1544341	211	1142030	gi|317031496|ref|XP_001393654.2|	85.1	1e-15	hypothetical protein ANI_1_404084 [Aspergillus niger CBS 513.88]	--	--	--	--	sp|Q6BH13|MCA1_DEBHA	74.7	4e-14	Metacaspase-1 OS=Debaryomyces hansenii (strain ATCC 36239 / CBS 767 / JCM 1990 / NBRC 0083 / IGC 2968) GN=MCA1 PE=3 SV=2	Rv2560	55.1	8e-08	COG5473	Predicted integral membrane protein	K12614	3e-10	63.9	ctp:CTRG_03970	ATP-dependent RNA helicase DDX6/DHH1 [EC:3.6.4.13]	-	GO:0016787//hydrolase activity	-
CL1036.Contig1_All	973	15	67715	19	59821	--	--	--	--	--	--	--	--	--	--	--	--	--	--	--	--	--	--	--	--	--	--	-	-	-
CL1036.Contig2_All	841	12	62675	13	47354	--	--	--	--	--	--	--	--	--	--	--	--	--	--	--	--	--	--	--	--	--	--	-	-	-
CL1036.Contig3_All	605	10	72602	25	126589	--	--	--	--	--	--	--	--	--	--	--	--	--	--	--	--	--	--	--	--	--	--	-	-	-
CL1036.Contig4_All	895	18	88340	19	65034	--	--	--	--	--	--	--	--	--	--	--	--	--	--	--	--	--	--	--	--	--	--	-	-	-
CL1036.Contig5_All	905	21	101924	23	77856	--	--	--	--	--	--	--	--	--	--	--	--	--	--	--	--	--	--	--	--	--	--	-	-	-
CL1037.Contig1_All	207	6	127317	2	29599	--	--	--	--	--	--	--	--	--	--	--	--	--	--	--	--	--	--	--	--	--	--	-	-	-
CL1037.Contig2_All	219	9	180512	1	13988	--	--	--	--	--	--	--	--	--	--	--	--	--	--	--	--	--	--	--	--	--	--	-	-	-
CL1038.Contig1_All	267	5	82256	10	114736	--	--	--	--	--	--	--	--	--	--	--	--	--	--	--	--	--	--	--	--	--	--	-	-	-
CL1038.Contig2_All	354	22	272977	26	225000	--	--	--	--	--	--	--	--	--	--	--	--	--	--	--	--	--	--	--	--	--	--	-	-	-
CL1039.Contig1_All	224	16	313746	4	54705	--	--	--	--	--	--	--	--	--	--	--	--	VC2646	87.0	7e-18	COG2352	Phosphoenolpyruvate carboxylase	--	--	--	--	--	-	-	-
CL104.Contig1_All	583	9	67808	8	42037	--	--	--	--	--	--	--	--	--	--	--	--	--	--	--	--	--	--	--	--	--	--	-	-	-
CL104.Contig2_All	747	4	23520	5	20505	--	--	--	--	--	--	--	--	--	--	--	--	--	--	--	--	--	--	--	--	--	--	-	-	-
CL104.Contig3_All	614	16	114461	22	109766	--	--	--	--	--	--	--	--	--	--	--	--	--	--	--	--	--	--	--	--	--	--	-	-	-
CL104.Contig4_All	374	31	364080	28	229350	--	--	--	--	--	--	--	--	--	--	--	--	--	--	--	--	--	--	--	--	--	--	-	-	-
CL1040.Contig1_All	340	36	465083	33	297335	--	--	--	--	--	--	--	--	--	--	--	--	--	--	--	--	--	--	--	--	--	--	-	-	-
CL1040.Contig2_All	224	10	196091	7	95733	--	--	--	--	--	--	--	--	--	--	--	--	--	--	--	--	--	--	--	--	--	--	-	-	-
CL1041.Contig1_All	560	4	31375	25	136761	--	--	--	--	--	--	--	--	--	--	--	--	--	--	--	--	--	--	--	--	--	--	-	-	-
CL1041.Contig2_All	461	9	85753	6	39871	--	--	--	--	gi|347011998|gb|CP003006.1|	61.9	2e-07	Myceliophthora thermophila ATCC 42464 chromosome 5, complete sequence	--	--	--	--	--	--	--	--	--	--	--	--	--	--	-	-	-
CL1042.Contig1_All	250	20	351396	24	294092	--	--	--	--	--	--	--	--	--	--	--	--	--	--	--	--	--	--	--	--	--	--	-	-	-
CL1042.Contig2_All	373	23	270848	14	114982	--	--	--	--	--	--	--	--	--	--	--	--	--	--	--	--	--	--	--	--	--	--	-	-	-
CL1042.Contig3_All	961	83	379369	76	242271	gi|407916674|gb|EKG10010.1|	55.5	2e-06	hypothetical protein MPH_12884 [Macrophomina phaseolina MS6]	--	--	--	--	sp|P32323|AGA1_YEAST	53.5	2e-07	A-agglutinin anchorage subunit OS=Saccharomyces cerevisiae (strain ATCC 204508 / S288c) GN=AGA1 PE=1 SV=1	--	--	--	--	--	K05747	7e-08	57.4	cnb:CNBE5050	Wiskott-Aldrich syndrome protein	-	-	-
CL1042.Contig4_All	221	17	337881	16	221789	--	--	--	--	--	--	--	--	--	--	--	--	--	--	--	--	--	--	--	--	--	--	-	-	-
CL1043.Contig1_All	671	68	445136	88	401765	gi|50421119|ref|XP_459104.1|	133.3	4e-30	60S ribosomal protein L34 [Debaryomyces hansenii CBS767] >gi|49654771|emb|CAG87272.1| DEHA2D14410p [Debaryomyces hansenii CBS767]	--	--	--	--	sp|O42846|RL34A_SCHPO	125	3e-29	60S ribosomal protein L34-A OS=Schizosaccharomyces pombe (strain 972 / ATCC 24843) GN=rpl34a PE=3 SV=1	SPAC23A1.08c	125	8e-29	COG2174	Ribosomal protein L34E	K02915	5e-31	133	dha:DEHA2D14410g	large subunit ribosomal protein L34e	-	-	GO:0005622//intracellular
CL1043.Contig2_All	654	428	2874568	513	2402986	gi|50425475|ref|XP_461331.1|	132.5	7e-30	60S ribosomal protein L34 [Debaryomyces hansenii CBS767] >gi|49657000|emb|CAG89736.1| DEHA2F22726p [Debaryomyces hansenii CBS767]	gi|327297057|ref|XM_003233175.1|	69.9	1e-09	Trichophyton rubrum CBS 118892 60S ribosomal protein L34, partial mRNA	sp|O42846|RL34A_SCHPO	125	3e-29	60S ribosomal protein L34-A OS=Schizosaccharomyces pombe (strain 972 / ATCC 24843) GN=rpl34a PE=3 SV=1	SPAC23A1.08c	125	8e-29	COG2174	Ribosomal protein L34E	K02915	9e-31	132	dha:DEHA2F22726g	large subunit ribosomal protein L34e	-	-	GO:0005622//intracellular
CL1043.Contig3_All	429	92	941970	95	678388	gi|322700644|gb|EFY92398.1|	129.8	1e-29	60S ribosomal protein L34 [Metarhizium acridum CQMa 102] >gi|322711348|gb|EFZ02922.1| 60S ribosomal protein L34 [Metarhizium anisopliae ARSEF 23]	gi|261196765|ref|XM_002624740.1|	58.0	3e-06	Ajellomyces dermatitidis SLH14081 60S ribosomal protein L34, partial mRNA	sp|O42846|RL34A_SCHPO	124	2e-29	60S ribosomal protein L34-A OS=Schizosaccharomyces pombe (strain 972 / ATCC 24843) GN=rpl34a PE=3 SV=1	SPAC23A1.08c	124	5e-29	COG2174	Ribosomal protein L34E	K02915	4e-30	129	lth:KLTH0A04202g	large subunit ribosomal protein L34e	-	-	GO:0005622//intracellular
CL1044.Contig1_All	1117	70	275265	78	213921	gi|350296347|gb|EGZ77324.1|	68.2	4e-10	hypothetical protein NEUTE2DRAFT_146880 [Neurospora tetrasperma FGSC 2509]	--	--	--	--	--	--	--	--	--	--	--	--	--	K15077	5e-11	68.2	smp:SMAC_04586	elongin-A	-	-	-
CL1044.Contig2_All	1070	77	316092	49	140289	gi|390597791|gb|EIN07190.1|	68.6	3e-10	hypothetical protein PUNSTDRAFT_144721 [Punctularia strigosozonata HHB-11173 SS5]	--	--	--	--	--	--	--	--	--	--	--	--	--	K15077	3e-10	65.5	smp:SMAC_04586	elongin-A	-	-	-
CL1045.Contig1_All	699	51	320479	40	175305	gi|440636973|gb|ELR06892.1|	210.7	2e-53	3-oxoacyl-[acyl-carrier-protein] synthase 2 [Geomyces destructans 20631-21]	--	--	--	--	sp|P39525|CEM1_YEAST	150	8e-37	3-oxoacyl-[acyl-carrier-protein] synthase homolog OS=Saccharomyces cerevisiae (strain ATCC 204508 / S288c) GN=CEM1 PE=1 SV=1	CT770	267	1e-71	COG0304	3-oxoacyl-(acyl-carrier-protein) synthase	K09458	4e-54	210	bfu:BC1G_10463	3-oxoacyl-[acyl-carrier-protein] synthase II [EC:2.3.1.179]	-	GO:0016740//transferase activity	-
CL1046.Contig1_All	585	6	45051	6	31420	gi|384486134|gb|EIE78314.1|	2018-01-28	1e-18	CTP synthase [Rhizopus delemar RA 99-880]	--	--	--	--	sp|Q751L7|PYRG_ASHGO	80.5	8e-16	CTP synthase OS=Ashbya gossypii (strain ATCC 10895 / CBS 109.51 / FGSC 9923 / NRRL Y-1056) GN=URA7 PE=3 SV=1	YBL039c	78.2	9e-15	COG0504	CTP synthase (UTP-ammonia lyase)	K01937	4e-16	83.6	zro:ZYRO0G17776g	CTP synthase [EC:6.3.4.2]	-	-	-
CL1046.Contig2_All	210	0	0.0000	2	29176	--	--	--	--	--	--	--	--	--	--	--	--	--	--	--	--	--	--	--	--	--	--	-	-	-
CL1046.Contig3_All	581	9	68041	11	58000	gi|384486332|gb|EIE78512.1|	61.6	1e-08	CTP synthase [Rhizopus delemar RA 99-880]	--	--	--	--	sp|Q6FUD0|PYRG_CANGA	53.9	8e-08	CTP synthase OS=Candida glabrata (strain ATCC 2001 / CBS 138 / JCM 3761 / NBRC 0622 / NRRL Y-65) GN=URA7 PE=3 SV=1	YBL039c	52.8	4e-07	COG0504	CTP synthase (UTP-ammonia lyase)	K01937	3e-08	57.4	zro:ZYRO0G17776g	CTP synthase [EC:6.3.4.2]	GO:0006221//pyrimidine nucleotide biosynthetic process	GO:0003883//CTP synthase activity	-
CL1047.Contig1_All	245	0	0.0000	3	37512	--	--	--	--	--	--	--	--	--	--	--	--	--	--	--	--	--	--	--	--	--	--	-	-	-
CL1047.Contig2_All	443	13	128898	30	207458	--	--	--	--	--	--	--	--	--	--	--	--	CAC1728_1	51.2	6e-07	COG0515	Serine/threonine protein kinase	--	--	--	--	--	-	-	-
CL1048.Contig1_All	548	38	304586	34	190068	--	--	--	--	--	--	--	--	--	--	--	--	--	--	--	--	--	--	--	--	--	--	-	-	-
CL1049.Contig1_All	470	42	392517	59	384562	--	--	--	--	--	--	--	--	--	--	--	--	--	--	--	--	--	--	--	--	--	--	-	-	-
CL1049.Contig2_All	403	59	643063	78	592927	--	--	--	--	--	--	--	--	--	--	--	--	--	--	--	--	--	--	--	--	--	--	-	-	-
CL105.Contig1_All	573	155	1188184	220	1176196	--	--	--	--	--	--	--	--	--	--	--	--	--	--	--	--	--	--	--	--	--	--	-	-	-
CL105.Contig2_All	1478	375	1114457	396	820791	gi|68000578|ref|NP_001018272.1|	67.0	1e-09	sequence orphan [Schizosaccharomyces pombe 972h-] >gi|74622204|sp|Q8TFG4.1|YL54_SCHPO RecName: Full=Uncharacterized protein PB18E9.04c; Flags: Precursor >gi|19571560|emb|CAD27470.1| sequence orphan [Schizosaccharomyces pombe]	--	--	--	--	sp|Q8TFG4|YL54_SCHPO	85.1	1e-16	Uncharacterized protein PB18E9.04c OS=Schizosaccharomyces pombe (strain 972 / ATCC 24843) GN=SPAPB18E9.04c PE=4 SV=1	Cgl1939	65.1	3e-10	COG0532	Translation initiation factor 2 (IF-2; GTPase)	K15183	8e-12	71.2	scm:SCHCODRAFT_257601	RNA polymerase II elongation factor ELL	-	-	-
CL1050.Contig1_All	764	31	178228	36	144351	--	--	--	--	--	--	--	--	--	--	--	--	--	--	--	--	--	--	--	--	--	--	-	-	-
CL1050.Contig2_All	819	60	321791	39	145879	gi|260941330|ref|XP_002614831.1|	53.1	9e-06	hypothetical protein CLUG_04845 [Clavispora lusitaniae ATCC 42720] >gi|238851254|gb|EEQ40718.1| hypothetical protein CLUG_04845 [Clavispora lusitaniae ATCC 42720]	--	--	--	--	--	--	--	--	--	--	--	--	--	--	--	--	--	--	-	-	-
CL1051.Contig1_All	488	4	36004	3	18833	gi|470316476|gb|EMR08230.1|	63.2	2e-09	T-complex protein 1, epsilon subunit [Pneumocystis murina B123]	--	--	--	--	sp|Q9UTM4|TCPE_SCHPO	55.1	2e-08	T-complex protein 1 subunit epsilon OS=Schizosaccharomyces pombe (strain 972 / ATCC 24843) GN=cct5 PE=3 SV=1	SPAC1420.02c	55.1	5e-08	COG0459	Chaperonin GroEL (HSP60 family)	K09497	1e-09	61.2	mpr:MPER_05697	T-complex protein 1 subunit epsilon	GO:0006457//protein folding	GO:0005524//ATP binding;GO:0051082//unfolded protein binding	GO:0005737//cytoplasm
CL1051.Contig2_All	515	30	255871	21	124918	gi|470316476|gb|EMR08230.1|	63.2	3e-09	T-complex protein 1, epsilon subunit [Pneumocystis murina B123]	--	--	--	--	sp|Q9UTM4|TCPE_SCHPO	55.1	3e-08	T-complex protein 1 subunit epsilon OS=Schizosaccharomyces pombe (strain 972 / ATCC 24843) GN=cct5 PE=3 SV=1	SPAC1420.02c	55.1	6e-08	COG0459	Chaperonin GroEL (HSP60 family)	K09497	2e-09	61.2	mpr:MPER_05697	T-complex protein 1 subunit epsilon	GO:0006457//protein folding	GO:0005524//ATP binding;GO:0051082//unfolded protein binding	GO:0005737//cytoplasm
CL1051.Contig3_All	876	27	135384	25	87427	gi|470316476|gb|EMR08230.1|	63.2	1e-08	T-complex protein 1, epsilon subunit [Pneumocystis murina B123]	--	--	--	--	sp|Q9UTM4|TCPE_SCHPO	55.1	7e-08	T-complex protein 1 subunit epsilon OS=Schizosaccharomyces pombe (strain 972 / ATCC 24843) GN=cct5 PE=3 SV=1	SPAC1420.02c	55.1	2e-07	COG0459	Chaperonin GroEL (HSP60 family)	K09497	4e-09	61.2	mpr:MPER_05697	T-complex protein 1 subunit epsilon	GO:0006457//protein folding	GO:0005524//ATP binding;GO:0051082//unfolded protein binding	GO:0005737//cytoplasm
CL1051.Contig4_All	275	7	111808	2	22280	--	--	--	--	--	--	--	--	--	--	--	--	--	--	--	--	--	--	--	--	--	--	-	-	-
CL1052.Contig1_All	312	3	42235	7	68731	--	--	--	--	--	--	--	--	--	--	--	--	--	--	--	--	--	--	--	--	--	--	-	-	-
CL1052.Contig2_All	339	4	51828	5	45184	--	--	--	--	--	--	--	--	--	--	--	--	--	--	--	--	--	--	--	--	--	--	-	-	-
CL1053.Contig1_All	801	32	175479	18	68842	gi|388851405|emb|CCF54990.1|	54.7	3e-06	uncharacterized protein [Ustilago hordei]	--	--	--	--	--	--	--	--	--	--	--	--	--	K13171	2e-06	39.3	cnb:CNBB5630	serine/arginine repetitive matrix protein 1	-	-	-
CL1053.Contig2_All	742	11	65117	4	16515	gi|388851405|emb|CCF54990.1|	2018-06-29	4e-07	uncharacterized protein [Ustilago hordei]	--	--	--	--	sp|A4R8N4|PAN1_MAGO7	49.7	2e-06	Actin cytoskeleton-regulatory complex protein PAN1 OS=Magnaporthe oryzae (strain 70-15 / ATCC MYA-4617 / FGSC 8958) GN=PAN1 PE=3 SV=2	--	--	--	--	--	K16075	2e-06	47.0	ani:AN8715.2	magnesium transporter	-	-	-
CL1053.Contig3_All	516	33	280912	39	231540	gi|321259307|ref|XP_003194374.1|	60.1	2e-08	hypothetical protein CGB_E4390C [Cryptococcus gattii WM276] >gi|317460845|gb|ADV22587.1| hypothetical protein CNE03390 [Cryptococcus gattii WM276]	--	--	--	--	sp|A6R7X5|PAN1_AJECN	50.4	7e-07	Actin cytoskeleton-regulatory complex protein PAN1 OS=Ajellomyces capsulata (strain NAm1 / WU24) GN=PAN1 PE=3 SV=1	--	--	--	--	--	K11238	8e-08	55.5	lth:KLTH0F02376g	cytokinesis protein	-	-	-
CL1054.Contig1_All	489	31	278458	33	206736	--	--	--	--	--	--	--	--	--	--	--	--	--	--	--	--	--	--	--	--	--	--	-	-	-
CL1055.Contig1_All	333	13	171477	10	91996	--	--	--	--	--	--	--	--	--	--	--	--	--	--	--	--	--	--	--	--	--	--	-	-	-
CL1056.Contig1_All	844	291	1514458	122	442822	gi|402225051|gb|EJU05113.1|	227.3	3e-58	hypothetical protein DACRYDRAFT_20653 [Dacryopinax sp. DJM-731 SS1]	--	--	--	--	sp|P49349|FPPS_KLULA	217	7e-57	Farnesyl pyrophosphate synthase OS=Kluyveromyces lactis (strain ATCC 8585 / CBS 2359 / DSM 70799 / NBRC 1267 / NRRL Y-1140 / WM37) GN=FPS1 PE=3 SV=1	YJL167w	209	4e-54	COG0142	Geranylgeranyl pyrophosphate synthase	K00787	4e-59	227	lbc:LACBIDRAFT_189914	farnesyl diphosphate synthase [EC:2.5.1.1 2.5.1.10]	GO:0008299//isoprenoid biosynthetic process	GO:0016740//transferase activity	-
CL1056.Contig2_All	347	17	215192	34	300166	gi|367011955|ref|XP_003680478.1|	135.2	4e-31	hypothetical protein TDEL_0C03780 [Torulaspora delbrueckii] >gi|359748137|emb|CCE91267.1| hypothetical protein TDEL_0C03780 [Torulaspora delbrueckii]	--	--	--	--	sp|P08524|FPPS_YEAST	129	6e-31	Farnesyl pyrophosphate synthase OS=Saccharomyces cerevisiae (strain ATCC 204508 / S288c) GN=ERG20 PE=1 SV=2	YJL167w	129	2e-30	COG0142	Geranylgeranyl pyrophosphate synthase	K00787	5e-32	134	lbc:LACBIDRAFT_295812	farnesyl diphosphate synthase [EC:2.5.1.1 2.5.1.10]	GO:0008299//isoprenoid biosynthetic process;GO:0006696//ergosterol biosynthetic process	GO:0004337//geranyltranstransferase activity;GO:0004161//dimethylallyltranstransferase activity	-
CL1057.Contig1_All	1361	314	1013394	263	591983	gi|402086064|gb|EJT80962.1|	127.5	8e-28	alpha-galactosidase [Gaeumannomyces graminis var. tritici R3-111a-1]	--	--	--	--	sp|P47179|DAN4_YEAST	74.3	2e-13	Cell wall protein DAN4 OS=Saccharomyces cerevisiae (strain ATCC 204508 / S288c) GN=DAN4 PE=2 SV=1	DRA0210	54.3	5e-07	COG0747	ABC-type dipeptide transport system, periplasmic component	K01178	1e-12	73.6	sce:YIR019C	glucoamylase [EC:3.2.1.3]	-	-	-
CL1057.Contig2_All	1367	141	453062	178	398899	gi|402086064|gb|EJT80962.1|	129.8	1e-28	alpha-galactosidase [Gaeumannomyces graminis var. tritici R3-111a-1]	--	--	--	--	sp|P47179|DAN4_YEAST	80.9	2e-15	Cell wall protein DAN4 OS=Saccharomyces cerevisiae (strain ATCC 204508 / S288c) GN=DAN4 PE=2 SV=1	DRA0210	54.3	5e-07	COG0747	ABC-type dipeptide transport system, periplasmic component	K01178	1e-12	73.9	sce:YIR019C	glucoamylase [EC:3.2.1.3]	-	-	-
CL1058.Contig1_All	493	22	196012	24	149134	--	--	--	--	--	--	--	--	--	--	--	--	--	--	--	--	--	--	--	--	--	--	-	-	-
CL1059.Contig1_All	751	4	23395	5	20396	gi|384494193|gb|EIE84684.1|	112.5	1e-23	hypothetical protein RO3G_09394 [Rhizopus delemar RA 99-880]	gi|462693215|gb|AGIH01000005.1|	58.0	6e-06	Penicillium decumbens 114-2 Contig5, whole genome shotgun sequence	sp|O74855|NLE1_SCHPO	70.1	2e-12	Ribosome assembly protein C18.05c OS=Schizosaccharomyces pombe (strain 972 / ATCC 24843) GN=SPCC18.05c PE=3 SV=1	--	--	--	--	--	K14855	1e-15	82.4	cnb:CNBD0900	ribosome assembly protein 4	-	-	-
CL1059.Contig2_All	427	4	41147	4	28697	gi|384494193|gb|EIE84684.1|	105.9	2e-22	hypothetical protein RO3G_09394 [Rhizopus delemar RA 99-880]	--	--	--	--	sp|O74855|NLE1_SCHPO	70.1	5e-13	Ribosome assembly protein C18.05c OS=Schizosaccharomyces pombe (strain 972 / ATCC 24843) GN=SPCC18.05c PE=3 SV=1	--	--	--	--	--	K14855	4e-16	82.4	cnb:CNBD0900	ribosome assembly protein 4	-	-	-
CL1059.Contig3_All	443	5	49576	3	20746	gi|384494193|gb|EIE84684.1|	112.1	3e-24	hypothetical protein RO3G_09394 [Rhizopus delemar RA 99-880]	gi|347012982|gb|CP003007.1|	58.0	4e-06	Myceliophthora thermophila ATCC 42464 chromosome 6, complete sequence	sp|O74855|NLE1_SCHPO	70.1	6e-13	Ribosome assembly protein C18.05c OS=Schizosaccharomyces pombe (strain 972 / ATCC 24843) GN=SPCC18.05c PE=3 SV=1	--	--	--	--	--	K14855	4e-16	82.4	cnb:CNBD0900	ribosome assembly protein 4	-	-	-
CL106.Contig1_All	474	3	27800	6	38778	--	--	--	--	--	--	--	--	--	--	--	--	--	--	--	--	--	--	--	--	--	--	-	-	-
CL106.Contig2_All	985	28	124861	27	83973	gi|328768430|gb|EGF78476.1|	81.6	3e-14	hypothetical protein BATDEDRAFT_35649 [Batrachochytrium dendrobatidis JAM81]	--	--	--	--	sp|Q01631|CYAA_NEUCR	60.1	2e-09	Adenylate cyclase OS=Neurospora crassa (strain ATCC 24698 / 74-OR23-1A / CBS 708.71 / DSM 1257 / FGSC 987) GN=cr-1 PE=3 SV=2	alr0124_1	59.3	1e-08	COG4886	Leucine-rich repeat (LRR) protein	K01768	1e-08	60.1	ncr:NCU08377	adenylate cyclase [EC:4.6.1.1]	-	-	-
CL1060.Contig1_All	251	7	122499	3	36615	--	--	--	--	--	--	--	--	--	--	--	--	--	--	--	--	--	--	--	--	--	--	-	-	-
CL1061.Contig1_All	970	45	203773	31	97904	gi|403174160|ref|XP_003333160.2|	40.4	9e-11	hypothetical protein PGTG_14707 [Puccinia graminis f. sp. tritici CRL 75-36-700-3] >gi|375170856|gb|EFP88741.2| hypothetical protein PGTG_14707 [Puccinia graminis f. sp. tritici CRL 75-36-700-3]	--	--	--	--	sp|Q5BGP1|CWC22_EMENI	67.8	1e-11	Pre-mRNA-splicing factor cwc22 OS=Emericella nidulans (strain FGSC A4 / ATCC 38163 / CBS 112.46 / NRRL 194 / M139) GN=cwc22 PE=3 SV=2	DRA0210	55.5	1e-07	COG0747	ABC-type dipeptide transport system, periplasmic component	K13100	1e-10	66.6	afm:AFUA_1G03010	pre-mRNA-splicing factor CWC22	-	-	-
CL1061.Contig2_All	241	10	182259	8	101691	--	--	--	--	--	--	--	--	--	--	--	--	--	--	--	--	--	--	--	--	--	--	-	-	-
CL1062.Contig1_All	913	102	490723	100	335537	--	--	--	--	--	--	--	--	--	--	--	--	--	--	--	--	--	--	--	--	--	--	-	-	-
CL1062.Contig2_All	464	36	340793	22	145250	--	--	--	--	--	--	--	--	--	--	--	--	--	--	--	--	--	--	--	--	--	--	-	-	-
CL1063.Contig1_All	334	92	1209896	14	128408	--	--	--	--	--	--	--	--	--	--	--	--	--	--	--	--	--	--	--	--	--	--	-	-	-
CL1063.Contig2_All	231	36	684537	12	159141	--	--	--	--	--	--	--	--	--	--	--	--	--	--	--	--	--	--	--	--	--	--	-	-	-
CL1063.Contig3_All	1139	414	1596553	208	559437	gi|242215625|ref|XP_002473626.1|	72.8	1e-11	predicted protein [Postia placenta Mad-698-R] >gi|220727233|gb|EED81158.1| predicted protein [Postia placenta Mad-698-R]	--	--	--	--	sp|Q8TFG4|YL54_SCHPO	58.5	9e-09	Uncharacterized protein PB18E9.04c OS=Schizosaccharomyces pombe (strain 972 / ATCC 24843) GN=SPAPB18E9.04c PE=4 SV=1	DR2133	49.7	9e-06	COG4372	Uncharacterized protein conserved in bacteria with the myosin-like domain	K01178	5e-08	58.2	sce:YIR019C	glucoamylase [EC:3.2.1.3]	-	-	-
CL1063.Contig4_All	371	67	793245	3	24772	--	--	--	--	--	--	--	--	--	--	--	--	--	--	--	--	--	--	--	--	--	--	-	-	-
CL1064.Contig1_All	222	1	19786	6	82796	--	--	--	--	--	--	--	--	--	--	--	--	--	--	--	--	--	--	--	--	--	--	-	-	-
CL1065.Contig1_All	1806	240	583714	175	296847	gi|299753430|ref|XP_001833273.2|	323.2	1e-86	1,3-beta-glucan synthase [Coprinopsis cinerea okayama7#130] >gi|298410296|gb|EAU88546.2| 1,3-beta-glucan synthase [Coprinopsis cinerea okayama7#130]	--	--	--	--	sp|O93927|FKS1_CRYNH	301	1e-81	1,3-beta-glucan synthase component FKS1 OS=Cryptococcus neoformans var. grubii serotype A (strain H99 / ATCC 208821 / CBS 10515 / FGSC 9487) GN=FKS1 PE=3 SV=3	--	--	--	--	--	K00706	1e-87	323	cci:CC1G_04252	1,3-beta-glucan synthase [EC:2.4.1.34]	-	-	-
CL1065.Contig2_All	580	63	477111	41	216555	gi|384487509|gb|EIE79689.1|	166.4	3e-40	hypothetical protein RO3G_04394 [Rhizopus delemar RA 99-880]	--	--	--	--	sp|Q04952|FKS3_YEAST	158	2e-39	1,3-beta-glucan synthase component FKS3 OS=Saccharomyces cerevisiae (strain ATCC 204508 / S288c) GN=FKS3 PE=1 SV=1	--	--	--	--	--	K00706	4e-41	166	pcs:Pc22g04100	1,3-beta-glucan synthase [EC:2.4.1.34]	GO:0009987//cellular process;GO:0016043//cellular component organization	GO:0016740//transferase activity	GO:0044464//cell part;GO:0016020//membrane
CL1066.Contig1_All	562	33	257920	24	130824	--	--	--	--	--	--	--	--	--	--	--	--	--	--	--	--	--	--	--	--	--	--	-	-	-
CL1066.Contig2_All	213	2	41244	0	0.0000	--	--	--	--	--	--	--	--	--	--	--	--	--	--	--	--	--	--	--	--	--	--	-	-	-
CL1067.Contig1_All	581	22	166323	40	210909	--	--	--	--	--	--	--	--	--	--	--	--	--	--	--	--	--	--	--	--	--	--	-	-	-
CL1067.Contig2_All	715	35	215015	34	145675	--	--	--	--	--	--	--	--	--	--	--	--	--	--	--	--	--	--	--	--	--	--	-	-	-
CL1067.Contig3_All	365	0	0.0000	2	16786	--	--	--	--	--	--	--	--	--	--	--	--	--	--	--	--	--	--	--	--	--	--	-	-	-
CL1068.Contig1_All	364	18	217209	25	210402	gi|328769475|gb|EGF79519.1|	80.5	1e-14	hypothetical protein BATDEDRAFT_35421 [Batrachochytrium dendrobatidis JAM81]	--	--	--	--	sp|O74959|YJCD_SCHPO	53.1	4e-08	Uncharacterized oxidoreductase C736.13 OS=Schizosaccharomyces pombe (strain 972 / ATCC 24843) GN=SPCC736.13 PE=3 SV=1	Rv0439c	60.1	1e-09	COG1028	Dehydrogenases with different specificities (related to short-chain alcohol dehydrogenases)	K00540	5e-08	55.1	afm:AFUA_8G00280	[EC:1.-.-.-]	-	-	-
CL1068.Contig2_All	636	66	455820	63	303456	gi|452989733|gb|EME89488.1|	157.9	1e-37	hypothetical protein MYCFIDRAFT_28033 [Pseudocercospora fijiensis CIRAD86]	--	--	--	--	sp|O74959|YJCD_SCHPO	123	1e-28	Uncharacterized oxidoreductase C736.13 OS=Schizosaccharomyces pombe (strain 972 / ATCC 24843) GN=SPCC736.13 PE=3 SV=1	Rv0439c	138	6e-33	COG1028	Dehydrogenases with different specificities (related to short-chain alcohol dehydrogenases)	K00540	3e-31	134	uma:UM01881.1	[EC:1.-.-.-]	-	-	-
CL1069.Contig1_All	488	497	4473456	526	3302004	gi|302694441|ref|XP_003036899.1|	105.5	5e-22	40S ribosomal protein S7 [Schizophyllum commune H4-8]	--	--	--	--	sp|Q10101|RS7_SCHPO	96.3	9e-21	40S ribosomal protein S7 OS=Schizosaccharomyces pombe (strain 972 / ATCC 24843) GN=rps7 PE=1 SV=2	--	--	--	--	--	K02993	6e-23	105	scm:SCHCODRAFT_83964	small subunit ribosomal protein S7e	-	-	-
CL1069.Contig2_All	307	100	1430765	88	878124	gi|302694441|ref|XP_003036899.1|	94.4	8e-19	40S ribosomal protein S7 [Schizophyllum commune H4-8]	--	--	--	--	sp|P48164|RS7B_YEAST	83.6	3e-17	40S ribosomal protein S7-B OS=Saccharomyces cerevisiae (strain ATCC 204508 / S288c) GN=RPS7B PE=1 SV=1	--	--	--	--	--	K02993	7e-20	94.4	scm:SCHCODRAFT_83964	small subunit ribosomal protein S7e	-	-	-
CL107.Contig1_All	570	13	100179	19	102115	--	--	--	--	--	--	--	--	--	--	--	--	--	--	--	--	--	--	--	--	--	--	-	-	-
CL107.Contig2_All	345	4	50927	0	0.0000	--	--	--	--	--	--	--	--	--	--	--	--	--	--	--	--	--	--	--	--	--	--	-	-	-
CL107.Contig3_All	256	2	34316	1	11967	--	--	--	--	--	--	--	--	--	--	--	--	--	--	--	--	--	--	--	--	--	--	-	-	-
CL1070.Contig1_All	645	34	231540	50	237477	--	--	--	--	--	--	--	--	--	--	--	--	--	--	--	--	--	--	--	--	--	--	-	-	-
CL1071.Contig1_All	320	9	123538	7	67013	--	--	--	--	--	--	--	--	--	--	--	--	--	--	--	--	--	--	--	--	--	--	-	-	-
CL1071.Contig2_All	302	11	159990	9	91295	--	--	--	--	--	--	--	--	--	--	--	--	--	--	--	--	--	--	--	--	--	--	-	-	-
CL1072.Contig1_All	627	97	679533	158	771971	gi|331240575|ref|XP_003332938.1|	145.6	8e-34	40S ribosomal protein S27 [Puccinia graminis f. sp. tritici CRL 75-36-700-3] >gi|331248947|ref|XP_003337094.1| 40S ribosomal protein S27 [Puccinia graminis f. sp. tritici CRL 75-36-700-3] >gi|309311928|gb|EFP88519.1| small subunit ribosomal protein S27e [Puccinia graminis f. sp. tritici CRL 75-36-700-3] >gi|309316084|gb|EFP92675.1| small subunit ribosomal protein S27e [Puccinia graminis f. sp. tr…	gi|259482018|tpe|BN001303.1|	119	2e-24	TPA_reasm: Aspergillus nidulans FGSC A4 chromosome III	sp|O74330|RS27_SCHPO	130	7e-31	40S ribosomal protein S27 OS=Schizosaccharomyces pombe (strain 972 / ATCC 24843) GN=rps27 PE=3 SV=1	SPBC1685.10	130	2e-30	COG2051	Ribosomal protein S27E	K02978	1e-31	135	lbc:LACBIDRAFT_122879	small subunit ribosomal protein S27e	GO:0006412//translation	GO:0046872//metal ion binding;GO:0003735//structural constituent of ribosome	GO:0005840//ribosome
CL1072.Contig2_All	716	149	914071	176	753028	gi|331240575|ref|XP_003332938.1|	145.6	1e-33	40S ribosomal protein S27 [Puccinia graminis f. sp. tritici CRL 75-36-700-3] >gi|331248947|ref|XP_003337094.1| 40S ribosomal protein S27 [Puccinia graminis f. sp. tritici CRL 75-36-700-3] >gi|309311928|gb|EFP88519.1| small subunit ribosomal protein S27e [Puccinia graminis f. sp. tritici CRL 75-36-700-3] >gi|309316084|gb|EFP92675.1| small subunit ribosomal protein S27e [Puccinia graminis f. sp. tr…	gi|259482018|tpe|BN001303.1|	119	2e-24	TPA_reasm: Aspergillus nidulans FGSC A4 chromosome III	sp|O74330|RS27_SCHPO	130	9e-31	40S ribosomal protein S27 OS=Schizosaccharomyces pombe (strain 972 / ATCC 24843) GN=rps27 PE=3 SV=1	SPBC1685.10	130	2e-30	COG2051	Ribosomal protein S27E	K02978	2e-31	135	lbc:LACBIDRAFT_122879	small subunit ribosomal protein S27e	GO:0006412//translation	GO:0046872//metal ion binding;GO:0003735//structural constituent of ribosome	GO:0005840//ribosome
CL1072.Contig3_All	662	88	583890	101	467385	gi|331240575|ref|XP_003332938.1|	145.6	9e-34	40S ribosomal protein S27 [Puccinia graminis f. sp. tritici CRL 75-36-700-3] >gi|331248947|ref|XP_003337094.1| 40S ribosomal protein S27 [Puccinia graminis f. sp. tritici CRL 75-36-700-3] >gi|309311928|gb|EFP88519.1| small subunit ribosomal protein S27e [Puccinia graminis f. sp. tritici CRL 75-36-700-3] >gi|309316084|gb|EFP92675.1| small subunit ribosomal protein S27e [Puccinia graminis f. sp. tr…	gi|259482018|tpe|BN001303.1|	119	2e-24	TPA_reasm: Aspergillus nidulans FGSC A4 chromosome III	sp|O74330|RS27_SCHPO	130	8e-31	40S ribosomal protein S27 OS=Schizosaccharomyces pombe (strain 972 / ATCC 24843) GN=rps27 PE=3 SV=1	SPBC1685.10	130	2e-30	COG2051	Ribosomal protein S27E	K02978	1e-31	135	lbc:LACBIDRAFT_122879	small subunit ribosomal protein S27e	GO:0006412//translation	GO:0046872//metal ion binding;GO:0003735//structural constituent of ribosome	GO:0005840//ribosome
CL1073.Contig1_All	493	8	71277	8	49711	--	--	--	--	--	--	--	--	--	--	--	--	--	--	--	--	--	--	--	--	--	--	-	-	-
CL1073.Contig2_All	477	1	0.9208	3	19267	--	--	--	--	--	--	--	--	--	--	--	--	--	--	--	--	--	--	--	--	--	--	-	-	-
CL1074.Contig1_All	400	11	120792	6	45952	--	--	--	--	--	--	--	--	--	--	--	--	--	--	--	--	--	--	--	--	--	--	-	-	-
CL1074.Contig2_All	334	4	52604	1	0.9172	--	--	--	--	--	--	--	--	--	--	--	--	--	--	--	--	--	--	--	--	--	--	-	-	-
CL1075.Contig1_All	377	22	256323	42	341287	--	--	--	--	--	--	--	--	--	--	--	--	--	--	--	--	--	--	--	--	--	--	-	-	-
CL1076.Contig1_All	1253	15	52583	22	53788	--	--	--	--	--	--	--	--	--	--	--	--	--	--	--	--	--	--	--	--	--	--	-	-	-
CL1076.Contig2_All	1001	99	434418	100	306040	--	--	--	--	--	--	--	--	--	--	--	--	--	--	--	--	--	--	--	--	--	--	-	-	-
CL1076.Contig3_All	1164	6	22641	10	26318	--	--	--	--	--	--	--	--	--	--	--	--	--	--	--	--	--	--	--	--	--	--	-	-	-
CL1077.Contig1_All	541	45	365361	76	430356	gi|328351822|emb|CCA38221.1|	177.6	1e-43	Non-imprinted in Prader-Willi/Angelman syndrome region protein 2 [Komagataella pastoris CBS 7435]	--	--	--	--	--	--	--	--	--	--	--	--	--	--	--	--	--	--	-	-	-
CL1077.Contig2_All	353	24	298637	20	173567	gi|328351822|emb|CCA38221.1|	141.7	4e-33	Non-imprinted in Prader-Willi/Angelman syndrome region protein 2 [Komagataella pastoris CBS 7435]	--	--	--	--	--	--	--	--	--	--	--	--	--	--	--	--	--	--	-	-	-
CL1077.Contig3_All	988	90	400122	105	325570	gi|260939912|ref|XP_002614256.1|	240.7	4e-62	conserved hypothetical protein [Clavispora lusitaniae ATCC 42720] >gi|238852150|gb|EEQ41614.1| conserved hypothetical protein [Clavispora lusitaniae ATCC 42720]	--	--	--	--	--	--	--	--	--	--	--	--	--	--	--	--	--	--	-	-	-
CL1078.Contig1_All	316	16	222402	14	135723	--	--	--	--	--	--	--	--	--	--	--	--	--	--	--	--	--	--	--	--	--	--	-	-	-
CL1078.Contig2_All	434	34	344109	50	352933	--	--	--	--	--	--	--	--	--	--	--	--	--	--	--	--	--	--	--	--	--	--	-	-	-
CL1078.Contig3_All	223	1	19697	1	13737	--	--	--	--	--	--	--	--	--	--	--	--	--	--	--	--	--	--	--	--	--	--	-	-	-
CL108.Contig1_All	237	24	444805	17	219742	--	--	--	--	--	--	--	--	--	--	--	--	--	--	--	--	--	--	--	--	--	--	-	-	-
CL108.Contig2_All	348	41	517501	27	237682	--	--	--	--	--	--	--	--	--	--	--	--	--	--	--	--	--	--	--	--	--	--	-	-	-
CL108.Contig3_All	266	0	0.0000	22	253369	--	--	--	--	--	--	--	--	--	--	--	--	--	--	--	--	--	--	--	--	--	--	-	-	-
CL108.Contig4_All	1340	11	36057	15	34292	gi|395328843|gb|EJF61233.1|	35.4	1e-08	hypothetical protein DICSQDRAFT_155314 [Dichomitus squalens LYAD-421 SS1]	--	--	--	--	--	--	--	--	--	--	--	--	--	K14005	8e-06	35.8	pan:PODANSg6745	protein transport protein SEC31	-	-	-
CL108.Contig5_All	1081	10	40633	6	17003	gi|392864804|gb|EAS30531.2|	37.4	2e-07	actin associated protein Wsp1 [Coccidioides immitis RS]	--	--	--	--	--	--	--	--	--	--	--	--	--	--	--	--	--	--	-	-	-
CL108.Contig6_All	1123	7	27379	6	16368	gi|395328843|gb|EJF61233.1|	35.4	2e-09	hypothetical protein DICSQDRAFT_155314 [Dichomitus squalens LYAD-421 SS1]	--	--	--	--	sp|O36027|WSP1_SCHPO	48.5	9e-06	Wiskott-Aldrich syndrome protein homolog 1 OS=Schizosaccharomyces pombe (strain 972 / ATCC 24843) GN=wsp1 PE=1 SV=3	--	--	--	--	--	K14005	7e-07	39.3	pan:PODANSg6745	protein transport protein SEC31	-	-	-
CL108.Contig7_All	1101	1	0.3990	1	0.2782	gi|395328843|gb|EJF61233.1|	35.4	7e-09	hypothetical protein DICSQDRAFT_155314 [Dichomitus squalens LYAD-421 SS1]	--	--	--	--	sp|O36027|WSP1_SCHPO	48.5	8e-06	Wiskott-Aldrich syndrome protein homolog 1 OS=Schizosaccharomyces pombe (strain 972 / ATCC 24843) GN=wsp1 PE=1 SV=3	--	--	--	--	--	K14005	6e-06	35.8	pan:PODANSg6745	protein transport protein SEC31	-	-	-
CL1080.Contig1_All	419	38	398360	79	577597	--	--	--	--	--	--	--	--	--	--	--	--	--	--	--	--	--	--	--	--	--	--	-	-	-
CL1080.Contig2_All	391	17	190976	28	219378	--	--	--	--	--	--	--	--	--	--	--	--	--	--	--	--	--	--	--	--	--	--	-	-	-
CL1081.Contig1_All	775	1254	7107264	1600	6324555	gi|395331291|gb|EJF63672.1|	106.3	8e-22	thioredoxin-domain-containing protein [Dichomitus squalens LYAD-421 SS1]	--	--	--	--	sp|P22217|TRX1_YEAST	90.1	2e-18	Thioredoxin-1 OS=Saccharomyces cerevisiae (strain ATCC 204508 / S288c) GN=TRX1 PE=1 SV=3	CT539	92.0	1e-18	COG0526	Thiol-disulfide isomerase and thioredoxins	K03671	6e-22	103	clu:CLUG_01539	thioredoxin 1	-	-	-
CL1081.Contig2_All	211	15	312259	23	333931	--	--	--	--	--	--	--	--	--	--	--	--	--	--	--	--	--	--	--	--	--	--	-	-	-
CL1082.Contig1_All	585	730	5481174	1921	10059657	--	--	--	--	--	--	--	--	--	--	--	--	--	--	--	--	--	--	--	--	--	--	-	-	-
CL1083.Contig1_All	225	6	117132	2	27231	--	--	--	--	--	--	--	--	--	--	--	--	--	--	--	--	--	--	--	--	--	--	-	-	-
CL1084.Contig1_All	661	47	312322	62	287344	--	--	--	--	--	--	--	--	--	--	--	--	--	--	--	--	--	--	--	--	--	--	-	-	-
CL1084.Contig2_All	289	14	212783	16	169603	--	--	--	--	--	--	--	--	--	--	--	--	--	--	--	--	--	--	--	--	--	--	-	-	-
CL1085.Contig1_All	402	23	251309	28	213375	--	--	--	--	--	--	--	--	--	--	--	--	--	--	--	--	--	--	--	--	--	--	-	-	-
CL1085.Contig2_All	372	25	295191	23	189407	--	--	--	--	--	--	--	--	--	--	--	--	--	--	--	--	--	--	--	--	--	--	-	-	-
CL1086.Contig1_All	795	5	27625	8	30827	--	--	--	--	--	--	--	--	--	--	--	--	--	--	--	--	--	--	--	--	--	--	-	-	-
CL1086.Contig2_All	686	5	32015	3	13397	--	--	--	--	--	--	--	--	--	--	--	--	--	--	--	--	--	--	--	--	--	--	-	-	-
CL1086.Contig3_All	354	11	136488	7	60577	--	--	--	--	--	--	--	--	--	--	--	--	--	--	--	--	--	--	--	--	--	--	-	-	-
CL1087.Contig1_All	326	8	107790	9	84574	--	--	--	--	--	--	--	--	--	--	--	--	--	--	--	--	--	--	--	--	--	--	-	-	-
CL1087.Contig2_All	324	17	230468	24	226923	--	--	--	--	--	--	--	--	--	--	--	--	--	--	--	--	--	--	--	--	--	--	-	-	-
CL1088.Contig1_All	809	99	537518	128	484700	gi|51233246|emb|CAA73327.1|	255.0	1e-66	ubiquitin-conjugating enzyme type E2 [Aspergillus niger]	gi|328352576|emb|FR839630.1|	58.0	7e-06	Pichia pastoris CBS 7435 chromosome 3, complete replicon sequence	sp|Q9P7R4|UBC8_SCHPO	245	2e-65	Ubiquitin-conjugating enzyme E2 8 OS=Schizosaccharomyces pombe (strain 972 / ATCC 24843) GN=ubc8 PE=3 SV=1	YEL012w	212	5e-55	COG5078	Ubiquitin-protein ligase	K10576	5e-66	249	pan:PODANSg3119	ubiquitin-conjugating enzyme E2 H [EC:6.3.2.19]	-	GO:0016881//acid-amino acid ligase activity	-
CL1088.Contig2_All	521	54	455263	53	311638	gi|171682296|ref|XP_001906091.1|	247.3	1e-64	hypothetical protein [Podospora anserina S mat+] >gi|170941107|emb|CAP66757.1| unnamed protein product [Podospora anserina S mat+]	--	--	--	--	sp|Q9P7R4|UBC8_SCHPO	239	8e-64	Ubiquitin-conjugating enzyme E2 8 OS=Schizosaccharomyces pombe (strain 972 / ATCC 24843) GN=ubc8 PE=3 SV=1	YEL012w	205	3e-53	COG5078	Ubiquitin-protein ligase	K10576	2e-65	247	pan:PODANSg3119	ubiquitin-conjugating enzyme E2 H [EC:6.3.2.19]	-	GO:0016881//acid-amino acid ligase activity	-
CL1089.Contig1_All	841	100	522289	37	134777	--	--	--	--	--	--	--	--	--	--	--	--	--	--	--	--	--	--	--	--	--	--	-	-	-
CL109.Contig1_All	330	0	0.0000	13	120682	--	--	--	--	--	--	--	--	--	--	--	--	--	--	--	--	--	--	--	--	--	--	-	-	-
CL109.Contig2_All	443	0	0.0000	0	0.0000	--	--	--	--	--	--	--	--	--	--	--	--	--	--	--	--	--	--	--	--	--	--	-	-	-
CL1090.Contig1_All	258	5	85125	5	59369	--	--	--	--	--	--	--	--	--	--	--	--	--	--	--	--	--	--	--	--	--	--	-	-	-
CL1090.Contig2_All	225	5	97610	2	27231	--	--	--	--	--	--	--	--	--	--	--	--	--	--	--	--	--	--	--	--	--	--	-	-	-
CL1091.Contig1_All	341	20	257622	12	107805	gi|402222378|gb|EJU02445.1|	204.5	5e-52	DEAD-domain-containing protein [Dacryopinax sp. DJM-731 SS1]	gi|380350184|emb|HE681719.1|	97.6	3e-18	Candida orthopsilosis Co 90-125, chromosome 1 draft sequence	sp|A2QY39|DHH1_ASPNC	195	7e-51	ATP-dependent RNA helicase dhh1 OS=Aspergillus niger (strain CBS 513.88 / FGSC A1513) GN=dhh1 PE=3 SV=1	YDL160c	177	5e-45	COG0513	Superfamily II DNA and RNA helicases	K12614	3e-52	201	uma:UM03329.1	ATP-dependent RNA helicase DDX6/DHH1 [EC:3.6.4.13]	-	GO:0003676//nucleic acid binding;GO:0005524//ATP binding;GO:0008026//ATP-dependent helicase activity	-
CL1091.Contig2_All	403	36	392377	30	228049	gi|402222378|gb|EJU02445.1|	203.8	1e-51	DEAD-domain-containing protein [Dacryopinax sp. DJM-731 SS1]	gi|328349772|emb|FR839628.1|	71.9	2e-10	Pichia pastoris CBS 7435 chromosome 1, complete replicon sequence	sp|A2QY39|DHH1_ASPNC	192	5e-50	ATP-dependent RNA helicase dhh1 OS=Aspergillus niger (strain CBS 513.88 / FGSC A1513) GN=dhh1 PE=3 SV=1	YDL160c	172	1e-43	COG0513	Superfamily II DNA and RNA helicases	K12614	4e-51	198	mgl:MGL_2170	ATP-dependent RNA helicase DDX6/DHH1 [EC:3.6.4.13]	-	GO:0003676//nucleic acid binding;GO:0005524//ATP binding;GO:0008026//ATP-dependent helicase activity	-
CL1092.Contig1_All	626	28	196467	17	83193	--	--	--	--	--	--	--	--	--	--	--	--	--	--	--	--	--	--	--	--	--	--	-	-	-
CL1092.Contig2_All	297	5	73947	3	30944	--	--	--	--	--	--	--	--	--	--	--	--	--	--	--	--	--	--	--	--	--	--	-	-	-
CL1093.Contig1_All	919	33	157727	38	126672	gi|296811851|ref|XP_002846263.1|	82.8	1e-14	peptide transporter PTR2 [Arthroderma otae CBS 113480] >gi|238841519|gb|EEQ31181.1| peptide transporter PTR2 [Arthroderma otae CBS 113480]	--	--	--	--	sp|Q9P380|PTR2_SCHPO	73.9	1e-13	Probable peptide transporter ptr2 OS=Schizosaccharomyces pombe (strain 972 / ATCC 24843) GN=ptr2 PE=1 SV=1	SPBC13A2.04c	73.9	3e-13	COG3104	Dipeptide/tripeptide permease	K03305	4e-13	74.7	afv:AFLA_118050	proton-dependent oligopeptide transporter, POT family	-	-	-
CL1093.Contig2_All	906	20	96964	26	87914	gi|296811851|ref|XP_002846263.1|	39.7	8e-13	peptide transporter PTR2 [Arthroderma otae CBS 113480] >gi|238841519|gb|EEQ31181.1| peptide transporter PTR2 [Arthroderma otae CBS 113480]	--	--	--	--	sp|Q9P380|PTR2_SCHPO	47.0	2e-10	Probable peptide transporter ptr2 OS=Schizosaccharomyces pombe (strain 972 / ATCC 24843) GN=ptr2 PE=1 SV=1	SPBC13A2.04c	47.0	5e-10	COG3104	Dipeptide/tripeptide permease	K03305	3e-12	56.2	afv:AFLA_118050	proton-dependent oligopeptide transporter, POT family	-	-	-
CL1093.Contig3_All	296	7	103875	15	155243	--	--	--	--	--	--	--	--	--	--	--	--	--	--	--	--	--	--	--	--	--	--	-	-	-
CL1093.Contig4_All	205	10	214266	12	179324	--	--	--	--	--	--	--	--	--	--	--	--	--	--	--	--	--	--	--	--	--	--	-	-	-
CL1094.Contig1_All	621	0	0.0000	6	29599	gi|331228863|ref|XP_003327098.1|	172.9	4e-42	mitochondrial import inner membrane translocase subunit TIM9 [Puccinia graminis f. sp. tritici CRL 75-36-700-3] >gi|309306088|gb|EFP82679.1| mitochondrial import inner membrane translocase subunit TIM9 [Puccinia graminis f. sp. tritici CRL 75-36-700-3]	gi|403167293|ref|XM_003327050.2|	113	1e-22	Puccinia graminis f. sp. tritici CRL 75-36-700-3 mitochondrial import inner membrane translocase subunit TIM9 (PGTG_08875), mRNA	sp|P0CR96|TIM9_CRYNJ	122	3e-28	Mitochondrial import inner membrane translocase subunit TIM9 OS=Cryptococcus neoformans var. neoformans serotype D (strain JEC21 / ATCC MYA-565) GN=TIM9 PE=3 SV=1	--	--	--	--	--	--	--	--	--	--	GO:0015031//protein transport	GO:0046872//metal ion binding	GO:0005743//mitochondrial inner membrane
CL1094.Contig2_All	691	2	12713	24	106401	gi|331228863|ref|XP_003327098.1|	172.9	5e-42	mitochondrial import inner membrane translocase subunit TIM9 [Puccinia graminis f. sp. tritici CRL 75-36-700-3] >gi|309306088|gb|EFP82679.1| mitochondrial import inner membrane translocase subunit TIM9 [Puccinia graminis f. sp. tritici CRL 75-36-700-3]	gi|403167293|ref|XM_003327050.2|	113	1e-22	Puccinia graminis f. sp. tritici CRL 75-36-700-3 mitochondrial import inner membrane translocase subunit TIM9 (PGTG_08875), mRNA	sp|P0CR96|TIM9_CRYNJ	122	3e-28	Mitochondrial import inner membrane translocase subunit TIM9 OS=Cryptococcus neoformans var. neoformans serotype D (strain JEC21 / ATCC MYA-565) GN=TIM9 PE=3 SV=1	--	--	--	--	--	--	--	--	--	--	GO:0015031//protein transport	GO:0046872//metal ion binding	GO:0005743//mitochondrial inner membrane
CL1095.Contig1_All	509	44	379701	42	252780	gi|6322366|ref|NP_012440.1|	82.4	5e-15	Bck1p [Saccharomyces cerevisiae S288c] >gi|417775|sp|Q01389.1|BCK1_YEAST RecName: Full=Serine/threonine-protein kinase BCK1/SLK1/SSP31 >gi|640009|emb|CAA54896.1| J0906/BCK1/SLK1 [Saccharomyces cerevisiae] >gi|1008270|emb|CAA89389.1| BCK1 [Saccharomyces cerevisiae] >gi|285812807|tpg|DAA08705.1| TPA: Bck1p [Saccharomyces cerevisiae S288c]	--	--	--	--	sp|Q01389|BCK1_YEAST	82.4	2e-16	Serine/threonine-protein kinase BCK1/SLK1/SSP31 OS=Saccharomyces cerevisiae (strain ATCC 204508 / S288c) GN=BCK1 PE=1 SV=1	CAC1728_1	63.2	2e-10	COG0515	Serine/threonine protein kinase	K11229	6e-16	82.4	sce:YJL095W	mitogen-activated protein kinase kinase kinase [EC:2.7.11.1]	-	GO:0016740//transferase activity	-
CL1096.Contig1_All	624	13	91509	28	137463	gi|402218983|gb|EJT99058.1|	36.2	1e-07	hypothetical protein DACRYDRAFT_24136, partial [Dacryopinax sp. DJM-731 SS1]	--	--	--	--	sp|Q2H922|PAN1_CHAGB	49.7	2e-06	Actin cytoskeleton-regulatory complex protein PAN1 OS=Chaetomium globosum (strain ATCC 6205 / CBS 148.51 / DSM 1962 / NBRC 6347 / NRRL 1970) GN=PAN1 PE=3 SV=1	--	--	--	--	--	K11422	2e-06	51.2	cci:CC1G_15535	histone-lysine N-methyltransferase SETD1 [EC:2.1.1.43]	-	-	-
CL1096.Contig2_All	498	13	114662	32	196849	gi|327302386|ref|XP_003235885.1|	53.1	3e-06	Ser/Thr protein phosphatase [Trichophyton rubrum CBS 118892] >gi|326461227|gb|EGD86680.1| Ser/Thr protein phosphatase [Trichophyton rubrum CBS 118892]	--	--	--	--	--	--	--	--	--	--	--	--	--	--	--	--	--	--	-	-	-
CL1097.Contig1_All	440	20	199657	24	167098	gi|328766599|gb|EGF76652.1|	93.2	1e-18	hypothetical protein BATDEDRAFT_28214 [Batrachochytrium dendrobatidis JAM81]	--	--	--	--	--	--	--	--	--	--	--	--	--	--	--	--	--	--	-	-	-
CL1097.Contig2_All	321	2	27367	7	66804	gi|328766599|gb|EGF76652.1|	93.2	1e-18	hypothetical protein BATDEDRAFT_28214 [Batrachochytrium dendrobatidis JAM81]	--	--	--	--	--	--	--	--	--	--	--	--	--	--	--	--	--	--	-	-	-
CL1098.Contig1_All	368	21	250656	12	99895	gi|164659726|ref|XP_001730987.1|	73.6	1e-12	hypothetical protein MGL_1986 [Malassezia globosa CBS 7966] >gi|159104885|gb|EDP43773.1| hypothetical protein MGL_1986 [Malassezia globosa CBS 7966]	--	--	--	--	sp|O74258|ACT_PICAD	72.4	7e-14	Actin OS=Pichia angusta (strain ATCC 26012 / NRRL Y-7560 / DL-1) GN=ACT PE=3 SV=2	SPBC32H8.12c	71.6	3e-13	COG5277	Actin and related proteins	K05692	1e-13	73.6	mgl:MGL_1986	actin beta/gamma 1	-	GO:0005524//ATP binding	GO:0005856//cytoskeleton;GO:0005737//cytoplasm
CL1098.Contig2_All	355	16	197969	8	69036	gi|164659726|ref|XP_001730987.1|	73.6	1e-12	hypothetical protein MGL_1986 [Malassezia globosa CBS 7966] >gi|159104885|gb|EDP43773.1| hypothetical protein MGL_1986 [Malassezia globosa CBS 7966]	--	--	--	--	sp|O74258|ACT_PICAD	72.4	7e-14	Actin OS=Pichia angusta (strain ATCC 26012 / NRRL Y-7560 / DL-1) GN=ACT PE=3 SV=2	SPBC32H8.12c	71.6	3e-13	COG5277	Actin and related proteins	K05692	1e-13	73.6	mgl:MGL_1986	actin beta/gamma 1	-	GO:0005524//ATP binding	GO:0005856//cytoskeleton;GO:0005737//cytoplasm
CL1099.Contig1_All	360	60	732075	38	323365	gi|88601248|gb|ABD46622.1|	167.9	6e-41	aminopeptidase-like protein [Rhizopus oryzae]	gi|317031688|ref|XM_001393958.2|	71.9	2e-10	Aspergillus niger CBS 513.88 aminopeptidase, mRNA	sp|P37898|AAP1_YEAST	144	2e-35	Alanine/arginine aminopeptidase OS=Saccharomyces cerevisiae (strain ATCC 204508 / S288c) GN=AAP1 PE=1 SV=2	YHR047c	144	5e-35	COG0308	Aminopeptidase N	K01261	3e-39	158	afm:AFUA_5G04330	glutamyl aminopeptidase [EC:3.4.11.7]	-	GO:0070011//peptidase activity, acting on L-amino acid peptides	-
CL1099.Contig2_All	482	74	674359	42	266940	gi|317031689|ref|XP_001393995.2|	219.6	2e-56	aminopeptidase [Aspergillus niger CBS 513.88] >gi|16904560|emb|CAD10746.1| aminopeptidase B [Aspergillus niger]	gi|317148454|ref|XM_001822732.2|	71.9	3e-10	Aspergillus oryzae RIB40 aminopeptidase, mRNA	sp|P32454|APE2_YEAST	202	7e-53	Aminopeptidase 2, mitochondrial OS=Saccharomyces cerevisiae (strain ATCC 204508 / S288c) GN=APE2 PE=1 SV=4	YKL157w	202	2e-52	COG0308	Aminopeptidase N	K01261	8e-57	218	afm:AFUA_5G04330	glutamyl aminopeptidase [EC:3.4.11.7]	-	GO:0043167//ion binding;GO:0070011//peptidase activity, acting on L-amino acid peptides;GO:0000166//nucleotide binding	-
CL11.Contig1_All	352	2	24957	0	0.0000	gi|358381289|gb|EHK18965.1|	61.2	8e-09	hypothetical protein TRIVIDRAFT_44320 [Trichoderma virens Gv29-8]	--	--	--	--	sp|P38137|FAT2_YEAST	45.4	8e-06	Peroxisomal-coenzyme A synthetase OS=Saccharomyces cerevisiae (strain ATCC 204508 / S288c) GN=PCS60 PE=1 SV=1	BH3104	55.1	3e-08	COG0318	Acyl-CoA synthetases (AMP-forming)/AMP-acid ligases II	--	--	--	--	--	-	-	-
CL11.Contig2_All	402	2	21853	8	60964	gi|440634896|gb|ELR04815.1|	86.7	1e-16	hypothetical protein GMDG_07041 [Geomyces destructans 20631-21]	--	--	--	--	sp|P38137|FAT2_YEAST	70.9	3e-13	Peroxisomal-coenzyme A synthetase OS=Saccharomyces cerevisiae (strain ATCC 204508 / S288c) GN=PCS60 PE=1 SV=1	BS_yngI	89.7	1e-18	COG0318	Acyl-CoA synthetases (AMP-forming)/AMP-acid ligases II	K01976	1e-12	70.9	sce:YBR222C	[EC:6.-.-.-]	-	-	-
CL110.Contig1_All	453	9	87267	12	81151	gi|392569106|gb|EIW62280.1|	53.5	1e-06	CGI-121-domain-containing protein [Trametes versicolor FP-101664 SS1]	--	--	--	--	--	--	--	--	--	--	--	--	--	--	--	--	--	--	-	-	-
CL110.Contig2_All	471	8	74606	1	0.6504	--	--	--	--	--	--	--	--	--	--	--	--	--	--	--	--	--	--	--	--	--	--	-	-	-
CL1100.Contig1_All	700	3	18825	3	13129	--	--	--	--	--	--	--	--	--	--	--	--	--	--	--	--	--	--	--	--	--	--	-	-	-
CL1100.Contig2_All	911	22	106074	30	100882	--	--	--	--	--	--	--	--	--	--	--	--	--	--	--	--	--	--	--	--	--	--	-	-	-
CL1101.Contig1_All	874	710	3568235	711	2492125	gi|328770436|gb|EGF80478.1|	279.3	8e-74	calmodulin [Batrachochytrium dendrobatidis JAM81]	gi|11138676|gb|AF264065.1|AF264065	295	2e-77	Blastocladiella emersonii calmodulin (CaM) gene, complete cds	sp|O94739|CALM_PLEOS	273	2e-73	Calmodulin OS=Pleurotus ostreatus GN=CMD1 PE=2 SV=3	SPAC3A12.14	222	6e-58	COG5126	Ca2+-binding protein (EF-Hand superfamily)	K02183	6e-74	276	uma:UM03910.1	calmodulin	-	GO:0005509//calcium ion binding	-
CL1101.Contig2_All	215	16	326880	7	99740	gi|443897498|dbj|GAC74838.1|	137.1	1e-31	calmodulin and related proteins [Pseudozyma antarctica T-34]	gi|71019652|ref|XM_754964.1|	119	5e-25	Ustilago maydis 521 calmodulin (UM03910.1) partial mRNA	sp|O94739|CALM_PLEOS	133	3e-32	Calmodulin OS=Pleurotus ostreatus GN=CMD1 PE=2 SV=3	SPAC3A12.14	118	2e-27	COG5126	Ca2+-binding protein (EF-Hand superfamily)	K02183	1e-32	137	uma:UM03910.1	calmodulin	-	GO:0005509//calcium ion binding	-
CL1101.Contig3_All	208	27	570173	25	368204	gi|443914558|gb|ELU36435.1|	134.8	5e-31	efhand domain-containing protein [Rhizoctonia solani AG-1 IA]	gi|37003482|gb|AY291578.1|	147	2e-33	Cochliobolus lunatus Jun o 2-like protein mRNA, complete cds	sp|O94739|CALM_PLEOS	133	2e-32	Calmodulin OS=Pleurotus ostreatus GN=CMD1 PE=2 SV=3	SPAC3A12.14	119	1e-27	COG5126	Ca2+-binding protein (EF-Hand superfamily)	K02183	6e-32	134	uma:UM03910.1	calmodulin	-	GO:0005509//calcium ion binding	-
CL1101.Contig4_All	473	606	5627533	519	3361382	gi|443897498|dbj|GAC74838.1|	189.9	1e-47	calmodulin and related proteins [Pseudozyma antarctica T-34]	gi|343424944|emb|FQ311432.1|	232	1e-58	Sporisorium reilianum SRZ2 chromosome 11 complete DNA sequence	sp|O94739|CALM_PLEOS	184	2e-47	Calmodulin OS=Pleurotus ostreatus GN=CMD1 PE=2 SV=3	SPAC3A12.14	162	3e-40	COG5126	Ca2+-binding protein (EF-Hand superfamily)	K02183	2e-48	189	uma:UM03910.1	calmodulin	-	GO:0005509//calcium ion binding	-
CL1102.Contig1_All	499	12	105630	13	79809	gi|388851405|emb|CCF54990.1|	58.5	7e-08	uncharacterized protein [Ustilago hordei]	--	--	--	--	sp|Q5B5B0|PAN1_EMENI	48.1	3e-06	Actin cytoskeleton-regulatory complex protein pan1 OS=Emericella nidulans (strain FGSC A4 / ATCC 38163 / CBS 112.46 / NRRL 194 / M139) GN=pan1 PE=3 SV=1	--	--	--	--	--	K11238	2e-06	50.8	cnb:CNBJ1070	cytokinesis protein	-	-	-
CL1102.Contig2_All	251	4	69999	3	36615	--	--	--	--	--	--	--	--	--	--	--	--	--	--	--	--	--	--	--	--	--	--	-	-	-
CL1103.Contig1_All	253	0	0.0000	7	84760	gi|403170635|ref|XP_003329948.2|	88.6	4e-17	hypothetical protein PGTG_11885 [Puccinia graminis f. sp. tritici CRL 75-36-700-3] >gi|375168817|gb|EFP85529.2| hypothetical protein PGTG_11885 [Puccinia graminis f. sp. tritici CRL 75-36-700-3]	gi|403170634|ref|XM_003329900.2|	63.9	3e-08	Puccinia graminis f. sp. tritici CRL 75-36-700-3 hypothetical protein (PGTG_11885), mRNA	--	--	--	--	--	--	--	--	--	--	--	--	--	--	-	-	-
CL1103.Contig2_All	252	0	0.0000	1	12157	gi|403170635|ref|XP_003329948.2|	66.2	2e-10	hypothetical protein PGTG_11885 [Puccinia graminis f. sp. tritici CRL 75-36-700-3] >gi|375168817|gb|EFP85529.2| hypothetical protein PGTG_11885 [Puccinia graminis f. sp. tritici CRL 75-36-700-3]	--	--	--	--	--	--	--	--	--	--	--	--	--	--	--	--	--	--	-	-	-
CL1104.Contig1_All	232	2	37866	6	79227	--	--	--	--	--	--	--	--	--	--	--	--	--	--	--	--	--	--	--	--	--	--	-	-	-
CL1105.Contig1_All	1079	79	321597	89	252685	--	--	--	--	--	--	--	--	--	--	--	--	sll1620	82.8	9e-16	COG4446	Uncharacterized protein conserved in bacteria	--	--	--	--	--	-	-	-
CL1105.Contig2_All	278	0	0.0000	1	11020	--	--	--	--	--	--	--	--	--	--	--	--	--	--	--	--	--	--	--	--	--	--	-	-	-
CL1106.Contig1_All	418	51	535921	101	740213	--	--	--	--	--	--	--	--	--	--	--	--	--	--	--	--	--	--	--	--	--	--	-	-	-
CL1106.Contig2_All	965	100	455176	153	485709	--	--	--	--	--	--	--	--	--	--	--	--	--	--	--	--	--	--	--	--	--	--	-	-	-
CL1107.Contig1_All	1003	136	595586	168	513121	gi|189210289|ref|XP_001941476.1|	256.1	1e-66	peptidyl-prolyl cis-trans isomerase [Pyrenophora tritici-repentis Pt-1C-BFP] >gi|187977569|gb|EDU44195.1| peptidyl-prolyl cis-trans isomerase [Pyrenophora tritici-repentis Pt-1C-BFP]	gi|299752074|ref|XM_001830634.2|	69.9	2e-09	Coprinopsis cinerea okayama7#130 SeqLit peptidylprolyl isomerase B, mRNA	sp|Q01490|PPIB_ORPSP	242	3e-64	Peptidyl-prolyl cis-trans isomerase B OS=Orpinomyces sp. (strain PC-2) GN=CYPB PE=1 SV=1	slr1251	236	5e-62	COG0652	Peptidyl-prolyl cis-trans isomerase (rotamase) - cyclophilin family	K01802	1e-62	239	nfi:NFIA_069730	peptidylprolyl isomerase [EC:5.2.1.8]	GO:0006457//protein folding;GO:0000413//protein peptidyl-prolyl isomerization	GO:0003755//peptidyl-prolyl cis-trans isomerase activity	GO:0005783//endoplasmic reticulum
CL1107.Contig2_All	877	149	746265	195	681156	gi|189210289|ref|XP_001941476.1|	256.1	8e-67	peptidyl-prolyl cis-trans isomerase [Pyrenophora tritici-repentis Pt-1C-BFP] >gi|187977569|gb|EDU44195.1| peptidyl-prolyl cis-trans isomerase [Pyrenophora tritici-repentis Pt-1C-BFP]	gi|154320535|ref|XM_001559534.1|	79.8	2e-12	Botryotinia fuckeliana B05.10 peptidyl-prolyl cis-trans isomerase (BC1G_01740) partial mRNA	sp|Q01490|PPIB_ORPSP	242	2e-64	Peptidyl-prolyl cis-trans isomerase B OS=Orpinomyces sp. (strain PC-2) GN=CYPB PE=1 SV=1	slr1251	236	4e-62	COG0652	Peptidyl-prolyl cis-trans isomerase (rotamase) - cyclophilin family	K01802	8e-63	239	nfi:NFIA_069730	peptidylprolyl isomerase [EC:5.2.1.8]	GO:0006457//protein folding;GO:0000413//protein peptidyl-prolyl isomerization	GO:0003755//peptidyl-prolyl cis-trans isomerase activity	GO:0005783//endoplasmic reticulum
CL1108.Contig1_All	492	0	0.0000	23	143210	gi|331223453|ref|XP_003324399.1|	181.4	7e-45	hypothetical protein PGTG_05205 [Puccinia graminis f. sp. tritici CRL 75-36-700-3] >gi|309303389|gb|EFP79980.1| hypothetical protein PGTG_05205 [Puccinia graminis f. sp. tritici CRL 75-36-700-3]	gi|403164336|ref|XM_003324351.2|	270	6e-70	Puccinia graminis f. sp. tritici CRL 75-36-700-3 hypothetical protein (PGTG_05205), mRNA	sp|Q09875|YAGC_SCHPO	77.8	4e-15	Uncharacterized protein C12G12.12 OS=Schizosaccharomyces pombe (strain 972 / ATCC 24843) GN=SPAC12G12.12 PE=4 SV=1	SPAC12G12.12	77.8	8e-15	COG0697	Permeases of the drug/metabolite transporter (DMT) superfamily	--	--	--	--	--	GO:0055085//transmembrane transport;GO:0008643//carbohydrate transport	GO:0005351//sugar:hydrogen symporter activity	GO:0000139//Golgi membrane;GO:0016021//integral to membrane
CL1108.Contig2_All	480	0	0.0000	32	204230	gi|331223453|ref|XP_003324399.1|	181.4	6e-45	hypothetical protein PGTG_05205 [Puccinia graminis f. sp. tritici CRL 75-36-700-3] >gi|309303389|gb|EFP79980.1| hypothetical protein PGTG_05205 [Puccinia graminis f. sp. tritici CRL 75-36-700-3]	gi|403164336|ref|XM_003324351.2|	254	3e-65	Puccinia graminis f. sp. tritici CRL 75-36-700-3 hypothetical protein (PGTG_05205), mRNA	sp|Q09875|YAGC_SCHPO	77.8	3e-15	Uncharacterized protein C12G12.12 OS=Schizosaccharomyces pombe (strain 972 / ATCC 24843) GN=SPAC12G12.12 PE=4 SV=1	SPAC12G12.12	77.8	8e-15	COG0697	Permeases of the drug/metabolite transporter (DMT) superfamily	--	--	--	--	--	GO:0055085//transmembrane transport;GO:0008643//carbohydrate transport	GO:0005351//sugar:hydrogen symporter activity	GO:0000139//Golgi membrane;GO:0016021//integral to membrane
CL1109.Contig1_All	266	5	82565	1	11517	--	--	--	--	--	--	--	--	--	--	--	--	--	--	--	--	--	--	--	--	--	--	-	-	-
CL1109.Contig2_All	270	3	48805	2	22692	--	--	--	--	--	--	--	--	--	--	--	--	--	--	--	--	--	--	--	--	--	--	-	-	-
CL111.Contig1_All	596	67	493782	94	483163	--	--	--	--	--	--	--	--	--	--	--	--	--	--	--	--	--	--	--	--	--	--	-	-	-
CL111.Contig2_All	990	317	1406471	387	1197533	--	--	--	--	--	--	--	--	--	--	--	--	--	--	--	--	--	--	--	--	--	--	-	-	-
CL1110.Contig1_All	311	14	197731	30	295510	--	--	--	--	--	--	--	--	--	--	--	--	--	--	--	--	--	--	--	--	--	--	-	-	-
CL1110.Contig2_All	200	23	505131	64	980306	--	--	--	--	--	--	--	--	--	--	--	--	--	--	--	--	--	--	--	--	--	--	-	-	-
CL1110.Contig3_All	373	47	553472	104	854154	--	--	--	--	gi|216262936|gb|EU877619.1|	61.9	2e-07	Aspergillus flavus isolate CS1022 microsatellite AF48 sequence	--	--	--	--	--	--	--	--	--	--	--	--	--	--	-	-	-
CL1110.Contig4_All	348	26	328171	51	448955	--	--	--	--	--	--	--	--	--	--	--	--	--	--	--	--	--	--	--	--	--	--	-	-	-
CL1111.Contig1_All	275	50	798627	7	77979	gi|238588245|ref|XP_002391672.1|	61.2	8e-09	hypothetical protein MPER_08863 [Moniliophthora perniciosa FA553] >gi|215456647|gb|EEB92602.1| hypothetical protein MPER_08863 [Moniliophthora perniciosa FA553]	--	--	--	--	--	--	--	--	--	--	--	--	--	--	--	--	--	--	-	-	-
CL1111.Contig2_All	233	0	0.0000	7	92035	gi|302897757|ref|XP_003047710.1|	53.5	1e-06	hypothetical protein NECHADRAFT_86138 [Nectria haematococca mpVI 77-13-4] >gi|256728641|gb|EEU41997.1| hypothetical protein NECHADRAFT_86138 [Nectria haematococca mpVI 77-13-4]	--	--	--	--	--	--	--	--	--	--	--	--	--	--	--	--	--	--	-	-	-
CL1112.Contig1_All	1139	79	304656	86	231306	gi|328768311|gb|EGF78358.1|	112.5	2e-23	hypothetical protein BATDEDRAFT_35801 [Batrachochytrium dendrobatidis JAM81]	--	--	--	--	sp|A6SCX6|DRE2_BOTFB	107	1e-23	Fe-S cluster assembly protein dre2 OS=Botryotinia fuckeliana (strain B05.10) GN=dre2 PE=3 SV=1	SPBC337.10c	95.5	2e-19	COG5636	Uncharacterized conserved protein, contains Zn-ribbon-like motif	K12597	6e-06	51.2	fgr:FG10153.1	protein AIR1/2	-	-	-
CL1112.Contig2_All	215	9	183870	12	170984	--	--	--	--	--	--	--	--	--	--	--	--	--	--	--	--	--	--	--	--	--	--	-	-	-
CL1112.Contig3_All	244	4	72007	3	37665	--	--	--	--	--	--	--	--	--	--	--	--	--	--	--	--	--	--	--	--	--	--	-	-	-
CL1112.Contig4_All	400	7	76868	7	53610	gi|328768311|gb|EGF78358.1|	107.1	1e-22	hypothetical protein BATDEDRAFT_35801 [Batrachochytrium dendrobatidis JAM81]	--	--	--	--	sp|A6SCX6|DRE2_BOTFB	102	1e-22	Fe-S cluster assembly protein dre2 OS=Botryotinia fuckeliana (strain B05.10) GN=dre2 PE=3 SV=1	SPBC337.10c	87.8	5e-18	COG5636	Uncharacterized conserved protein, contains Zn-ribbon-like motif	--	--	--	--	--	-	-	-
CL1113.Contig1_All	906	30	145445	25	84532	--	--	--	--	--	--	--	--	--	--	--	--	--	--	--	--	--	--	--	--	--	--	-	-	-
CL1113.Contig2_All	1099	14	55955	22	61325	--	--	--	--	--	--	--	--	--	--	--	--	--	--	--	--	--	--	--	--	--	--	-	-	-
CL1114.Contig1_All	454	38	367650	0	0.0000	--	--	--	--	--	--	--	--	--	--	--	--	--	--	--	--	--	--	--	--	--	--	-	-	-
CL1115.Contig1_All	1626	156	421416	117	220433	gi|299747397|ref|XP_001837009.2|	60.1	2e-07	hypothetical protein CC1G_00145 [Coprinopsis cinerea okayama7#130] >gi|298407500|gb|EAU84626.2| hypothetical protein CC1G_00145 [Coprinopsis cinerea okayama7#130]	--	--	--	--	sp|Q0CYG9|SEC31_ASPTN	50.4	4e-06	Protein transport protein sec31 OS=Aspergillus terreus (strain NIH 2624 / FGSC A1156) GN=sec31 PE=3 SV=1	Rv2264c	56.2	2e-07	COG0443	Molecular chaperone	K13095	3e-07	56.2	lel:LELG_02097	splicing factor 1	-	-	-
CL1115.Contig2_All	520	34	287198	21	123716	gi|409043791|gb|EKM53273.1|	52.8	4e-06	hypothetical protein PHACADRAFT_147657, partial [Phanerochaete carnosa HHB-10118-sp]	--	--	--	--	sp|P37370|VRP1_YEAST	46.6	1e-05	Verprolin OS=Saccharomyces cerevisiae (strain ATCC 204508 / S288c) GN=VRP1 PE=1 SV=2	--	--	--	--	--	K09265	4e-06	50.1	scm:SCHCODRAFT_81364	MADS-box transcription factor, other eukaryote	-	-	-
CL1116.Contig1_All	262	17	285006	21	245544	--	--	--	--	--	--	--	--	--	--	--	--	--	--	--	--	--	--	--	--	--	--	-	-	-
CL1116.Contig2_All	773	74	420493	64	253637	gi|320590534|gb|EFX02977.1|	54.3	3e-06	hypothetical protein CMQ_2906 [Grosmannia clavigera kw1407]	--	--	--	--	sp|O94317|YH5D_SCHPO	88.2	6e-18	Uncharacterized serine-rich protein C215.13 OS=Schizosaccharomyces pombe (strain 972 / ATCC 24843) GN=SPBC215.13 PE=1 SV=1	YGR189c	51.6	1e-06	COG2273	Beta-glucanase/Beta-glucan synthetase	K01183	1e-13	75.9	ctp:CTRG_05827	chitinase [EC:3.2.1.14]	-	-	-
CL1116.Contig3_All	823	118	629780	71	264284	gi|444320827|ref|XP_004181070.1|	66.2	1e-09	hypothetical protein TBLA_0E05020 [Tetrapisispora blattae CBS 6284] >gi|387514113|emb|CCH61551.1| hypothetical protein TBLA_0E05020 [Tetrapisispora blattae CBS 6284]	--	--	--	--	sp|O94317|YH5D_SCHPO	88.6	5e-18	Uncharacterized serine-rich protein C215.13 OS=Schizosaccharomyces pombe (strain 972 / ATCC 24843) GN=SPBC215.13 PE=1 SV=1	YGR189c	57.0	4e-08	COG2273	Beta-glucanase/Beta-glucan synthetase	K01183	4e-13	74.3	spo:SPAPB1E7.04c	chitinase [EC:3.2.1.14]	-	-	-
CL1116.Contig4_All	210	15	313746	11	160467	--	--	--	--	--	--	--	--	--	--	--	--	--	--	--	--	--	--	--	--	--	--	-	-	-
CL1116.Contig5_All	269	17	277590	11	125271	--	--	--	--	--	--	--	--	--	--	--	--	--	--	--	--	--	--	--	--	--	--	-	-	-
CL1116.Contig6_All	244	8	144015	8	100441	--	--	--	--	--	--	--	--	--	--	--	--	--	--	--	--	--	--	--	--	--	--	-	-	-
CL1117.Contig1_All	816	203	1092729	232	870983	gi|358054564|dbj|GAA99490.1|	67.8	3e-10	hypothetical protein E5Q_06190 [Mixia osmundae IAM 14324]	--	--	--	--	sp|Q10307|YD52_SCHPO	62.0	5e-10	Uncharacterized protein C6C3.02c OS=Schizosaccharomyces pombe (strain 972 / ATCC 24843) GN=SPAC6C3.02c PE=4 SV=1	--	--	--	--	--	K09945	3e-09	61.6	mgr:MGG_02735	hypothetical protein	-	-	-
CL1117.Contig2_All	618	213	1513902	240	1189692	gi|358054564|dbj|GAA99490.1|	67.0	3e-10	hypothetical protein E5Q_06190 [Mixia osmundae IAM 14324]	--	--	--	--	sp|Q10307|YD52_SCHPO	62.8	2e-10	Uncharacterized protein C6C3.02c OS=Schizosaccharomyces pombe (strain 972 / ATCC 24843) GN=SPAC6C3.02c PE=4 SV=1	--	--	--	--	--	K09945	2e-07	55.1	mgr:MGG_02735	hypothetical protein	-	-	-
CL1117.Contig3_All	632	9	62551	10	48472	gi|358054564|dbj|GAA99490.1|	67.8	2e-10	hypothetical protein E5Q_06190 [Mixia osmundae IAM 14324]	--	--	--	--	sp|Q10307|YD52_SCHPO	62.0	3e-10	Uncharacterized protein C6C3.02c OS=Schizosaccharomyces pombe (strain 972 / ATCC 24843) GN=SPAC6C3.02c PE=4 SV=1	--	--	--	--	--	K09945	2e-09	61.6	mgr:MGG_02735	hypothetical protein	-	-	-
CL1118.Contig1_All	399	18	198156	20	153557	--	--	--	--	--	--	--	--	--	--	--	--	--	--	--	--	--	--	--	--	--	--	-	-	-
CL1118.Contig2_All	458	11	105495	24	160530	--	--	--	--	--	--	--	--	--	--	--	--	--	--	--	--	--	--	--	--	--	--	-	-	-
CL1119.Contig1_All	983	114	509399	115	358390	gi|384490934|gb|EIE82130.1|	140.2	7e-32	hypothetical protein RO3G_06835 [Rhizopus delemar RA 99-880]	--	--	--	--	sp|O13427|GLY1_CANAX	124	1e-28	Low-specificity L-threonine aldolase OS=Candida albicans GN=GLY1 PE=3 SV=1	TM1744	163	5e-40	COG2008	Threonine aldolase	K01620	8e-31	133	cim:CIMG_01439	threonine aldolase [EC:4.1.2.5]	-	-	-
CL1119.Contig2_All	516	36	306450	34	201856	gi|302664934|ref|XP_003024091.1|	68.2	1e-10	threonine aldolase, putative [Trichophyton verrucosum HKI 0517] >gi|291188121|gb|EFE43473.1| threonine aldolase, putative [Trichophyton verrucosum HKI 0517]	--	--	--	--	sp|O13427|GLY1_CANAX	47.8	4e-06	Low-specificity L-threonine aldolase OS=Candida albicans GN=GLY1 PE=3 SV=1	BH3283	80.5	1e-15	COG2008	Threonine aldolase	K01620	1e-08	58.5	cim:CIMG_01439	threonine aldolase [EC:4.1.2.5]	-	-	-
CL1119.Contig3_All	323	19	258379	15	142266	gi|156062644|ref|XP_001597244.1|	107.8	7e-23	hypothetical protein SS1G_01438 [Sclerotinia sclerotiorum 1980] >gi|154696774|gb|EDN96512.1| hypothetical protein SS1G_01438 [Sclerotinia sclerotiorum 1980 UF-70]	--	--	--	--	sp|O13427|GLY1_CANAX	98.2	1e-21	Low-specificity L-threonine aldolase OS=Candida albicans GN=GLY1 PE=3 SV=1	DR1313	112	2e-25	COG2008	Threonine aldolase	K01620	6e-24	107	ssl:SS1G_01438	threonine aldolase [EC:4.1.2.5]	-	GO:0003824//catalytic activity	-
CL1119.Contig4_All	921	137	653383	44	146354	gi|384494559|gb|EIE85050.1|	141.4	3e-32	hypothetical protein RO3G_09760 [Rhizopus delemar RA 99-880]	--	--	--	--	sp|O13427|GLY1_CANAX	123	2e-28	Low-specificity L-threonine aldolase OS=Candida albicans GN=GLY1 PE=3 SV=1	BH3283	164	2e-40	COG2008	Threonine aldolase	K01620	5e-32	137	ctp:CTRG_00533	threonine aldolase [EC:4.1.2.5]	-	-	-
CL112.Contig1_All	439	41	410229	68	474522	--	--	--	--	--	--	--	--	--	--	--	--	--	--	--	--	--	--	--	--	--	--	-	-	-
CL1120.Contig1_All	574	83	635145	76	405614	gi|389741537|gb|EIM82725.1|	181.8	8e-45	glycosyltransferase family 2 protein [Stereum hirsutum FP-91666 SS1]	--	--	--	--	--	--	--	--	MA4460	84.3	1e-16	COG0451	Nucleoside-diphosphate-sugar epimerases	K08678	4e-14	76.6	yli:YALI0D05335g	UDP-glucuronate decarboxylase [EC:4.1.1.35]	-	-	-
CL1120.Contig2_All	414	37	392562	45	332984	gi|389741537|gb|EIM82725.1|	131.7	4e-30	glycosyltransferase family 2 protein [Stereum hirsutum FP-91666 SS1]	--	--	--	--	--	--	--	--	AF0361	58.2	4e-09	COG0451	Nucleoside-diphosphate-sugar epimerases	K01710	2e-06	50.4	nhe:NECHADRAFT_46681	dTDP-glucose 4,6-dehydratase [EC:4.2.1.46]	-	-	-
CL1121.Contig1_All	632	107	743658	134	649530	gi|328766451|gb|EGF76505.1|	264.2	1e-69	hypothetical protein BATDEDRAFT_14798 [Batrachochytrium dendrobatidis JAM81]	--	--	--	--	sp|P04802|SYDC_YEAST	221	3e-58	Aspartate--tRNA ligase, cytoplasmic OS=Saccharomyces cerevisiae (strain ATCC 204508 / S288c) GN=DPS1 PE=1 SV=3	YLL018c	221	7e-58	COG0017	Aspartyl/asparaginyl-tRNA synthetases	K01876	1e-64	244	cnb:CNBD0130	aspartyl-tRNA synthetase [EC:6.1.1.12]	GO:0006418//tRNA aminoacylation for protein translation	GO:0000166//nucleotide binding;GO:0004812//aminoacyl-tRNA ligase activity	-
CL1122.Contig1_All	244	5	90009	12	150662	--	--	--	--	--	--	--	--	--	--	--	--	--	--	--	--	--	--	--	--	--	--	-	-	-
CL1122.Contig2_All	511	37	318044	50	299751	--	--	--	--	--	--	--	--	--	--	--	--	--	--	--	--	--	--	--	--	--	--	-	-	-
CL1123.Contig1_All	225	7	136654	9	122538	--	--	--	--	--	--	--	--	--	--	--	--	--	--	--	--	--	--	--	--	--	--	-	-	-
CL1124.Contig1_All	980	251	1125004	380	1187871	gi|328766660|gb|EGF76713.1|	58.5	2e-07	hypothetical protein BATDEDRAFT_92374 [Batrachochytrium dendrobatidis JAM81]	--	--	--	--	--	--	--	--	MJ0531	58.9	1e-08	COG0589	Universal stress protein UspA and related nucleotide-binding proteins	--	--	--	--	--	-	-	-
CL1124.Contig2_All	223	34	669701	28	384649	--	--	--	--	--	--	--	--	--	--	--	--	--	--	--	--	--	--	--	--	--	--	-	-	-
CL1125.Contig1_All	868	7	35423	14	49411	--	--	--	--	--	--	--	--	--	--	--	--	--	--	--	--	--	--	--	--	--	--	-	-	-
CL1125.Contig2_All	998	8	35210	13	39905	--	--	--	--	--	--	--	--	--	--	--	--	--	--	--	--	--	--	--	--	--	--	-	-	-
CL1125.Contig3_All	744	7	41327	12	49411	--	--	--	--	--	--	--	--	--	--	--	--	--	--	--	--	--	--	--	--	--	--	-	-	-
CL1125.Contig4_All	740	0	0.0000	0	0.0000	--	--	--	--	--	--	--	--	--	--	--	--	--	--	--	--	--	--	--	--	--	--	-	-	-
CL1125.Contig5_All	874	6	30154	12	42061	--	--	--	--	--	--	--	--	--	--	--	--	--	--	--	--	--	--	--	--	--	--	-	-	-
CL1126.Contig1_All	1186	31	114811	69	178228	gi|189199088|ref|XP_001935881.1|	92.0	3e-17	D-xylose-proton symporter [Pyrenophora tritici-repentis Pt-1C-BFP] >gi|187982980|gb|EDU48468.1| D-xylose-proton symporter [Pyrenophora tritici-repentis Pt-1C-BFP]	--	--	--	--	sp|P87110|ITR2_SCHPO	68.2	1e-11	Myo-inositol transporter 2 OS=Schizosaccharomyces pombe (strain 972 / ATCC 24843) GN=itr2 PE=2 SV=1	Cgl0181	69.3	1e-11	COG0477	Permeases of the major facilitator superfamily	K08139	8e-15	80.9	dha:DEHA2C11374g	MFS transporter, SP family, sugar:H+ symporter	-	-	-
CL1126.Contig2_All	616	9	64175	6	29839	gi|189199088|ref|XP_001935881.1|	92.0	1e-17	D-xylose-proton symporter [Pyrenophora tritici-repentis Pt-1C-BFP] >gi|187982980|gb|EDU48468.1| D-xylose-proton symporter [Pyrenophora tritici-repentis Pt-1C-BFP]	--	--	--	--	sp|P87110|ITR2_SCHPO	67.8	6e-12	Myo-inositol transporter 2 OS=Schizosaccharomyces pombe (strain 972 / ATCC 24843) GN=itr2 PE=2 SV=1	Cgl0181	69.3	5e-12	COG0477	Permeases of the major facilitator superfamily	K08139	3e-15	80.9	dha:DEHA2C11374g	MFS transporter, SP family, sugar:H+ symporter	-	-	-
CL1127.Contig1_All	350	13	163148	4	35011	--	--	--	--	--	--	--	--	--	--	--	--	--	--	--	--	--	--	--	--	--	--	-	-	-
CL1127.Contig2_All	257	5	85456	1	11920	--	--	--	--	--	--	--	--	--	--	--	--	--	--	--	--	--	--	--	--	--	--	-	-	-
CL1127.Contig3_All	498	14	123482	23	141485	--	--	--	--	--	--	--	--	--	--	--	--	--	--	--	--	--	--	--	--	--	--	-	-	-
CL1128.Contig1_All	754	2	11651	2	0.8126	--	--	--	--	--	--	--	--	--	--	--	--	--	--	--	--	--	--	--	--	--	--	-	-	-
CL1128.Contig2_All	829	6	31791	10	36954	--	--	--	--	--	--	--	--	--	--	--	--	--	--	--	--	--	--	--	--	--	--	-	-	-
CL1129.Contig1_All	453	15	145445	14	94676	--	--	--	--	--	--	--	--	--	--	--	--	--	--	--	--	--	--	--	--	--	--	-	-	-
CL1129.Contig2_All	329	20	267018	11	102426	--	--	--	--	--	--	--	--	--	--	--	--	--	--	--	--	--	--	--	--	--	--	-	-	-
CL113.Contig1_All	975	118	531599	52	163384	gi|384484099|gb|EIE76279.1|	65.9	1e-09	hypothetical protein RO3G_00983 [Rhizopus delemar RA 99-880]	--	--	--	--	--	--	--	--	--	--	--	--	--	--	--	--	--	--	-	-	-
CL113.Contig2_All	327	18	241786	1	0.9368	--	--	--	--	--	--	--	--	--	--	--	--	--	--	--	--	--	--	--	--	--	--	-	-	-
CL1130.Contig1_All	345	3	38195	14	124314	--	--	--	--	--	--	--	--	--	--	--	--	--	--	--	--	--	--	--	--	--	--	-	-	-
CL1130.Contig2_All	1009	53	230723	52	157879	--	--	--	--	--	--	--	--	--	--	--	--	--	--	--	--	--	--	--	--	--	--	-	-	-
CL1131.Contig1_All	244	8	144015	2	25110	gi|302696921|ref|XP_003038139.1|	52.0	4e-06	hypothetical protein SCHCODRAFT_63578 [Schizophyllum commune H4-8] >gi|300111836|gb|EFJ03237.1| hypothetical protein SCHCODRAFT_63578 [Schizophyllum commune H4-8]	gi|303312302|ref|XM_003066117.1|	56.0	8e-06	Coccidioides posadasii C735 delta SOWgp hypothetical protein, mRNA	sp|A4R8N4|PAN1_MAGO7	55.5	8e-09	Actin cytoskeleton-regulatory complex protein PAN1 OS=Magnaporthe oryzae (strain 70-15 / ATCC MYA-4617 / FGSC 8958) GN=PAN1 PE=3 SV=2	XF0009	47.0	8e-06	COG0810	Periplasmic protein TonB, links inner and outer membranes	K05747	3e-07	52.4	uma:UM03687.1	Wiskott-Aldrich syndrome protein	GO:0044763	-	-
CL1131.Contig2_All	212	8	165753	2	28901	gi|392574300|gb|EIW67437.1|	57.8	8e-08	hypothetical protein TREMEDRAFT_72246 [Tremella mesenterica DSM 1558]	gi|303312302|ref|XM_003066117.1|	56.0	6e-06	Coccidioides posadasii C735 delta SOWgp hypothetical protein, mRNA	sp|Q7SAT8|PAN1_NEUCR	48.5	1e-06	Actin cytoskeleton-regulatory complex protein pan-1 OS=Neurospora crassa (strain ATCC 24698 / 74-OR23-1A / CBS 708.71 / DSM 1257 / FGSC 987) GN=pan-1 PE=3 SV=1	--	--	--	--	--	K05747	5e-06	48.5	uma:UM03687.1	Wiskott-Aldrich syndrome protein	-	-	-
CL1132.Contig1_All	301	4	58371	4	40710	--	--	--	--	--	--	--	--	--	--	--	--	--	--	--	--	--	--	--	--	--	--	-	-	-
CL1132.Contig2_All	342	5	64217	2	17915	--	--	--	--	--	--	--	--	--	--	--	--	--	--	--	--	--	--	--	--	--	--	-	-	-
CL1133.Contig1_All	277	0	0.0000	9	99535	gi|403172572|ref|XP_003331701.2|	53.1	2e-06	hypothetical protein PGTG_12866 [Puccinia graminis f. sp. tritici CRL 75-36-700-3] >gi|375169907|gb|EFP87282.2| hypothetical protein PGTG_12866 [Puccinia graminis f. sp. tritici CRL 75-36-700-3]	--	--	--	--	--	--	--	--	--	--	--	--	--	--	--	--	--	--	-	-	-
CL1134.Contig1_All	350	3	37650	8	70022	--	--	--	--	--	--	--	--	--	--	--	--	--	--	--	--	--	--	--	--	--	--	-	-	-
CL1134.Contig2_All	218	10	201488	4	56210	--	--	--	--	--	--	--	--	--	--	--	--	--	--	--	--	--	--	--	--	--	--	-	-	-
CL1134.Contig3_All	557	5	39430	6	33000	--	--	--	--	--	--	--	--	--	--	--	--	--	--	--	--	--	--	--	--	--	--	-	-	-
CL1135.Contig1_All	455	24	231690	8	53863	--	--	--	--	--	--	--	--	--	--	--	--	--	--	--	--	--	--	--	--	--	--	-	-	-
CL1135.Contig2_All	417	27	284403	23	168968	--	--	--	--	--	--	--	--	--	--	--	--	--	--	--	--	--	--	--	--	--	--	-	-	-
CL1136.Contig1_All	297	19	280998	34	350699	--	--	--	--	--	--	--	--	--	--	--	--	--	--	--	--	--	--	--	--	--	--	-	-	-
CL1136.Contig2_All	238	14	258379	14	180203	--	--	--	--	--	--	--	--	--	--	--	--	--	--	--	--	--	--	--	--	--	--	-	-	-
CL1137.Contig1_All	515	4	34116	10	59485	--	--	--	--	--	--	--	--	--	--	--	--	--	--	--	--	--	--	--	--	--	--	-	-	-
CL1137.Contig2_All	594	27	199657	32	165035	--	--	--	--	--	--	--	--	--	--	--	--	--	--	--	--	--	--	--	--	--	--	-	-	-
CL1137.Contig3_All	519	6	50780	3	17708	--	--	--	--	--	--	--	--	--	--	--	--	--	--	--	--	--	--	--	--	--	--	-	-	-
CL1137.Contig4_All	265	11	182328	19	219644	--	--	--	--	--	--	--	--	--	--	--	--	--	--	--	--	--	--	--	--	--	--	-	-	-
CL1138.Contig1_All	1415	189	586694	190	411347	gi|46118594|ref|XP_384894.1|	65.9	3e-09	hypothetical protein FG04718.1 [Gibberella zeae PH-1]	--	--	--	--	sp|Q5BGP1|CWC22_EMENI	55.8	7e-08	Pre-mRNA-splicing factor cwc22 OS=Emericella nidulans (strain FGSC A4 / ATCC 38163 / CBS 112.46 / NRRL 194 / M139) GN=cwc22 PE=3 SV=2	all2748	82.0	2e-15	COG0666	FOG: Ankyrin repeat	K06694	9e-13	74.3	cpw:CPC735_014340	26S proteasome non-ATPase regulatory subunit 10	-	-	-
CL1139.Contig1_All	949	0	0.0000	116	374458	gi|403176275|ref|XP_003334971.2|	539.3	5e-152	cytochrome c peroxidase [Puccinia graminis f. sp. tritici CRL 75-36-700-3] >gi|375172180|gb|EFP90552.2| cytochrome c peroxidase [Puccinia graminis f. sp. tritici CRL 75-36-700-3]	gi|403176274|ref|XM_003334923.2|	135	4e-29	Puccinia graminis f. sp. tritici CRL 75-36-700-3 cytochrome c peroxidase (PGTG_16578), mRNA	sp|Q4PBY6|CCPR_USTMA	377	5e-105	Cytochrome c peroxidase, mitochondrial OS=Ustilago maydis (strain 521 / FGSC 9021) GN=CCP1 PE=3 SV=1	YKR066c	210	3e-54	COG0376	Catalase (peroxidase I)	K00428	2e-104	377	uma:UM02377.1	cytochrome c peroxidase [EC:1.11.1.5]	GO:0006979//response to oxidative stress;GO:0055114//oxidation-reduction process	GO:0020037//heme binding;GO:0004601//peroxidase activity	GO:0031974//membrane-enclosed lumen;GO:0044429//mitochondrial part
CL1139.Contig2_All	1103	0	0.0000	519	1441463	gi|403176275|ref|XP_003334971.2|	555.1	1e-156	cytochrome c peroxidase [Puccinia graminis f. sp. tritici CRL 75-36-700-3] >gi|375172180|gb|EFP90552.2| cytochrome c peroxidase [Puccinia graminis f. sp. tritici CRL 75-36-700-3]	gi|403176274|ref|XM_003334923.2|	135	5e-29	Puccinia graminis f. sp. tritici CRL 75-36-700-3 cytochrome c peroxidase (PGTG_16578), mRNA	sp|Q4PBY6|CCPR_USTMA	376	2e-104	Cytochrome c peroxidase, mitochondrial OS=Ustilago maydis (strain 521 / FGSC 9021) GN=CCP1 PE=3 SV=1	YKR066c	210	4e-54	COG0376	Catalase (peroxidase I)	K00428	8e-104	376	uma:UM02377.1	cytochrome c peroxidase [EC:1.11.1.5]	GO:0006979//response to oxidative stress;GO:0055114//oxidation-reduction process	GO:0020037//heme binding;GO:0004601//peroxidase activity	GO:0031974//membrane-enclosed lumen;GO:0044429//mitochondrial part
CL114.Contig1_All	1113	1	0.3946	1	0.2752	gi|440494009|gb|ELQ76425.1|	82.4	2e-14	putative chitinase [Trachipleistophora hominis]	--	--	--	--	--	--	--	--	STM0233	100	3e-21	COG3979	Uncharacterized protein contain chitin-binding domain type 3	--	--	--	--	--	-	-	-
CL114.Contig2_All	1470	8	23904	14	29176	gi|440494009|gb|ELQ76425.1|	85.1	5e-15	putative chitinase [Trachipleistophora hominis]	--	--	--	--	--	--	--	--	STM0233	103	8e-22	COG3979	Uncharacterized protein contain chitin-binding domain type 3	--	--	--	--	--	-	-	-
CL114.Contig3_All	1670	171	449766	62	113733	gi|429965076|gb|ELA47073.1|	85.9	3e-15	hypothetical protein VCUG_01434 [Vavraia culicis &apos;floridensis&apos;]	--	--	--	--	sp|Q2UF60|SEC31_ASPOR	58.5	1e-08	Protein transport protein sec31 OS=Aspergillus oryzae (strain ATCC 42149 / RIB 40) GN=sec31 PE=3 SV=2	STM0233	111	3e-24	COG3979	Uncharacterized protein contain chitin-binding domain type 3	K14306	5e-08	58.9	fgr:FG06845.1	nuclear pore complex protein Nup62	-	-	-
CL114.Contig4_All	991	0	0.0000	0	0.0000	gi|440494009|gb|ELQ76425.1|	63.9	7e-09	putative chitinase [Trachipleistophora hominis]	--	--	--	--	--	--	--	--	STM0233	80.9	3e-15	COG3979	Uncharacterized protein contain chitin-binding domain type 3	--	--	--	--	--	-	-	-
CL114.Contig5_All	835	0	0.0000	0	0.0000	gi|440494009|gb|ELQ76425.1|	63.9	5e-09	putative chitinase [Trachipleistophora hominis]	--	--	--	--	--	--	--	--	STM0233	80.9	2e-15	COG3979	Uncharacterized protein contain chitin-binding domain type 3	--	--	--	--	--	-	-	-
CL114.Contig6_All	559	46	361454	23	126046	gi|388855066|emb|CCF51197.1|	74.3	1e-12	uncharacterized protein [Ustilago hordei]	--	--	--	--	sp|P47179|DAN4_YEAST	50.1	1e-06	Cell wall protein DAN4 OS=Saccharomyces cerevisiae (strain ATCC 204508 / S288c) GN=DAN4 PE=2 SV=1	RSp0884	53.9	2e-07	COG1674	DNA segregation ATPase FtsK/SpoIIIE and related proteins	K11644	3e-08	57.0	yli:YALI0D26315g	paired amphipathic helix protein Sin3a	-	-	-
CL114.Contig7_All	331	17	225594	13	120317	gi|440494009|gb|ELQ76425.1|	70.9	1e-11	putative chitinase [Trachipleistophora hominis]	--	--	--	--	--	--	--	--	VC0769	101	3e-22	COG3979	Uncharacterized protein contain chitin-binding domain type 3	--	--	--	--	--	-	-	-
CL114.Contig8_All	712	28	172737	39	167802	gi|440494009|gb|ELQ76425.1|	63.9	4e-09	putative chitinase [Trachipleistophora hominis]	--	--	--	--	--	--	--	--	STM0233	80.9	2e-15	COG3979	Uncharacterized protein contain chitin-binding domain type 3	--	--	--	--	--	-	-	-
CL1140.Contig1_All	678	147	952345	129	582870	gi|238588245|ref|XP_002391672.1|	67.4	3e-10	hypothetical protein MPER_08863 [Moniliophthora perniciosa FA553] >gi|215456647|gb|EEB92602.1| hypothetical protein MPER_08863 [Moniliophthora perniciosa FA553]	--	--	--	--	sp|Q8TFG4|YL54_SCHPO	49.7	2e-06	Uncharacterized protein PB18E9.04c OS=Schizosaccharomyces pombe (strain 972 / ATCC 24843) GN=SPAPB18E9.04c PE=4 SV=1	DR0479	53.1	4e-07	COG0744	Membrane carboxypeptidase (penicillin-binding protein)	K05747	2e-07	54.7	uma:UM03687.1	Wiskott-Aldrich syndrome protein	-	-	-
CL1140.Contig2_All	297	17	251420	19	195979	gi|401881484|gb|EJT45783.1|	52.8	2e-06	hypothetical protein A1Q1_05696 [Trichosporon asahii var. asahii CBS 2479] >gi|406696607|gb|EKC99889.1| hypothetical protein A1Q2_05854 [Trichosporon asahii var. asahii CBS 8904]	--	--	--	--	--	--	--	--	--	--	--	--	--	--	--	--	--	--	-	-	-
CL1141.Contig1_All	382	27	310461	20	160390	--	--	--	--	--	--	--	--	--	--	--	--	--	--	--	--	--	--	--	--	--	--	-	-	-
CL1142.Contig1_All	264	9	149743	7	81228	--	--	--	--	--	--	--	--	--	--	--	--	--	--	--	--	--	--	--	--	--	--	-	-	-
CL1143.Contig1_All	589	30	223724	18	93620	gi|378731354|gb|EHY57813.1|	116.7	3e-25	Cullin 1 [Exophiala dermatitidis NIH/UT8656]	--	--	--	--	sp|O13790|CUL1_SCHPO	81.6	4e-16	Cullin-1 OS=Schizosaccharomyces pombe (strain 972 / ATCC 24843) GN=cul1 PE=1 SV=1	SPAC17G6.12	81.6	8e-16	COG5647	Cullin, a subunit of E3 ubiquitin ligase	K03347	9e-23	105	pno:SNOG_13309	cullin 1	-	-	-
CL1143.Contig2_All	841	119	621524	79	287768	gi|393213387|gb|EJC98883.1|	168.3	2e-40	Cullin-domain-containing protein [Fomitiporia mediterranea MF3/22]	--	--	--	--	sp|O13790|CUL1_SCHPO	135	4e-32	Cullin-1 OS=Schizosaccharomyces pombe (strain 972 / ATCC 24843) GN=cul1 PE=1 SV=1	SPAC17G6.12	135	9e-32	COG5647	Cullin, a subunit of E3 ubiquitin ligase	K03347	2e-39	162	cnb:CNBN1130	cullin 1	-	-	-
CL1143.Contig3_All	840	154	805282	90	328227	gi|378731354|gb|EHY57813.1|	180.6	4e-44	Cullin 1 [Exophiala dermatitidis NIH/UT8656]	--	--	--	--	sp|O13790|CUL1_SCHPO	142	4e-34	Cullin-1 OS=Schizosaccharomyces pombe (strain 972 / ATCC 24843) GN=cul1 PE=1 SV=1	SPAC17G6.12	142	9e-34	COG5647	Cullin, a subunit of E3 ubiquitin ligase	K03347	1e-41	169	pcs:Pc13g11700	cullin 1	-	-	-
CL1144.Contig1_All	847	5	25929	10	36168	--	--	--	--	--	--	--	--	--	--	--	--	--	--	--	--	--	--	--	--	--	--	-	-	-
CL1144.Contig2_All	894	6	29480	9	30840	--	--	--	--	--	--	--	--	--	--	--	--	--	--	--	--	--	--	--	--	--	--	-	-	-
CL1144.Contig3_All	1246	17	59929	20	49173	--	--	--	--	--	--	--	--	--	--	--	--	--	--	--	--	--	--	--	--	--	--	-	-	-
CL1144.Contig4_All	657	14	93599	23	107244	--	--	--	--	--	--	--	--	--	--	--	--	--	--	--	--	--	--	--	--	--	--	-	-	-
CL1144.Contig5_All	652	9	60632	10	46986	--	--	--	--	--	--	--	--	--	--	--	--	--	--	--	--	--	--	--	--	--	--	-	-	-
CL1144.Contig6_All	511	46	395406	37	221816	--	--	--	--	--	--	--	--	--	--	--	--	--	--	--	--	--	--	--	--	--	--	-	-	-
CL1145.Contig1_All	675	106	689777	113	512845	--	--	--	--	--	--	--	--	--	--	--	--	--	--	--	--	--	--	--	--	--	--	-	-	-
CL1145.Contig2_All	524	21	176033	23	134465	--	--	--	--	--	--	--	--	--	--	--	--	--	--	--	--	--	--	--	--	--	--	-	-	-
CL1146.Contig1_All	413	25	265887	42	311538	--	--	--	--	--	--	--	--	--	--	--	--	--	--	--	--	--	--	--	--	--	--	-	-	-
CL1146.Contig2_All	255	7	120577	29	348393	--	--	--	--	--	--	--	--	--	--	--	--	--	--	--	--	--	--	--	--	--	--	-	-	-
CL1147.Contig1_All	244	3	54006	10	125551	--	--	--	--	--	--	--	--	--	--	--	--	--	--	--	--	--	--	--	--	--	--	-	-	-
CL1147.Contig2_All	224	3	58827	0	0.0000	--	--	--	--	--	--	--	--	--	--	--	--	--	--	--	--	--	--	--	--	--	--	-	-	-
CL1148.Contig1_All	606	28	202951	53	267926	gi|429961514|gb|ELA41059.1|	55.1	1e-06	hypothetical protein VICG_01941 [Vittaforma corneae ATCC 50505]	--	--	--	--	--	--	--	--	--	--	--	--	--	--	--	--	--	--	-	-	-
CL1148.Contig2_All	215	5	102150	2	28497	--	--	--	--	--	--	--	--	--	--	--	--	--	--	--	--	--	--	--	--	--	--	-	-	-
CL1149.Contig1_All	536	59	483497	29	165747	--	--	--	--	--	--	--	--	--	--	--	--	MTH1194	48.5	6e-06	COG0123	Deacetylases, including yeast histone deacetylase and acetoin utilization protein	--	--	--	--	--	-	-	-
CL1149.Contig2_All	572	32	245731	21	112470	--	--	--	--	--	--	--	--	--	--	--	--	--	--	--	--	--	--	--	--	--	--	-	-	-
CL1149.Contig3_All	717	10	61261	7	29908	--	--	--	--	--	--	--	--	--	--	--	--	--	--	--	--	--	--	--	--	--	--	-	-	-
CL1149.Contig4_All	739	46	273414	32	132653	--	--	--	--	--	--	--	--	--	--	--	--	--	--	--	--	--	--	--	--	--	--	-	-	-
CL115.Contig1_All	1133	80	310146	51	137896	gi|328767701|gb|EGF77750.1|	46.2	4e-41	hypothetical protein BATDEDRAFT_20664 [Batrachochytrium dendrobatidis JAM81]	--	--	--	--	sp|Q9HDW7|ATC2_SCHPO	127	2e-29	Calcium-transporting ATPase 2 OS=Schizosaccharomyces pombe (strain 972 / ATCC 24843) GN=pmc1 PE=3 SV=1	MYPU_1550	91.3	2e-22	COG0474	Cation transport ATPase	K01537	3e-39	141	afm:AFUA_1G10880	Ca2+-transporting ATPase [EC:3.6.3.8]	-	-	-
CL115.Contig2_All	203	4	86551	1	15091	--	--	--	--	--	--	--	--	--	--	--	--	--	--	--	--	--	--	--	--	--	--	-	-	-
CL1150.Contig1_All	427	17	174875	0	0.0000	gi|384496417|gb|EIE86908.1|	54.7	7e-07	hypothetical protein RO3G_11619 [Rhizopus delemar RA 99-880]	--	--	--	--	sp|P49606|CYAA_USTMA	52.4	1e-07	Adenylate cyclase OS=Ustilago maydis (strain 521 / FGSC 9021) GN=UAC1 PE=3 SV=1	alr0124_1	57.0	1e-08	COG4886	Leucine-rich repeat (LRR) protein	K01768	3e-08	56.2	ppa:PAS_chr4_0356	adenylate cyclase [EC:4.6.1.1]	-	GO:0003824//catalytic activity	-
CL1151.Contig1_All	912	47	226365	53	178030	gi|350289107|gb|EGZ70332.1|	117.5	4e-25	AAA-domain-containing protein [Neurospora tetrasperma FGSC 2509]	--	--	--	--	sp|Q9P7J5|YJNA_SCHPO	86.3	3e-17	Uncharacterized AAA domain-containing protein C24B10.10c OS=Schizosaccharomyces pombe (strain 972 / ATCC 24843) GN=SPCC24B10.10c PE=3 SV=1	YGR028w	84.0	3e-16	COG0464	ATPases of the AAA+ class	K01509	1e-17	89.4	pic:PICST_33873	adenosinetriphosphatase [EC:3.6.1.3]	-	-	-
CL1151.Contig2_All	928	0	0.0000	0	0.0000	gi|350289107|gb|EGZ70332.1|	117.5	5e-25	AAA-domain-containing protein [Neurospora tetrasperma FGSC 2509]	--	--	--	--	sp|Q9P7J5|YJNA_SCHPO	86.3	3e-17	Uncharacterized AAA domain-containing protein C24B10.10c OS=Schizosaccharomyces pombe (strain 972 / ATCC 24843) GN=SPCC24B10.10c PE=3 SV=1	YGR028w	84.0	3e-16	COG0464	ATPases of the AAA+ class	K01509	2e-17	89.4	pic:PICST_33873	adenosinetriphosphatase [EC:3.6.1.3]	-	-	-
CL1151.Contig3_All	770	2	11409	0	0.0000	--	--	--	--	--	--	--	--	--	--	--	--	--	--	--	--	--	--	--	--	--	--	-	-	-
CL1151.Contig4_All	251	0	0.0000	0	0.0000	--	--	--	--	--	--	--	--	--	--	--	--	--	--	--	--	--	--	--	--	--	--	-	-	-
CL1153.Contig1_All	1144	75	287966	72	192805	gi|68480592|ref|XP_715790.1|	53.9	9e-06	hypothetical protein CaO19.2859 [Candida albicans SC5314] >gi|46437429|gb|EAK96776.1| hypothetical protein CaO19.2859 [Candida albicans SC5314]	--	--	--	--	sp|Q08438|VHS3_YEAST	81.6	9e-16	Phosphopantothenoylcysteine decarboxylase subunit VHS3 OS=Saccharomyces cerevisiae (strain ATCC 204508 / S288c) GN=VHS3 PE=1 SV=1	YOR054c	81.6	2e-15	COG0452	Phosphopantothenoylcysteine synthetase/decarboxylase	K14836	4e-15	81.6	yli:YALI0A15708g	nucleolar protein 8	-	-	-
CL1153.Contig2_All	934	23	108165	18	59039	gi|68480592|ref|XP_715790.1|	53.5	8e-06	hypothetical protein CaO19.2859 [Candida albicans SC5314] >gi|46437429|gb|EAK96776.1| hypothetical protein CaO19.2859 [Candida albicans SC5314]	--	--	--	--	sp|Q08438|VHS3_YEAST	81.6	7e-16	Phosphopantothenoylcysteine decarboxylase subunit VHS3 OS=Saccharomyces cerevisiae (strain ATCC 204508 / S288c) GN=VHS3 PE=1 SV=1	YOR054c	81.6	2e-15	COG0452	Phosphopantothenoylcysteine synthetase/decarboxylase	K01288	3e-14	78.2	vpo:Kpol_1041p46	carboxypeptidase D [EC:3.4.16.6]	-	-	-
CL1153.Contig3_All	1103	52	207078	51	141647	gi|68480592|ref|XP_715790.1|	54.3	6e-06	hypothetical protein CaO19.2859 [Candida albicans SC5314] >gi|46437429|gb|EAK96776.1| hypothetical protein CaO19.2859 [Candida albicans SC5314]	--	--	--	--	sp|Q08438|VHS3_YEAST	81.6	9e-16	Phosphopantothenoylcysteine decarboxylase subunit VHS3 OS=Saccharomyces cerevisiae (strain ATCC 204508 / S288c) GN=VHS3 PE=1 SV=1	YOR054c	81.6	2e-15	COG0452	Phosphopantothenoylcysteine synthetase/decarboxylase	K01288	4e-14	78.2	vpo:Kpol_1041p46	carboxypeptidase D [EC:3.4.16.6]	-	-	-
CL1153.Contig4_All	313	10	140334	21	205535	--	--	--	--	--	--	--	--	--	--	--	--	--	--	--	--	--	--	--	--	--	--	-	-	-
CL1154.Contig1_All	460	39	372403	70	466178	--	--	--	--	--	--	--	--	--	--	--	--	--	--	--	--	--	--	--	--	--	--	-	-	-
CL1154.Contig2_All	406	66	714043	77	581000	--	--	--	--	--	--	--	--	--	--	--	--	--	--	--	--	--	--	--	--	--	--	-	-	-
CL1154.Contig3_All	499	9	79223	28	171897	--	--	--	--	--	--	--	--	--	--	--	--	--	--	--	--	--	--	--	--	--	--	-	-	-
CL1154.Contig4_All	915	105	504051	150	502206	gi|401880941|gb|EJT45250.1|	58.5	2e-07	putative ATP-dependent RNA helicase [Trichosporon asahii var. asahii CBS 2479]	--	--	--	--	sp|Q4P0G6|CWC21_USTMA	51.6	8e-07	Pre-mRNA-splicing factor CWC21 OS=Ustilago maydis (strain 521 / FGSC 9021) GN=CWC21 PE=3 SV=1	--	--	--	--	--	--	--	--	--	--	-	-	-
CL1155.Contig1_All	262	5	83825	10	116926	gi|392594893|gb|EIW84217.1|	113.2	1e-24	RPB5 subunit of DNA-directed RNA polymerase [Coniophora puteana RWD-64-598 SS2]	--	--	--	--	sp|Q09191|RPAB1_SCHPO	98.2	1e-21	DNA-directed RNA polymerases I, II, and III subunit RPABC1 OS=Schizosaccharomyces pombe (strain 972 / ATCC 24843) GN=rpb5 PE=1 SV=1	SPAC23C4.15	98.2	3e-21	COG2012	DNA-directed RNA polymerase, subunit H, RpoH/RPB5	K03013	8e-25	110	lbc:LACBIDRAFT_184892	DNA-directed RNA polymerases I, II, and III subunit RPABC1	GO:0006351//transcription, DNA-dependent	GO:0003899//DNA-directed RNA polymerase activity;GO:0003677//DNA binding	GO:0005634//nucleus
CL1155.Contig2_All	409	16	171832	24	179763	gi|328770744|gb|EGF80785.1|	127.1	1e-28	hypothetical protein BATDEDRAFT_88106 [Batrachochytrium dendrobatidis JAM81]	--	--	--	--	sp|Q09191|RPAB1_SCHPO	117	3e-27	DNA-directed RNA polymerases I, II, and III subunit RPABC1 OS=Schizosaccharomyces pombe (strain 972 / ATCC 24843) GN=rpb5 PE=1 SV=1	SPAC23C4.15	117	8e-27	COG2012	DNA-directed RNA polymerase, subunit H, RpoH/RPB5	K03013	1e-28	123	lbc:LACBIDRAFT_184892	DNA-directed RNA polymerases I, II, and III subunit RPABC1	GO:0006351//transcription, DNA-dependent	GO:0003899//DNA-directed RNA polymerase activity;GO:0003677//DNA binding	GO:0005634//nucleus
CL1156.Contig1_All	216	12	244025	14	198557	gi|328772460|gb|EGF82498.1|	117.5	9e-26	hypothetical protein BATDEDRAFT_18861 [Batrachochytrium dendrobatidis JAM81]	gi|213410634|ref|XM_002176051.1|	61.9	1e-07	Schizosaccharomyces japonicus yFS275 serine/threonine-protein kinase RIO1, mRNA	sp|O42650|RIO1_SCHPO	109	4e-25	Serine/threonine-protein kinase rio1 OS=Schizosaccharomyces pombe (strain 972 / ATCC 24843) GN=rio1 PE=3 SV=2	SPAC10F6.10	109	1e-24	COG1718	Serine/threonine protein kinase involved in cell cycle control	K07178	1e-25	113	yli:YALI0C22385g	RIO kinase 1 [EC:2.7.11.1]	GO:0006468//protein phosphorylation	GO:0004713//protein tyrosine kinase activity;GO:0005524//ATP binding;GO:0004674//protein serine/threonine kinase activity	-
CL1156.Contig2_All	1082	166	673888	149	421862	gi|384501952|gb|EIE92443.1|	79.7	5e-79	hypothetical protein RO3G_16965 [Rhizopus delemar RA 99-880]	--	--	--	--	sp|O42650|RIO1_SCHPO	234	2e-75	Serine/threonine-protein kinase rio1 OS=Schizosaccharomyces pombe (strain 972 / ATCC 24843) GN=rio1 PE=3 SV=2	SPAC10F6.10	234	5e-75	COG1718	Serine/threonine protein kinase involved in cell cycle control	K07178	7e-75	235	yli:YALI0C22385g	RIO kinase 1 [EC:2.7.11.1]	GO:0016310//phosphorylation	GO:0004672//protein kinase activity;GO:0000166//nucleotide binding	-
CL1157.Contig1_All	585	65	488050	103	539378	gi|367037199|ref|XP_003648980.1|	94.4	1e-18	40S ribosomal protein S29 [Thielavia terrestris NRRL 8126]	--	--	--	--	sp|Q757G1|RS29_ASHGO	91.7	3e-19	40S ribosomal protein S29 OS=Ashbya gossypii (strain ATCC 10895 / CBS 109.51 / FGSC 9923 / NRRL Y-1056) GN=RPS29 PE=3 SV=1	YLR388w	87.4	1e-17	COG0199	Ribosomal protein S14	K02980	1e-18	91.7	ago:AGOS_AER052W	small subunit ribosomal protein S29e	-	-	GO:0030529//ribonucleoprotein complex
CL1157.Contig2_All	531	30	248161	48	276923	gi|367037199|ref|XP_003648980.1|	94.4	1e-18	40S ribosomal protein S29 [Thielavia terrestris NRRL 8126]	--	--	--	--	sp|Q757G1|RS29_ASHGO	91.7	3e-19	40S ribosomal protein S29 OS=Ashbya gossypii (strain ATCC 10895 / CBS 109.51 / FGSC 9923 / NRRL Y-1056) GN=RPS29 PE=3 SV=1	YLR388w	87.4	1e-17	COG0199	Ribosomal protein S14	K02980	1e-18	91.7	ago:AGOS_AER052W	small subunit ribosomal protein S29e	-	-	GO:0030529//ribonucleoprotein complex
CL1157.Contig3_All	313	183	2568108	216	2114078	gi|367037199|ref|XP_003648980.1|	94.4	8e-19	40S ribosomal protein S29 [Thielavia terrestris NRRL 8126]	--	--	--	--	sp|Q757G1|RS29_ASHGO	91.7	1e-19	40S ribosomal protein S29 OS=Ashbya gossypii (strain ATCC 10895 / CBS 109.51 / FGSC 9923 / NRRL Y-1056) GN=RPS29 PE=3 SV=1	YLR388w	87.4	6e-18	COG0199	Ribosomal protein S14	K02980	5e-19	91.7	ago:AGOS_AER052W	small subunit ribosomal protein S29e	-	-	GO:0030529//ribonucleoprotein complex
CL1158.Contig1_All	540	1	0.8134	467	2649322	gi|331244552|ref|XP_003334916.1|	258.1	8e-68	histone H2A [Puccinia graminis f. sp. tritici CRL 75-36-700-3] >gi|331244570|ref|XP_003334925.1| histone H2A [Puccinia graminis f. sp. tritici CRL 75-36-700-3] >gi|309313906|gb|EFP90497.1| histone H2A [Puccinia graminis f. sp. tritici CRL 75-36-700-3] >gi|309313915|gb|EFP90506.1| histone H2A [Puccinia graminis f. sp. tritici CRL 75-36-700-3]	gi|403176208|ref|XM_003334868.2|	428	1e-117	Puccinia graminis f. sp. tritici CRL 75-36-700-3 histone H2A (PGTG_16084), mRNA	sp|P04911|H2A1_YEAST	209	1e-54	Histone H2A.1 OS=Saccharomyces cerevisiae (strain ATCC 204508 / S288c) GN=HTA1 PE=1 SV=2	YDR225w	209	2e-54	COG5262	Histone H2A	K11251	4e-54	209	sce:YDR225W	histone H2A	GO:0006281//DNA repair;GO:0006334//nucleosome assembly	GO:0003677//DNA binding;GO:0046982//protein heterodimerization activity	GO:0000786//nucleosome;GO:0005634//nucleus
CL1158.Contig2_All	716	2	12269	1068	4569513	gi|331234809|ref|XP_003330063.1|	270.8	2e-71	histone H2A [Puccinia graminis f. sp. tritici CRL 75-36-700-3] >gi|309309053|gb|EFP85644.1| histone H2A [Puccinia graminis f. sp. tritici CRL 75-36-700-3]	gi|403176215|ref|XM_003334877.2|	476	1e-132	Puccinia graminis f. sp. tritici CRL 75-36-700-3 histone H2A (PGTG_16093), mRNA	sp|P04911|H2A1_YEAST	209	2e-54	Histone H2A.1 OS=Saccharomyces cerevisiae (strain ATCC 204508 / S288c) GN=HTA1 PE=1 SV=2	YDR225w	209	4e-54	COG5262	Histone H2A	K11251	7e-54	209	sce:YDR225W	histone H2A	GO:0006281//DNA repair;GO:0006334//nucleosome assembly	GO:0003677//DNA binding;GO:0046982//protein heterodimerization activity	GO:0000786//nucleosome;GO:0005634//nucleus
CL1159.Contig1_All	344	147	1877005	121	1077553	--	--	--	--	--	--	--	--	--	--	--	--	--	--	--	--	--	--	--	--	--	--	-	-	-
CL1159.Contig2_All	331	87	1154510	72	666371	--	--	--	--	--	--	--	--	--	--	--	--	--	--	--	--	--	--	--	--	--	--	-	-	-
CL1159.Contig3_All	291	27	407547	35	368457	--	--	--	--	--	--	--	--	--	--	--	--	--	--	--	--	--	--	--	--	--	--	-	-	-
CL116.Contig1_All	1159	84	318348	92	243173	gi|358381510|gb|EHK19185.1|	65.1	4e-09	hypothetical protein TRIVIDRAFT_225056 [Trichoderma virens Gv29-8]	--	--	--	--	sp|O42854|YFHH_SCHPO	51.2	1e-06	SH3 domain-containing protein C23A1.17 OS=Schizosaccharomyces pombe (strain 972 / ATCC 24843) GN=SPAC23A1.17 PE=1 SV=1	--	--	--	--	--	K16075	1e-06	53.5	ani:AN8715.2	magnesium transporter	-	-	-
CL1160.Contig1_All	298	0	0.0000	7	71960	--	--	--	--	--	--	--	--	--	--	--	--	--	--	--	--	--	--	--	--	--	--	-	-	-
CL1161.Contig1_All	362	3	36401	0	0.0000	--	--	--	--	--	--	--	--	--	--	--	--	--	--	--	--	--	--	--	--	--	--	-	-	-
CL1161.Contig2_All	698	7	44050	11	48278	--	--	--	--	--	--	--	--	--	--	--	--	--	--	--	--	--	--	--	--	--	--	-	-	-
CL1161.Contig3_All	627	3	21016	9	43973	--	--	--	--	--	--	--	--	--	--	--	--	--	--	--	--	--	--	--	--	--	--	-	-	-
CL1161.Contig4_All	427	5	51434	4	28697	--	--	--	--	--	--	--	--	--	--	--	--	--	--	--	--	--	--	--	--	--	--	-	-	-
CL1162.Contig1_All	2218	153	302996	154	212702	--	--	--	--	--	--	--	--	--	--	--	--	--	--	--	--	--	--	--	--	--	--	-	-	-
CL1163.Contig1_All	631	41	285405	36	174777	gi|225683629|gb|EEH21913.1|	71.6	1e-11	DUF647 domain-containing protein [Paracoccidioides brasiliensis Pb03]	--	--	--	--	--	--	--	--	--	--	--	--	--	--	--	--	--	--	-	-	-
CL1163.Contig2_All	1032	370	1574812	173	513544	gi|449542984|gb|EMD33961.1|	131.0	5e-29	hypothetical protein CERSUDRAFT_117486 [Ceriporiopsis subvermispora B]	--	--	--	--	--	--	--	--	--	--	--	--	--	--	--	--	--	--	-	-	-
CL1164.Contig1_All	306	9	129190	11	110124	--	--	--	--	--	--	--	--	--	--	--	--	--	--	--	--	--	--	--	--	--	--	-	-	-
CL1164.Contig2_All	637	19	131015	24	115421	--	--	--	--	--	--	--	--	--	--	--	--	--	--	--	--	--	--	--	--	--	--	-	-	-
CL1165.Contig1_All	269	8	130630	10	113883	--	--	--	--	--	--	--	--	--	--	--	--	--	--	--	--	--	--	--	--	--	--	-	-	-
CL1165.Contig2_All	345	9	114586	10	88796	--	--	--	--	--	--	--	--	--	--	--	--	--	--	--	--	--	--	--	--	--	--	-	-	-
CL1166.Contig1_All	402	15	163897	21	160031	--	--	--	--	--	--	--	--	--	--	--	--	asl4146	93.2	1e-19	COG5119	Uncharacterized protein, contains ParB-like nuclease domain	--	--	--	--	--	-	-	-
CL1166.Contig2_All	420	30	313746	43	313640	--	--	--	--	--	--	--	--	--	--	--	--	asl4146	93.2	1e-19	COG5119	Uncharacterized protein, contains ParB-like nuclease domain	--	--	--	--	--	-	-	-
CL1167.Contig1_All	202	5	108724	3	45497	--	--	--	--	--	--	--	--	--	--	--	--	--	--	--	--	--	--	--	--	--	--	-	-	-
CL1167.Contig2_All	251	3	52499	7	85435	--	--	--	--	--	--	--	--	--	--	--	--	--	--	--	--	--	--	--	--	--	--	-	-	-
CL1168.Contig1_All	492	0	0.0000	170	1058511	gi|331241484|ref|XP_003333390.1|	120.2	1e-26	hypothetical protein PGTG_15174 [Puccinia graminis f. sp. tritici CRL 75-36-700-3] >gi|309312380|gb|EFP88971.1| hypothetical protein PGTG_15174 [Puccinia graminis f. sp. tritici CRL 75-36-700-3]	--	--	--	--	--	--	--	--	--	--	--	--	--	--	--	--	--	--	-	-	-
CL1168.Contig2_All	990	1	0.4437	715	2212496	gi|331241484|ref|XP_003333390.1|	221.9	2e-56	hypothetical protein PGTG_15174 [Puccinia graminis f. sp. tritici CRL 75-36-700-3] >gi|309312380|gb|EFP88971.1| hypothetical protein PGTG_15174 [Puccinia graminis f. sp. tritici CRL 75-36-700-3]	--	--	--	--	--	--	--	--	--	--	--	--	--	--	--	--	--	--	-	-	-
CL1169.Contig1_All	758	1	0.5795	36	145494	gi|363755560|ref|XP_003647995.1|	62.4	1e-08	hypothetical protein Ecym_7349 [Eremothecium cymbalariae DBVPG#7215] >gi|356892031|gb|AET41178.1| hypothetical protein Ecym_7349 [Eremothecium cymbalariae DBVPG#7215]	--	--	--	--	sp|O94317|YH5D_SCHPO	75.5	4e-14	Uncharacterized serine-rich protein C215.13 OS=Schizosaccharomyces pombe (strain 972 / ATCC 24843) GN=SPBC215.13 PE=1 SV=1	SPBC28F2.12	73.9	3e-13	COG0086	DNA-directed RNA polymerase, beta' subunit/160 kD subunit	K03006	3e-13	74.7	kla:KLLA0F05071g	DNA-directed RNA polymerase II subunit RPB1 [EC:2.7.7.6]	-	-	-
CL1169.Contig2_All	517	0	0.0000	27	159987	gi|363755560|ref|XP_003647995.1|	55.5	6e-07	hypothetical protein Ecym_7349 [Eremothecium cymbalariae DBVPG#7215] >gi|356892031|gb|AET41178.1| hypothetical protein Ecym_7349 [Eremothecium cymbalariae DBVPG#7215]	--	--	--	--	sp|O94317|YH5D_SCHPO	53.5	8e-08	Uncharacterized serine-rich protein C215.13 OS=Schizosaccharomyces pombe (strain 972 / ATCC 24843) GN=SPBC215.13 PE=1 SV=1	--	--	--	--	--	--	--	--	--	--	-	-	-
CL1169.Contig3_All	214	0	0.0000	6	85891	--	--	--	--	--	--	--	--	--	--	--	--	--	--	--	--	--	--	--	--	--	--	-	-	-
CL117.Contig1_All	259	20	339185	2	23656	gi|406606848|emb|CCH41884.1|	73.9	1e-12	putative membrane protein [Wickerhamomyces ciferrii]	--	--	--	--	--	--	--	--	--	--	--	--	--	K14430	3e-07	52.4	nhe:NECHADRAFT_63039	phosphate transporter	-	-	-
CL117.Contig2_All	208	4	84470	0	0.0000	--	--	--	--	--	--	--	--	--	--	--	--	--	--	--	--	--	--	--	--	--	--	-	-	-
CL1170.Contig1_All	424	70	725168	26	187853	--	--	--	--	--	--	--	--	--	--	--	--	--	--	--	--	--	--	--	--	--	--	-	-	-
CL1170.Contig2_All	250	5	87849	2	24508	--	--	--	--	--	--	--	--	--	--	--	--	--	--	--	--	--	--	--	--	--	--	-	-	-
CL1171.Contig1_All	1519	75	216875	86	173441	--	--	--	--	--	--	--	--	--	--	--	--	--	--	--	--	--	--	--	--	--	--	-	-	-
CL1171.Contig2_All	227	5	96750	10	134954	--	--	--	--	--	--	--	--	--	--	--	--	--	--	--	--	--	--	--	--	--	--	-	-	-
CL1172.Contig1_All	278	0	0.0000	5	55098	--	--	--	--	--	--	--	--	--	--	--	--	--	--	--	--	--	--	--	--	--	--	-	-	-
CL1172.Contig2_All	294	0	0.0000	10	104199	--	--	--	--	--	--	--	--	--	--	--	--	--	--	--	--	--	--	--	--	--	--	-	-	-
CL1173.Contig1_All	279	1	15744	0	0.0000	--	--	--	--	--	--	--	--	--	--	--	--	--	--	--	--	--	--	--	--	--	--	-	-	-
CL1173.Contig2_All	289	2	30398	1	10600	--	--	--	--	--	--	--	--	--	--	--	--	--	--	--	--	--	--	--	--	--	--	-	-	-
CL1174.Contig1_All	441	96	956179	100	694661	--	--	--	--	--	--	--	--	--	--	--	--	--	--	--	--	--	--	--	--	--	--	-	-	-
CL1174.Contig2_All	966	137	622945	120	380554	gi|384497380|gb|EIE87871.1|	184.5	3e-45	glutamate decarboxylase [Rhizopus delemar RA 99-880]	gi|396489748|ref|NW_003533875.1|	65.9	3e-08	Leptosphaeria maculans JN3 SuperContig_11_v2 >gi|312219471|emb|FP929136.1| Leptosphaeria maculans JN3 lm_SuperContig_11_v2 genomic supercontig, whole genome, isolate v23.1.3	sp|Q04792|DCE_YEAST	95.1	7e-20	Glutamate decarboxylase OS=Saccharomyces cerevisiae (strain ATCC 204508 / S288c) GN=GAD1 PE=1 SV=1	sll1641	169	5e-42	COG0076	Glutamate decarboxylase and related PLP-dependent proteins	K01580	2e-42	172	pan:PODANSg6789	glutamate decarboxylase [EC:4.1.1.15]	-	GO:0016829//lyase activity	-
CL1175.Contig1_All	1068	88	361925	53	152025	gi|238575793|ref|XP_002387794.1|	109.0	2e-22	hypothetical protein MPER_13274 [Moniliophthora perniciosa FA553] >gi|215448584|gb|EEB88724.1| hypothetical protein MPER_13274 [Moniliophthora perniciosa FA553]	--	--	--	--	sp|Q75DK1|SEC14_ASHGO	90.9	1e-18	SEC14 cytosolic factor OS=Ashbya gossypii (strain ATCC 10895 / CBS 109.51 / FGSC 9923 / NRRL Y-1056) GN=SEC14 PE=3 SV=2	--	--	--	--	--	--	--	--	--	--	-	-	-
CL1175.Contig2_All	1055	55	228990	47	136476	gi|238575793|ref|XP_002387794.1|	106.3	1e-21	hypothetical protein MPER_13274 [Moniliophthora perniciosa FA553] >gi|215448584|gb|EEB88724.1| hypothetical protein MPER_13274 [Moniliophthora perniciosa FA553]	--	--	--	--	sp|Q75DK1|SEC14_ASHGO	87.8	1e-17	SEC14 cytosolic factor OS=Ashbya gossypii (strain ATCC 10895 / CBS 109.51 / FGSC 9923 / NRRL Y-1056) GN=SEC14 PE=3 SV=2	--	--	--	--	--	--	--	--	--	--	-	-	-
CL1176.Contig1_All	850	159	821646	171	616295	gi|471915179|emb|CCO26520.1|	62.8	1e-08	hypothetical protein BN14_00545 [Rhizoctonia solani AG-1 IB]	gi|47156957|gb|AY548896.1|	63.9	1e-07	Antonospora locustae hypothetical protein gene, partial cds; RAD4 protein-like protein gene, complete cds; and GTP-binding nuclear protein-like protein gene, partial cds	sp|Q2H922|PAN1_CHAGB	52.4	4e-07	Actin cytoskeleton-regulatory complex protein PAN1 OS=Chaetomium globosum (strain ATCC 6205 / CBS 148.51 / DSM 1962 / NBRC 6347 / NRRL 1970) GN=PAN1 PE=3 SV=1	--	--	--	--	--	K16075	1e-07	56.2	ani:AN8715.2	magnesium transporter	-	-	-
CL1176.Contig2_All	839	2	10471	0	0.0000	gi|347829812|emb|CCD45509.1|	60.5	6e-08	hypothetical protein [Botryotinia fuckeliana] >gi|472241312|gb|EMR86040.1| putative pwi domain mrna processing protein [Botryotinia fuckeliana BcDW1]	gi|47156957|gb|AY548896.1|	63.9	1e-07	Antonospora locustae hypothetical protein gene, partial cds; RAD4 protein-like protein gene, complete cds; and GTP-binding nuclear protein-like protein gene, partial cds	--	--	--	--	DR2133	49.3	8e-06	COG4372	Uncharacterized protein conserved in bacteria with the myosin-like domain	K13171	6e-09	60.5	bfu:BC1G_00469	serine/arginine repetitive matrix protein 1	-	-	-
CL1177.Contig1_All	333	14	184667	7	64397	--	--	--	--	--	--	--	--	--	--	--	--	--	--	--	--	--	--	--	--	--	--	-	-	-
CL1177.Contig2_All	517	24	203905	23	136285	--	--	--	--	--	--	--	--	--	--	--	--	--	--	--	--	--	--	--	--	--	--	-	-	-
CL1178.Contig1_All	378	7	81342	13	105357	--	--	--	--	--	--	--	--	--	--	--	--	--	--	--	--	--	--	--	--	--	--	-	-	-
CL1178.Contig2_All	219	1	20057	1	13988	--	--	--	--	--	--	--	--	--	--	--	--	--	--	--	--	--	--	--	--	--	--	-	-	-
CL1179.Contig1_All	272	8	129190	1	11263	--	--	--	--	--	--	--	--	--	--	--	--	--	--	--	--	--	--	--	--	--	--	-	-	-
CL1179.Contig2_All	787	358	1998089	256	996499	gi|353236960|emb|CCA68944.1|	65.5	1e-09	hypothetical protein PIIN_02804 [Piriformospora indica DSM 11827]	--	--	--	--	sp|Q7RX84|CWC22_NEUCR	51.6	6e-07	Pre-mRNA-splicing factor cwc-22 OS=Neurospora crassa (strain ATCC 24698 / 74-OR23-1A / CBS 708.71 / DSM 1257 / FGSC 987) GN=cwc-22 PE=3 SV=1	DR2133	58.2	2e-08	COG4372	Uncharacterized protein conserved in bacteria with the myosin-like domain	K12879	1e-06	52.8	pno:SNOG_09358	THO complex subunit 2	-	-	-
CL118.Contig1_All	560	0	0.0000	5	27352	gi|403162477|ref|XP_003322685.2|	359.8	2e-98	tryptophanyl-tRNA synthetase [Puccinia graminis f. sp. tritici CRL 75-36-700-3] >gi|375172627|gb|EFP78266.2| tryptophanyl-tRNA synthetase [Puccinia graminis f. sp. tritici CRL 75-36-700-3]	gi|403162476|ref|XM_003322637.2|	295	1e-77	Puccinia graminis f. sp. tritici CRL 75-36-700-3 tryptophanyl-tRNA synthetase (PGTG_04222), mRNA	sp|Q09692|SYWC_SCHPO	265	2e-71	Tryptophan--tRNA ligase, cytoplasmic OS=Schizosaccharomyces pombe (strain 972 / ATCC 24843) GN=wrs1 PE=1 SV=1	SPAC2F7.13c	265	4e-71	COG0180	Tryptophanyl-tRNA synthetase	K01867	7e-78	288	mgl:MGL_3693	tryptophanyl-tRNA synthetase [EC:6.1.1.2]	GO:0006436//tryptophanyl-tRNA aminoacylation	GO:0004830//tryptophan-tRNA ligase activity;GO:0005524//ATP binding	GO:0005737//cytoplasm
CL118.Contig2_All	560	0	0.0000	1	0.5470	gi|403162477|ref|XP_003322685.2|	335.5	4e-91	tryptophanyl-tRNA synthetase [Puccinia graminis f. sp. tritici CRL 75-36-700-3] >gi|375172627|gb|EFP78266.2| tryptophanyl-tRNA synthetase [Puccinia graminis f. sp. tritici CRL 75-36-700-3]	gi|403162476|ref|XM_003322637.2|	295	1e-77	Puccinia graminis f. sp. tritici CRL 75-36-700-3 tryptophanyl-tRNA synthetase (PGTG_04222), mRNA	sp|Q09692|SYWC_SCHPO	246	6e-66	Tryptophan--tRNA ligase, cytoplasmic OS=Schizosaccharomyces pombe (strain 972 / ATCC 24843) GN=wrs1 PE=1 SV=1	SPAC2F7.13c	246	1e-65	COG0180	Tryptophanyl-tRNA synthetase	K01867	5e-74	275	mgl:MGL_3693	tryptophanyl-tRNA synthetase [EC:6.1.1.2]	GO:0006436//tryptophanyl-tRNA aminoacylation	GO:0004830//tryptophan-tRNA ligase activity;GO:0005524//ATP binding	GO:0005737//cytoplasm
CL1180.Contig1_All	260	1	16894	6	70695	--	--	--	--	--	--	--	--	--	--	--	--	--	--	--	--	--	--	--	--	--	--	-	-	-
CL1180.Contig2_All	424	11	113955	23	166178	--	--	--	--	--	--	--	--	--	--	--	--	--	--	--	--	--	--	--	--	--	--	-	-	-
CL1181.Contig1_All	233	8	150814	8	105183	--	--	--	--	--	--	--	--	--	--	--	--	--	--	--	--	--	--	--	--	--	--	-	-	-
CL1182.Contig1_All	227	13	251550	7	94468	--	--	--	--	--	--	--	--	--	--	--	--	--	--	--	--	--	--	--	--	--	--	-	-	-
CL1182.Contig2_All	225	76	1483671	79	1075613	--	--	--	--	--	--	--	--	--	--	--	--	--	--	--	--	--	--	--	--	--	--	-	-	-
CL1183.Contig1_All	252	15	261455	15	182349	gi|430813280|emb|CCJ29354.1|	60.5	1e-08	unnamed protein product [Pneumocystis jirovecii]	--	--	--	--	sp|Q8SWM6|CDC5_ENCCU	57.8	2e-09	Probable cell cycle serine/threonine-protein kinase CDC5 homolog OS=Encephalitozoon cuniculi (strain GB-M1) GN=CDC5 PE=3 SV=1	ECU01g0630	57.8	5e-09	COG0515	Serine/threonine protein kinase	K06631	2e-09	59.7	nce:NCER_100270	polo-like kinase 1 [EC:2.7.11.21]	GO:0009987//cellular process	GO:0016772//transferase activity, transferring phosphorus-containing groups	-
CL1183.Contig2_All	243	6	108455	2	25214	gi|384498981|gb|EIE89472.1|	58.2	6e-08	hypothetical protein RO3G_14183 [Rhizopus delemar RA 99-880]	--	--	--	--	sp|O13839|FIN1_SCHPO	55.5	8e-09	G2-specific protein kinase fin1 OS=Schizosaccharomyces pombe (strain 972 / ATCC 24843) GN=fin1 PE=3 SV=1	ECU01g0630	52.0	3e-07	COG0515	Serine/threonine protein kinase	K07359	8e-09	57.8	tml:GSTUM_00005199001	calcium/calmodulin-dependent protein kinase kinase [EC:2.7.11.17]	-	GO:0016772//transferase activity, transferring phosphorus-containing groups	-
CL1184.Contig1_All	282	21	327097	23	249856	gi|399167069|emb|CCE32043.1|	68.2	6e-11	probable protein phosphatase 2C [Claviceps purpurea 20.1]	--	--	--	--	sp|Q09173|PP2C3_SCHPO	53.1	4e-08	Protein phosphatase 2C homolog 3 OS=Schizosaccharomyces pombe (strain 972 / ATCC 24843) GN=ptc3 PE=3 SV=1	SPAC2G11.07c	53.1	1e-07	COG0631	Serine/threonine protein phosphatase	K14803	4e-11	65.5	fgr:FG10239.1	protein phosphatase 2C homolog 2/3 [EC:3.1.3.16]	GO:0006470//protein dephosphorylation	GO:0004722//protein serine/threonine phosphatase activity	GO:0005739//mitochondrion
CL1184.Contig2_All	335	29	380242	28	256050	gi|353240202|emb|CCA72082.1|	139.8	1e-32	related to PTC3-ser/thr protein phosphatase PP2C [Piriformospora indica DSM 11827]	--	--	--	--	sp|Q09172|PP2C2_SCHPO	132	5e-32	Protein phosphatase 2C homolog 2 OS=Schizosaccharomyces pombe (strain 972 / ATCC 24843) GN=ptc2 PE=3 SV=1	SPCC1223.11	132	2e-31	COG0631	Serine/threonine protein phosphatase	K14803	1e-31	133	pcs:Pc16g02420	protein phosphatase 2C homolog 2/3 [EC:3.1.3.16]	GO:0008152//metabolic process	GO:0004721//phosphoprotein phosphatase activity	-
CL1184.Contig3_All	962	144	657497	130	413981	gi|380492586|emb|CCF34496.1|	201.1	3e-50	protein phosphatase 2C [Colletotrichum higginsianum]	--	--	--	--	sp|Q09172|PP2C2_SCHPO	177	1e-44	Protein phosphatase 2C homolog 2 OS=Schizosaccharomyces pombe (strain 972 / ATCC 24843) GN=ptc2 PE=3 SV=1	SPCC1223.11	177	3e-44	COG0631	Serine/threonine protein phosphatase	K14803	3e-49	194	fgr:FG10239.1	protein phosphatase 2C homolog 2/3 [EC:3.1.3.16]	-	GO:0004721//phosphoprotein phosphatase activity	-
CL1185.Contig1_All	2788	0	0.0000	8	0.8790	gi|403163132|ref|XP_003323252.2|	716.8	0.0	hypothetical protein PGTG_04789 [Puccinia graminis f. sp. tritici CRL 75-36-700-3] >gi|375163927|gb|EFP78833.2| hypothetical protein PGTG_04789 [Puccinia graminis f. sp. tritici CRL 75-36-700-3]	gi|403163131|ref|XM_003323204.2|	167	4e-38	Puccinia graminis f. sp. tritici CRL 75-36-700-3 hypothetical protein (PGTG_04789), mRNA	sp|P08640|MUC1_YEAST	53.5	8e-07	Flocculation protein FLO11 OS=Saccharomyces cerevisiae (strain ATCC 204508 / S288c) GN=MUC1 PE=1 SV=2	--	--	--	--	--	K01178	4e-06	53.5	sce:YIR019C	glucoamylase [EC:3.2.1.3]	-	-	-
CL1185.Contig2_All	2860	1	0.1536	38	40703	gi|403163132|ref|XP_003323252.2|	750.0	0.0	hypothetical protein PGTG_04789 [Puccinia graminis f. sp. tritici CRL 75-36-700-3] >gi|375163927|gb|EFP78833.2| hypothetical protein PGTG_04789 [Puccinia graminis f. sp. tritici CRL 75-36-700-3]	gi|403163131|ref|XM_003323204.2|	167	4e-38	Puccinia graminis f. sp. tritici CRL 75-36-700-3 hypothetical protein (PGTG_04789), mRNA	sp|P08640|MUC1_YEAST	55.8	2e-07	Flocculation protein FLO11 OS=Saccharomyces cerevisiae (strain ATCC 204508 / S288c) GN=MUC1 PE=1 SV=2	--	--	--	--	--	K01178	8e-07	55.8	sce:YIR019C	glucoamylase [EC:3.2.1.3]	-	-	-
CL1186.Contig1_All	711	10	61778	12	51704	--	--	--	--	--	--	--	--	--	--	--	--	--	--	--	--	--	--	--	--	--	--	-	-	-
CL1186.Contig2_All	257	5	85456	2	23840	--	--	--	--	--	--	--	--	--	--	--	--	--	--	--	--	--	--	--	--	--	--	-	-	-
CL1187.Contig1_All	1055	47	195683	61	177129	gi|34809533|gb|AAQ82687.1|	60.1	1e-07	Epa5p [Candida glabrata]	--	--	--	--	sp|P32323|AGA1_YEAST	67.8	1e-11	A-agglutinin anchorage subunit OS=Saccharomyces cerevisiae (strain ATCC 204508 / S288c) GN=AGA1 PE=1 SV=1	RSc2303	50.8	4e-06	COG4796	Type II secretory pathway, component HofQ	K01178	6e-10	64.3	sce:YIR019C	glucoamylase [EC:3.2.1.3]	-	-	-
CL1187.Contig2_All	1217	4	14437	9	22655	gi|34809533|gb|AAQ82687.1|	55.5	3e-06	Epa5p [Candida glabrata]	--	--	--	--	sp|P32323|AGA1_YEAST	69.7	4e-12	A-agglutinin anchorage subunit OS=Saccharomyces cerevisiae (strain ATCC 204508 / S288c) GN=AGA1 PE=1 SV=1	SPBC28F2.12	54.3	4e-07	COG0086	DNA-directed RNA polymerase, beta' subunit/160 kD subunit	K01178	3e-10	65.5	sce:YIR019C	glucoamylase [EC:3.2.1.3]	-	-	-
CL1187.Contig3_All	1191	0	0.0000	0	0.0000	gi|34809533|gb|AAQ82687.1|	54.7	5e-06	Epa5p [Candida glabrata]	--	--	--	--	sp|P32323|AGA1_YEAST	66.2	4e-11	A-agglutinin anchorage subunit OS=Saccharomyces cerevisiae (strain ATCC 204508 / S288c) GN=AGA1 PE=1 SV=1	RSc2303	50.8	5e-06	COG4796	Type II secretory pathway, component HofQ	K01178	3e-09	62.4	sce:YIR019C	glucoamylase [EC:3.2.1.3]	-	GO:0016787//hydrolase activity	-
CL1187.Contig4_All	1192	0	0.0000	0	0.0000	gi|34809533|gb|AAQ82687.1|	54.7	5e-06	Epa5p [Candida glabrata]	--	--	--	--	sp|P32323|AGA1_YEAST	66.2	4e-11	A-agglutinin anchorage subunit OS=Saccharomyces cerevisiae (strain ATCC 204508 / S288c) GN=AGA1 PE=1 SV=1	RSc2303	50.8	5e-06	COG4796	Type II secretory pathway, component HofQ	K01178	3e-09	62.4	sce:YIR019C	glucoamylase [EC:3.2.1.3]	-	GO:0016787//hydrolase activity	-
CL1187.Contig5_All	1199	0	0.0000	0	0.0000	gi|34809533|gb|AAQ82687.1|	59.7	1e-07	Epa5p [Candida glabrata]	--	--	--	--	sp|P32323|AGA1_YEAST	68.2	1e-11	A-agglutinin anchorage subunit OS=Saccharomyces cerevisiae (strain ATCC 204508 / S288c) GN=AGA1 PE=1 SV=1	RSc2303	50.8	5e-06	COG4796	Type II secretory pathway, component HofQ	K01178	2e-09	62.8	sce:YIR019C	glucoamylase [EC:3.2.1.3]	-	-	-
CL1188.Contig1_All	338	6	77972	7	63444	gi|58262696|ref|XP_568758.1|	32.0	1e-06	heat shock transcription factor 2 [Cryptococcus neoformans var. neoformans JEC21]	--	--	--	--	sp|P22121|HSF_KLULA	38.9	9e-06	Heat shock factor protein OS=Kluyveromyces lactis (strain ATCC 8585 / CBS 2359 / DSM 70799 / NBRC 1267 / NRRL Y-1140 / WM37) GN=HSF PE=1 SV=1	--	--	--	--	--	K09419	1e-07	41.6	cnb:CNBB5560	heat shock transcription factor, other eukaryote	-	-	-
CL1188.Contig2_All	308	2	28522	8	79570	--	--	--	--	--	--	--	--	--	--	--	--	--	--	--	--	--	--	--	--	--	--	-	-	-
CL1188.Contig3_All	432	11	111845	15	106370	--	--	--	--	--	--	--	--	--	--	--	--	--	--	--	--	--	K15859	6e-06	38.9	cci:CC1G_08281	osomolarity two-component system, response regulator SKN7	-	-	-
CL1189.Contig1_All	891	65	320437	42	144405	gi|242781602|ref|XP_002479833.1|	63.5	8e-09	actin associated protein Wsp1, putative [Talaromyces stipitatus ATCC 10500] >gi|218719980|gb|EED19399.1| actin associated protein Wsp1, putative [Talaromyces stipitatus ATCC 10500]	--	--	--	--	sp|Q2GVT8|SEC31_CHAGB	77.0	2e-14	Protein transport protein SEC31 OS=Chaetomium globosum (strain ATCC 6205 / CBS 148.51 / DSM 1962 / NBRC 6347 / NRRL 1970) GN=SEC31 PE=3 SV=1	DRA0210	73.6	4e-13	COG0747	ABC-type dipeptide transport system, periplasmic component	K16075	3e-16	84.7	ani:AN8715.2	magnesium transporter	-	-	-
CL1189.Contig2_All	216	1	20335	2	28365	gi|302417740|ref|XP_003006701.1|	51.6	6e-06	predicted protein [Verticillium albo-atrum VaMs.102] >gi|261354303|gb|EEY16731.1| predicted protein [Verticillium albo-atrum VaMs.102]	--	--	--	--	sp|B2AWS3|PAN1_PODAN	46.2	5e-06	Actin cytoskeleton-regulatory complex protein PAN1 OS=Podospora anserina (strain S / ATCC MYA-4624 / DSM 980 / FGSC 10383) GN=PAN1 PE=3 SV=1	--	--	--	--	--	--	--	--	--	--	-	-	-
CL119.Contig1_All	252	20	348607	19	230975	--	--	--	--	--	--	--	--	--	--	--	--	--	--	--	--	--	--	--	--	--	--	-	-	-
CL119.Contig2_All	258	12	204300	33	391837	--	--	--	--	--	--	--	--	--	--	--	--	--	--	--	--	--	--	--	--	--	--	-	-	-
CL1190.Contig1_All	457	11	105726	6	40220	--	--	--	--	--	--	--	--	--	--	--	--	--	--	--	--	--	--	--	--	--	--	-	-	-
CL1190.Contig2_All	908	170	822375	202	681518	gi|315049169|ref|XP_003173959.1|	169.1	1e-40	nucleosome assembly protein [Arthroderma gypseum CBS 118893] >gi|311341926|gb|EFR01129.1| nucleosome assembly protein [Arthroderma gypseum CBS 118893]	gi|199431295|emb|CR382136.2|	89.7	2e-15	Debaryomyces hansenii CBS767 chromosome A complete sequence	sp|P25293|NAP1_YEAST	132	4e-31	Nucleosome assembly protein OS=Saccharomyces cerevisiae (strain ATCC 204508 / S288c) GN=NAP1 PE=1 SV=2	YOR054c	72.8	8e-13	COG0452	Phosphopantothenoylcysteine synthetase/decarboxylase	K11279	2e-39	162	pan:PODANSg8351	nucleosome assembly protein 1-like 1	-	-	-
CL1191.Contig1_All	1341	3	0.9827	1	0.2284	--	--	--	--	--	--	--	--	--	--	--	--	--	--	--	--	--	--	--	--	--	--	-	-	-
CL1191.Contig2_All	2343	81	151852	55	71912	--	--	--	--	--	--	--	--	--	--	--	--	--	--	--	--	--	--	--	--	--	--	-	-	-
CL1191.Contig3_All	564	0	0.0000	2	10863	--	--	--	--	--	--	--	--	--	--	--	--	--	--	--	--	--	--	--	--	--	--	-	-	-
CL1192.Contig1_All	235	18	336443	14	182504	--	--	--	--	--	--	--	--	--	--	--	--	--	--	--	--	--	--	--	--	--	--	-	-	-
CL1193.Contig1_All	625	36	253005	34	166652	gi|392574300|gb|EIW67437.1|	2018-09-28	1e-09	hypothetical protein TREMEDRAFT_72246 [Tremella mesenterica DSM 1558]	--	--	--	--	sp|Q2H922|PAN1_CHAGB	56.2	2e-08	Actin cytoskeleton-regulatory complex protein PAN1 OS=Chaetomium globosum (strain ATCC 6205 / CBS 148.51 / DSM 1962 / NBRC 6347 / NRRL 1970) GN=PAN1 PE=3 SV=1	Rv3876	42.4	9e-06	COG0455	ATPases involved in chromosome partitioning	K11238	1e-07	50.1	act:ACLA_095600	cytokinesis protein	-	-	-
CL1193.Contig2_All	555	3	23743	8	44158	--	--	--	--	--	--	--	--	--	--	--	--	--	--	--	--	--	--	--	--	--	--	-	-	-
CL1193.Contig3_All	835	21	110469	35	128408	gi|388851405|emb|CCF54990.1|	53.5	7e-06	uncharacterized protein [Ustilago hordei]	--	--	--	--	sp|Q2H922|PAN1_CHAGB	56.6	2e-08	Actin cytoskeleton-regulatory complex protein PAN1 OS=Chaetomium globosum (strain ATCC 6205 / CBS 148.51 / DSM 1962 / NBRC 6347 / NRRL 1970) GN=PAN1 PE=3 SV=1	--	--	--	--	--	K11422	2e-06	52.0	cci:CC1G_15535	histone-lysine N-methyltransferase SETD1 [EC:2.1.1.43]	-	-	-
CL1194.Contig1_All	278	6	94801	17	187334	--	--	--	--	--	--	--	--	--	--	--	--	--	--	--	--	--	--	--	--	--	--	-	-	-
CL1195.Contig1_All	270	49	797148	34	385769	--	--	--	--	--	--	--	--	--	--	--	--	--	--	--	--	--	--	--	--	--	--	-	-	-
CL1195.Contig2_All	309	20	284301	19	188368	gi|336255919|ref|XP_003343322.1|	53.5	1e-06	hypothetical protein SMAC_11241 [Sordaria macrospora k-hell]	--	--	--	--	--	--	--	--	sll0045_1	68.2	4e-12	COG0438	Glycosyltransferase	--	--	--	--	--	-	-	-
CL1196.Contig1_All	483	50	454705	20	126851	gi|384496417|gb|EIE86908.1|	59.7	3e-08	hypothetical protein RO3G_11619 [Rhizopus delemar RA 99-880]	--	--	--	--	--	--	--	--	alr0124_1	50.1	2e-06	COG4886	Leucine-rich repeat (LRR) protein	K01768	7e-09	58.9	ure:UREG_01033	adenylate cyclase [EC:4.6.1.1]	-	-	-
CL1196.Contig2_All	291	6	90566	14	147383	--	--	--	--	--	--	--	--	--	--	--	--	--	--	--	--	--	--	--	--	--	--	-	-	-
CL1197.Contig1_All	695	184	1162893	310	1366434	gi|440639461|gb|ELR09380.1|	73.9	3e-12	spermidine synthase [Geomyces destructans 20631-21]	--	--	--	--	sp|Q9Y8H7|SPEE_NEUCR	71.6	5e-13	Spermidine synthase OS=Neurospora crassa (strain ATCC 24698 / 74-OR23-1A / CBS 708.71 / DSM 1257 / FGSC 987) GN=spe-3 PE=3 SV=1	YPR069c	63.9	2e-10	COG0421	Spermidine synthase	K00797	1e-12	72.4	kla:KLLA0B09372g	spermidine synthase [EC:2.5.1.16]	-	GO:0003824//catalytic activity	-
CL1197.Contig2_All	713	257	1583253	519	2229921	gi|49641077|emb|CAH02338.1|	87.0	4e-16	KLLA0B09372p [Kluyveromyces lactis]	--	--	--	--	sp|Q9Y8H7|SPEE_NEUCR	84.3	7e-17	Spermidine synthase OS=Neurospora crassa (strain ATCC 24698 / 74-OR23-1A / CBS 708.71 / DSM 1257 / FGSC 987) GN=spe-3 PE=3 SV=1	YPR069c	78.6	1e-14	COG0421	Spermidine synthase	K00797	5e-17	87.0	kla:KLLA0B09372g	spermidine synthase [EC:2.5.1.16]	-	GO:0003824//catalytic activity	-
CL1198.Contig1_All	567	62	480303	64	345787	gi|336467705|gb|EGO55869.1|	53.1	4e-06	hypothetical protein NEUTE1DRAFT_140099 [Neurospora tetrasperma FGSC 2508] >gi|350287637|gb|EGZ68873.1| hypothetical protein NEUTE2DRAFT_131283 [Neurospora tetrasperma FGSC 2509]	--	--	--	--	--	--	--	--	--	--	--	--	--	--	--	--	--	--	-	-	-
CL1199.Contig1_All	743	89	526148	69	284493	--	--	--	--	--	--	--	--	--	--	--	--	--	--	--	--	--	--	--	--	--	--	-	-	-
CL12.Contig1_All	350	15	188248	13	113786	--	--	--	--	--	--	--	--	--	--	--	--	--	--	--	--	--	--	--	--	--	--	-	-	-
CL12.Contig2_All	945	12	55777	20	64835	gi|403170389|ref|XP_003329731.2|	80.5	6e-14	TKL/LISK/LISK-DD1 protein kinase [Puccinia graminis f. sp. tritici CRL 75-36-700-3] >gi|375168698|gb|EFP85312.2| TKL/LISK/LISK-DD1 protein kinase [Puccinia graminis f. sp. tritici CRL 75-36-700-3]	--	--	--	--	sp|P32490|MKK1_YEAST	72.4	4e-13	MAP kinase kinase MKK1/SSP32 OS=Saccharomyces cerevisiae (strain ATCC 204508 / S288c) GN=MKK1 PE=1 SV=1	lin1934_1	73.9	4e-13	COG0515	Serine/threonine protein kinase	K08294	2e-12	72.4	cgr:CAGL0J03828g	mitogen-activated protein kinase kinase [EC:2.7.12.2]	-	GO:0016740//transferase activity	-
CL12.Contig3_All	2214	126	249977	89	123147	gi|403170389|ref|XP_003329731.2|	74.3	1e-11	TKL/LISK/LISK-DD1 protein kinase [Puccinia graminis f. sp. tritici CRL 75-36-700-3] >gi|375168698|gb|EFP85312.2| TKL/LISK/LISK-DD1 protein kinase [Puccinia graminis f. sp. tritici CRL 75-36-700-3]	--	--	--	--	sp|P32490|MKK1_YEAST	93.6	5e-19	MAP kinase kinase MKK1/SSP32 OS=Saccharomyces cerevisiae (strain ATCC 204508 / S288c) GN=MKK1 PE=1 SV=1	PA0074_1	93.2	2e-18	COG0515	Serine/threonine protein kinase	K06683	5e-19	95.9	pic:PICST_37961	cell division control protein CDC15 [EC:2.7.11.1]	-	-	-
CL120.Contig1_All	690	67	426513	29	128754	gi|328769952|gb|EGF79995.1|	240.3	3e-62	hypothetical protein BATDEDRAFT_19878 [Batrachochytrium dendrobatidis JAM81]	--	--	--	--	sp|Q10161|CLH_SCHPO	191	5e-49	Probable clathrin heavy chain OS=Schizosaccharomyces pombe (strain 972 / ATCC 24843) GN=chc1 PE=1 SV=1	--	--	--	--	--	K04646	9e-61	232	uma:UM03921.1	clathrin heavy chain	GO:0006810//transport	-	-
CL120.Contig2_All	711	105	648674	37	159420	gi|328769952|gb|EGF79995.1|	254.6	1e-66	hypothetical protein BATDEDRAFT_19878 [Batrachochytrium dendrobatidis JAM81]	--	--	--	--	sp|Q10161|CLH_SCHPO	203	1e-52	Probable clathrin heavy chain OS=Schizosaccharomyces pombe (strain 972 / ATCC 24843) GN=chc1 PE=1 SV=1	--	--	--	--	--	K04646	2e-64	244	uma:UM03921.1	clathrin heavy chain	GO:0006810//transport	-	-
CL1200.Contig1_All	323	36	489561	26	246594	--	--	--	--	--	--	--	--	--	--	--	--	SMc00680	48.5	3e-06	COG1064	Zn-dependent alcohol dehydrogenases	--	--	--	--	--	-	-	-
CL1201.Contig1_All	582	20	150943	37	194756	gi|156037816|ref|XP_001586635.1|	2018-03-27	5e-15	hypothetical protein SS1G_12622 [Sclerotinia sclerotiorum 1980] >gi|154698030|gb|EDN97768.1| hypothetical protein SS1G_12622 [Sclerotinia sclerotiorum 1980 UF-70]	--	--	--	--	sp|Q25BW5|BGL1A_PHACH	78.6	3e-15	Beta-glucosidase 1A OS=Phanerochaete chrysosporium GN=BGL1A PE=1 SV=1	SMc03160	57.8	1e-08	COG2723	Beta-glucosidase/6-phospho-beta-glucosidase/beta-galactosidase	K05350	1e-11	65.9	ncr:NCU00130	beta-glucosidase [EC:3.2.1.21]	GO:0030245//cellulose catabolic process	GO:0080079//cellobiose glucosidase activity	-
CL1201.Contig2_All	494	27	240073	58	359677	gi|156037816|ref|XP_001586635.1|	112.8	3e-24	hypothetical protein SS1G_12622 [Sclerotinia sclerotiorum 1980] >gi|154698030|gb|EDN97768.1| hypothetical protein SS1G_12622 [Sclerotinia sclerotiorum 1980 UF-70]	--	--	--	--	sp|Q25BW5|BGL1A_PHACH	84.0	5e-17	Beta-glucosidase 1A OS=Phanerochaete chrysosporium GN=BGL1A PE=1 SV=1	BH1923	81.6	6e-16	COG2723	Beta-glucosidase/6-phospho-beta-glucosidase/beta-galactosidase	K05350	3e-18	90.1	mpr:MPER_05195	beta-glucosidase [EC:3.2.1.21]	-	GO:0003824//catalytic activity	-
CL1201.Contig3_All	417	10	105334	16	117543	gi|156037816|ref|XP_001586635.1|	69.3	3e-11	hypothetical protein SS1G_12622 [Sclerotinia sclerotiorum 1980] >gi|154698030|gb|EDN97768.1| hypothetical protein SS1G_12622 [Sclerotinia sclerotiorum 1980 UF-70]	--	--	--	--	--	--	--	--	BH1923	48.9	3e-06	COG2723	Beta-glucosidase/6-phospho-beta-glucosidase/beta-galactosidase	K01188	3e-06	49.3	ang:ANI_1_444034	beta-glucosidase [EC:3.2.1.21]	-	-	-
CL1202.Contig1_All	266	14	231181	9	103651	--	--	--	--	--	--	--	--	--	--	--	--	--	--	--	--	--	--	--	--	--	--	-	-	-
CL1202.Contig2_All	1219	111	399969	66	165864	gi|429854692|gb|ELA29684.1|	151.0	6e-35	hexaprenyl pyrophosphate synthetase [Colletotrichum gloeosporioides Nara gc5]	--	--	--	--	sp|Q6CBH3|COQ1_YARLI	143	2e-34	Probable hexaprenyl pyrophosphate synthase, mitochondrial OS=Yarrowia lipolytica (strain CLIB 122 / E 150) GN=COQ1 PE=3 SV=1	slr0611	243	5e-64	COG0142	Geranylgeranyl pyrophosphate synthase	K05355	4e-34	144	nfi:NFIA_071130	hexaprenyl-diphosphate synthase [EC:2.5.1.82 2.5.1.83]	-	-	-
CL1202.Contig3_All	1131	50	194184	37	100219	--	--	--	--	--	--	--	--	--	--	--	--	--	--	--	--	--	--	--	--	--	--	-	-	-
CL1203.Contig1_All	207	10	212196	3	44398	--	--	--	--	--	--	--	--	--	--	--	--	--	--	--	--	--	--	--	--	--	--	-	-	-
CL1204.Contig1_All	616	0	0.0000	50	248657	gi|331250286|ref|XP_003337753.1|	315.1	7e-85	hypothetical protein PGTG_19289 [Puccinia graminis f. sp. tritici CRL 75-36-700-3] >gi|309316743|gb|EFP93334.1| hypothetical protein PGTG_19289 [Puccinia graminis f. sp. tritici CRL 75-36-700-3]	gi|403164787|ref|XM_003324813.2|	224	4e-56	Puccinia graminis f. sp. tritici CRL 75-36-700-3 hypothetical protein (PGTG_06398), mRNA	--	--	--	--	--	--	--	--	--	--	--	--	--	--	-	-	-
CL1204.Contig2_All	233	0	0.0000	7	92035	gi|331250286|ref|XP_003337753.1|	101.7	5e-21	hypothetical protein PGTG_19289 [Puccinia graminis f. sp. tritici CRL 75-36-700-3] >gi|309316743|gb|EFP93334.1| hypothetical protein PGTG_19289 [Puccinia graminis f. sp. tritici CRL 75-36-700-3]	gi|403164787|ref|XM_003324813.2|	85.7	8e-15	Puccinia graminis f. sp. tritici CRL 75-36-700-3 hypothetical protein (PGTG_06398), mRNA	--	--	--	--	--	--	--	--	--	--	--	--	--	--	-	-	-
CL1205.Contig1_All	229	3	57543	6	80265	--	--	--	--	--	--	--	--	--	--	--	--	--	--	--	--	--	--	--	--	--	--	-	-	-
CL1206.Contig1_All	260	6	101364	8	94260	--	--	--	--	--	--	--	--	--	--	--	--	--	--	--	--	--	--	--	--	--	--	-	-	-
CL1206.Contig2_All	433	6	60865	9	63675	--	--	--	--	--	--	--	--	--	--	--	--	--	--	--	--	--	--	--	--	--	--	-	-	-
CL1207.Contig1_All	279	3	47231	1	10980	--	--	--	--	--	--	--	--	--	--	--	--	--	--	--	--	--	--	--	--	--	--	-	-	-
CL1207.Contig2_All	258	7	119175	9	106865	--	--	--	--	--	--	--	--	--	--	--	--	--	--	--	--	--	--	--	--	--	--	-	-	-
CL1208.Contig1_All	1343	13	42518	10	22811	gi|388851405|emb|CCF54990.1|	57.4	1e-06	uncharacterized protein [Ustilago hordei]	--	--	--	--	--	--	--	--	DR2133	52.0	2e-06	COG4372	Uncharacterized protein conserved in bacteria with the myosin-like domain	--	--	--	--	--	-	-	-
CL1208.Contig2_All	963	0	0.0000	0	0.0000	--	--	--	--	--	--	--	--	--	--	--	--	--	--	--	--	--	--	--	--	--	--	-	-	-
CL1208.Contig3_All	928	0	0.0000	0	0.0000	--	--	--	--	--	--	--	--	--	--	--	--	--	--	--	--	--	--	--	--	--	--	-	-	-
CL1208.Contig4_All	1382	0	0.0000	0	0.0000	gi|77820010|gb|ABB04148.1|	59.7	2e-07	phenylalanine ammonia lyase [Rhodotorula glutinis]	--	--	--	--	--	--	--	--	DR2133	50.4	7e-06	COG4372	Uncharacterized protein conserved in bacteria with the myosin-like domain	--	--	--	--	--	-	-	-
CL1208.Contig5_All	1301	1	0.3376	0	0.0000	gi|77820010|gb|ABB04148.1|	56.2	2e-06	phenylalanine ammonia lyase [Rhodotorula glutinis]	--	--	--	--	--	--	--	--	--	--	--	--	--	--	--	--	--	--	-	-	-
CL1208.Contig6_All	1408	0	0.0000	4	0.8703	gi|440635492|gb|ELR05411.1|	60.1	1e-07	hypothetical protein GMDG_01706 [Geomyces destructans 20631-21]	--	--	--	--	--	--	--	--	--	--	--	--	--	K14007	2e-06	53.1	mgl:MGL_2152	protein transport protein SEC24	-	-	-
CL1208.Contig7_All	1226	2	0.7165	5	12494	gi|77820010|gb|ABB04148.1|	56.6	1e-06	phenylalanine ammonia lyase [Rhodotorula glutinis]	--	--	--	--	sp|Q4WKB9|CWC22_ASPFU	48.5	1e-05	Pre-mRNA-splicing factor cwc22 OS=Neosartorya fumigata (strain ATCC MYA-4609 / Af293 / CBS 101355 / FGSC A1100) GN=cwc22 PE=3 SV=1	--	--	--	--	--	--	--	--	--	--	-	-	-
CL1209.Contig1_All	466	26	245072	21	138053	--	--	--	--	--	--	--	--	--	--	--	--	--	--	--	--	--	--	--	--	--	--	-	-	-
CL1209.Contig2_All	382	11	126484	8	64156	--	--	--	--	--	--	--	--	--	--	--	--	--	--	--	--	--	--	--	--	--	--	-	-	-
CL121.Contig1_All	207	10	212196	12	177592	gi|410730679|ref|XP_003980160.1|	82.8	2e-15	hypothetical protein NDAI_0G05010 [Naumovozyma dairenensis CBS 421] >gi|401780337|emb|CCK73484.1| hypothetical protein NDAI_0G05010 [Naumovozyma dairenensis CBS 421]	--	--	--	--	sp|P00560|PGK_YEAST	81.6	1e-16	Phosphoglycerate kinase OS=Saccharomyces cerevisiae (strain ATCC 204508 / S288c) GN=PGK1 PE=1 SV=2	all4131	106	9e-24	COG0126	3-phosphoglycerate kinase	K00927	3e-16	82.4	lth:KLTH0H13640g	phosphoglycerate kinase [EC:2.7.2.3]	GO:0044237//cellular metabolic process	GO:0016301//kinase activity	-
CL121.Contig2_All	591	131	973622	249	1290695	gi|444319588|ref|XP_004180451.1|	121.7	1e-26	hypothetical protein TBLA_0D04360 [Tetrapisispora blattae CBS 6284] >gi|387513493|emb|CCH60932.1| hypothetical protein TBLA_0D04360 [Tetrapisispora blattae CBS 6284]	gi|5189|emb|X15764.1|	63.9	8e-08	Trichoderma reesei pgK gene for 3-phosphoglycerate kinase (EC 2.7.2.3)	sp|P00560|PGK_YEAST	118	3e-27	Phosphoglycerate kinase OS=Saccharomyces cerevisiae (strain ATCC 204508 / S288c) GN=PGK1 PE=1 SV=2	all4131	152	4e-37	COG0126	3-phosphoglycerate kinase	K00927	5e-27	119	zro:ZYRO0E04070g	phosphoglycerate kinase [EC:2.7.2.3]	GO:0044237//cellular metabolic process	GO:0016301//kinase activity	-
CL1210.Contig1_All	960	12	54906	14264	45517852	gi|331221196|ref|XP_003323273.1|	122.1	2e-26	hypothetical protein PGTG_04810 [Puccinia graminis f. sp. tritici CRL 75-36-700-3] >gi|309302263|gb|EFP78854.1| hypothetical protein PGTG_04810 [Puccinia graminis f. sp. tritici CRL 75-36-700-3]	--	--	--	--	sp|P14777|INF24_UROAP	64.3	1e-10	Infection structure-specific protein 24 OS=Uromyces appendiculatus GN=INF24 PE=2 SV=2	--	--	--	--	--	K14297	3e-07	55.1	lel:LELG_02699	nuclear pore complex protein Nup98-Nup96	-	-	-
CL1210.Contig2_All	913	2	0.9622	1426	4784763	gi|331221196|ref|XP_003323273.1|	122.1	1e-26	hypothetical protein PGTG_04810 [Puccinia graminis f. sp. tritici CRL 75-36-700-3] >gi|309302263|gb|EFP78854.1| hypothetical protein PGTG_04810 [Puccinia graminis f. sp. tritici CRL 75-36-700-3]	--	--	--	--	sp|P14777|INF24_UROAP	64.3	1e-10	Infection structure-specific protein 24 OS=Uromyces appendiculatus GN=INF24 PE=2 SV=2	--	--	--	--	--	K14297	3e-07	55.1	lel:LELG_02699	nuclear pore complex protein Nup98-Nup96	-	-	-
CL1211.Contig1_All	1339	11	36084	15	34318	gi|367008870|ref|XP_003678936.1|	61.2	7e-08	hypothetical protein TDEL_0A03930 [Torulaspora delbrueckii] >gi|359746593|emb|CCE89725.1| hypothetical protein TDEL_0A03930 [Torulaspora delbrueckii]	--	--	--	--	sp|P25087|ERG6_YEAST	55.1	1e-07	Sterol 24-C-methyltransferase OS=Saccharomyces cerevisiae (strain ATCC 204508 / S288c) GN=ERG6 PE=1 SV=4	sll0564	206	6e-53	COG0500	SAM-dependent methyltransferases	K00559	8e-08	57.8	vpo:Kpol_1004p23	sterol 24-C-methyltransferase [EC:2.1.1.41]	-	-	-
CL1211.Contig2_All	1416	19	58938	16	34615	gi|367008870|ref|XP_003678936.1|	61.2	7e-08	hypothetical protein TDEL_0A03930 [Torulaspora delbrueckii] >gi|359746593|emb|CCE89725.1| hypothetical protein TDEL_0A03930 [Torulaspora delbrueckii]	--	--	--	--	sp|P25087|ERG6_YEAST	55.1	1e-07	Sterol 24-C-methyltransferase OS=Saccharomyces cerevisiae (strain ATCC 204508 / S288c) GN=ERG6 PE=1 SV=4	sll0564	186	9e-47	COG0500	SAM-dependent methyltransferases	K00559	9e-08	57.8	vpo:Kpol_1004p23	sterol 24-C-methyltransferase [EC:2.1.1.41]	-	-	-
CL1211.Contig3_All	1735	102	258230	63	111238	gi|345563131|gb|EGX46135.1|	61.2	1e-07	hypothetical protein AOL_s00110g299 [Arthrobotrys oligospora ATCC 24927]	--	--	--	--	sp|P25087|ERG6_YEAST	55.1	2e-07	Sterol 24-C-methyltransferase OS=Saccharomyces cerevisiae (strain ATCC 204508 / S288c) GN=ERG6 PE=1 SV=4	sll0564	154	6e-37	COG0500	SAM-dependent methyltransferases	K00559	1e-07	57.8	vpo:Kpol_1004p23	sterol 24-C-methyltransferase [EC:2.1.1.41]	-	-	-
CL1212.Contig1_All	359	16	195764	19	162133	--	--	--	--	--	--	--	--	--	--	--	--	--	--	--	--	--	--	--	--	--	--	-	-	-
CL1212.Contig2_All	244	13	234024	7	87886	--	--	--	--	--	--	--	--	--	--	--	--	--	--	--	--	--	--	--	--	--	--	-	-	-
CL1213.Contig1_All	739	257	1527549	210	870536	--	--	--	--	--	--	--	--	--	--	--	--	--	--	--	--	--	--	--	--	--	--	-	-	-
CL1214.Contig1_All	731	85	510750	87	364597	gi|384485611|gb|EIE77791.1|	114.8	2e-24	hypothetical protein RO3G_02495 [Rhizopus delemar RA 99-880]	--	--	--	--	sp|O94345|RM08_SCHPO	90.9	8e-19	54S ribosomal protein L8, mitochondrial OS=Schizosaccharomyces pombe (strain 972 / ATCC 24843) GN=mrpl8 PE=3 SV=1	FN1282	119	4e-27	COG0203	Ribosomal protein L17	--	--	--	--	--	-	-	GO:0005622//intracellular
CL1214.Contig2_All	325	21	283820	34	320485	gi|384485611|gb|EIE77791.1|	71.2	7e-12	hypothetical protein RO3G_02495 [Rhizopus delemar RA 99-880]	--	--	--	--	sp|P22353|RM08_YEAST	50.4	3e-07	54S ribosomal protein L8, mitochondrial OS=Saccharomyces cerevisiae (strain ATCC 204508 / S288c) GN=MRPL8 PE=1 SV=4	BH0163	73.9	6e-14	COG0203	Ribosomal protein L17	--	--	--	--	--	-	-	GO:0005622//intracellular
CL1215.Contig1_All	1004	47	205623	32	97640	--	--	--	--	--	--	--	--	--	--	--	--	--	--	--	--	--	--	--	--	--	--	-	-	-
CL1215.Contig2_All	825	18	95835	12	44559	--	--	--	--	--	--	--	--	--	--	--	--	--	--	--	--	--	--	--	--	--	--	-	-	-
CL1215.Contig3_All	322	0	0.0000	5	47569	--	--	--	--	--	--	--	--	--	--	--	--	--	--	--	--	--	--	--	--	--	--	-	-	-
CL1216.Contig1_All	235	3	56074	4	52144	--	--	--	--	--	--	--	--	--	--	--	--	--	--	--	--	--	--	--	--	--	--	-	-	-
CL1217.Contig1_All	817	106	569889	97	363715	gi|326478057|gb|EGE02067.1|	305.8	7e-82	glutamine synthetase [Trichophyton equinum CBS 127.97]	gi|296826399|ref|XM_002850924.1|	83.8	1e-13	Arthroderma otae CBS 113480 glutamine synthetase, mRNA	sp|Q874T6|GLNA_KLULA	297	5e-81	Glutamine synthetase OS=Kluyveromyces lactis (strain ATCC 8585 / CBS 2359 / DSM 70799 / NBRC 1267 / NRRL Y-1140 / WM37) GN=GLN1 PE=3 SV=1	YPR035w	290	2e-78	COG0174	Glutamine synthetase	K01915	5e-81	300	scm:SCHCODRAFT_80259	glutamine synthetase [EC:6.3.1.2]	GO:0006807//nitrogen compound metabolic process	GO:0016874//ligase activity;GO:0000166//nucleotide binding	-
CL1217.Contig2_All	302	28	407247	26	263741	gi|320580649|gb|EFW94871.1|	80.1	1e-14	glutamine synthetase [Ogataea parapolymorpha DL-1]	gi|404312347|dbj|AB746941.1|	56.0	9e-06	Talaromyces purpurogenus glnB mRNA for glutamine synthetase, complete cds	sp|P32288|GLNA_YEAST	75.1	1e-14	Glutamine synthetase OS=Saccharomyces cerevisiae (strain ATCC 204508 / S288c) GN=GLN1 PE=1 SV=4	YPR035w	75.1	3e-14	COG0174	Glutamine synthetase	K01915	6e-15	78.2	lth:KLTH0F07788g	glutamine synthetase [EC:6.3.1.2]	GO:0006807//nitrogen compound metabolic process	GO:0016874//ligase activity;GO:0000166//nucleotide binding	-
CL1217.Contig3_All	1496	573	1682401	494	1011596	gi|296826400|ref|XP_002850970.1|	448.0	3e-124	glutamine synthetase [Arthroderma otae CBS 113480] >gi|238838524|gb|EEQ28186.1| glutamine synthetase [Arthroderma otae CBS 113480]	gi|409875107|gb|AC253695.1|	89.7	4e-15	Acremonium alcalophilum clone FWAW05-M05, complete sequence	sp|O00088|GLNA_AGABI	429	2e-120	Glutamine synthetase OS=Agaricus bisporus GN=glnA PE=3 SV=1	YPR035w	406	4e-113	COG0174	Glutamine synthetase	K01915	1e-120	432	cpw:CPC735_015440	glutamine synthetase [EC:6.3.1.2]	GO:0006807//nitrogen compound metabolic process	GO:0016874//ligase activity;GO:0000166//nucleotide binding	-
CL1217.Contig4_All	1127	141	549543	77	209304	gi|326478057|gb|EGE02067.1|	305.8	1e-81	glutamine synthetase [Trichophyton equinum CBS 127.97]	gi|296826399|ref|XM_002850924.1|	83.8	2e-13	Arthroderma otae CBS 113480 glutamine synthetase, mRNA	sp|Q874T6|GLNA_KLULA	297	8e-81	Glutamine synthetase OS=Kluyveromyces lactis (strain ATCC 8585 / CBS 2359 / DSM 70799 / NBRC 1267 / NRRL Y-1140 / WM37) GN=GLN1 PE=3 SV=1	YPR035w	290	2e-78	COG0174	Glutamine synthetase	K01915	7e-81	300	scm:SCHCODRAFT_80259	glutamine synthetase [EC:6.3.1.2]	GO:0006807//nitrogen compound metabolic process	GO:0016874//ligase activity;GO:0000166//nucleotide binding	-
CL1218.Contig1_All	380	0	0.0000	3	24185	--	--	--	--	gi|403158615|ref|XM_003319268.2|	63.9	5e-08	Puccinia graminis f. sp. tritici CRL 75-36-700-3 hypothetical protein (PGTG_01490), mRNA	--	--	--	--	--	--	--	--	--	--	--	--	--	--	-	-	-
CL1218.Contig2_All	483	0	0.0000	31	196619	gi|403158616|ref|XP_003319316.2|	137.5	1e-31	hypothetical protein PGTG_01490 [Puccinia graminis f. sp. tritici CRL 75-36-700-3] >gi|375166384|gb|EFP74897.2| hypothetical protein PGTG_01490 [Puccinia graminis f. sp. tritici CRL 75-36-700-3]	gi|403158615|ref|XM_003319268.2|	210	4e-52	Puccinia graminis f. sp. tritici CRL 75-36-700-3 hypothetical protein (PGTG_01490), mRNA	sp|P38149|DUG2_YEAST	52.0	2e-07	Probable di- and tripeptidase DUG2 OS=Saccharomyces cerevisiae (strain ATCC 204508 / S288c) GN=DUG2 PE=1 SV=1	YBR281c_2	52.0	5e-07	COG0624	Acetylornithine deacetylase/Succinyl-diaminopimelate desuccinylase and related deacylases	K14262	4e-19	92.8	lbc:LACBIDRAFT_188163	di- and tripeptidase [EC:3.4.-.-]	GO:0008152//metabolic process	GO:0016787//hydrolase activity	-
CL1219.Contig1_All	991	55	243779	50	154564	gi|330927888|ref|XP_003302044.1|	60.1	1e-07	hypothetical protein PTT_13720 [Pyrenophora teres f. teres 0-1] >gi|311322816|gb|EFQ89857.1| hypothetical protein PTT_13720 [Pyrenophora teres f. teres 0-1]	--	--	--	--	sp|P0CM96|CWC22_CRYNJ	56.6	3e-08	Pre-mRNA-splicing factor CWC22 OS=Cryptococcus neoformans var. neoformans serotype D (strain JEC21 / ATCC MYA-565) GN=CWC22 PE=3 SV=1	RSc1040	57.4	4e-08	COG1530	Ribonucleases G and E	K13100	2e-12	72.8	pte:PTT_13720	pre-mRNA-splicing factor CWC22	GO:0009987//cellular process	-	-
CL1219.Contig2_All	489	2	17965	1	0.6265	gi|392564614|gb|EIW57792.1|	57.4	1e-07	homeobox-domain-containing protein [Trametes versicolor FP-101664 SS1]	--	--	--	--	sp|Q10328|PHX1_SCHPO	51.6	3e-07	Homeobox transcription factor phx1 OS=Schizosaccharomyces pombe (strain 972 / ATCC 24843) GN=phx1 PE=4 SV=1	SPAC32A11.03c	51.6	6e-07	COG5576	Homeodomain-containing transcription factor	K13100	2e-06	50.8	pte:PTT_13720	pre-mRNA-splicing factor CWC22	GO:0009987//cellular process;GO:0065007//biological regulation	-	-
CL1219.Contig3_All	242	15	272259	11	139248	--	--	--	--	--	--	--	--	--	--	--	--	--	--	--	--	--	--	--	--	--	--	-	-	-
CL122.Contig1_All	265	9	149177	1	11560	--	--	--	--	--	--	--	--	--	--	--	--	--	--	--	--	--	--	--	--	--	--	-	-	-
CL122.Contig2_All	249	3	52921	0	0.0000	--	--	--	--	--	--	--	--	--	--	--	--	--	--	--	--	--	--	--	--	--	--	-	-	-
CL1220.Contig1_All	706	36	223977	27	117158	gi|384496008|gb|EIE86499.1|	53.5	5e-06	hypothetical protein RO3G_11210 [Rhizopus delemar RA 99-880]	--	--	--	--	--	--	--	--	DR1235	152	7e-37	COG0699	Predicted GTPases (dynamin-related)	K06030	9e-06	49.7	lbc:LACBIDRAFT_245630	mitofusin [EC:3.6.5.-]	-	-	-
CL1220.Contig2_All	399	1	11009	3	23034	--	--	--	--	--	--	--	--	--	--	--	--	DR1235	87.4	6e-18	COG0699	Predicted GTPases (dynamin-related)	--	--	--	--	--	-	-	-
CL1221.Contig1_All	724	31	188074	68	287728	--	--	--	--	--	--	--	--	--	--	--	--	--	--	--	--	--	--	--	--	--	--	-	-	-
CL1221.Contig2_All	357	9	110734	7	60068	--	--	--	--	--	--	--	--	--	--	--	--	--	--	--	--	--	--	--	--	--	--	-	-	-
CL1222.Contig1_All	1943	180	406917	176	277493	gi|384497978|gb|EIE88469.1|	108.2	8e-22	hypothetical protein RO3G_13180 [Rhizopus delemar RA 99-880]	--	--	--	--	sp|P38797|PP2C7_YEAST	78.6	2e-14	Protein phosphatase 2C homolog 7, mitochondrial OS=Saccharomyces cerevisiae (strain ATCC 204508 / S288c) GN=PTC7 PE=1 SV=2	YHR076w	78.6	4e-14	COG0631	Serine/threonine protein phosphatase	K01178	6e-11	68.9	sce:YIR019C	glucoamylase [EC:3.2.1.3]	-	-	-
CL1222.Contig2_All	1980	248	550165	269	416197	gi|384497978|gb|EIE88469.1|	117.1	1e-24	hypothetical protein RO3G_13180 [Rhizopus delemar RA 99-880]	--	--	--	--	sp|P38797|PP2C7_YEAST	84.7	2e-16	Protein phosphatase 2C homolog 7, mitochondrial OS=Saccharomyces cerevisiae (strain ATCC 204508 / S288c) GN=PTC7 PE=1 SV=2	YHR076w	84.7	5e-16	COG0631	Serine/threonine protein phosphatase	K01183	3e-10	66.6	act:ACLA_001370	chitinase [EC:3.2.1.14]	-	-	-
CL1223.Contig1_All	813	27	145875	30	113043	gi|77820010|gb|ABB04148.1|	60.1	7e-08	phenylalanine ammonia lyase [Rhodotorula glutinis]	--	--	--	--	--	--	--	--	--	--	--	--	--	--	--	--	--	--	-	-	-
CL1223.Contig2_All	926	21	99613	14	46316	gi|409043664|gb|EKM53146.1|	55.5	2e-06	hypothetical protein PHACADRAFT_259331 [Phanerochaete carnosa HHB-10118-sp]	--	--	--	--	sp|Q4WKB9|CWC22_ASPFU	48.1	9e-06	Pre-mRNA-splicing factor cwc22 OS=Neosartorya fumigata (strain ATCC MYA-4609 / Af293 / CBS 101355 / FGSC A1100) GN=cwc22 PE=3 SV=1	Cgl1939	56.6	6e-08	COG0532	Translation initiation factor 2 (IF-2; GTPase)	K13100	3e-08	58.5	smp:SMAC_00152	pre-mRNA-splicing factor CWC22	-	-	-
CL1223.Contig3_All	249	0	0.0000	0	0.0000	--	--	--	--	--	--	--	--	--	--	--	--	--	--	--	--	--	--	--	--	--	--	-	-	-
CL1224.Contig1_All	1589	219	605378	187	360520	--	--	--	--	--	--	--	--	--	--	--	--	--	--	--	--	--	--	--	--	--	--	-	-	-
CL1224.Contig2_All	396	0	0.0000	0	0.0000	--	--	--	--	--	--	--	--	--	--	--	--	--	--	--	--	--	--	--	--	--	--	-	-	-
CL1224.Contig3_All	267	4	65804	3	34421	--	--	--	--	--	--	--	--	--	--	--	--	--	--	--	--	--	--	--	--	--	--	-	-	-
CL1225.Contig1_All	481	14	127847	16	101903	gi|391873368|gb|EIT82411.1|	94.0	1e-18	alpha-N-acetylglucosaminidase [Aspergillus oryzae 3.042]	--	--	--	--	--	--	--	--	--	--	--	--	--	K01205	2e-19	93.6	afv:AFLA_116860	alpha-N-acetylglucosaminidase [EC:3.2.1.50]	-	-	-
CL1226.Contig1_All	1236	4	14215	5	12393	--	--	--	--	--	--	--	--	--	--	--	--	--	--	--	--	--	--	--	--	--	--	-	-	-
CL1226.Contig2_All	1339	20	65608	16	36606	--	--	--	--	--	--	--	--	--	--	--	--	--	--	--	--	--	--	--	--	--	--	-	-	-
CL1227.Contig1_All	299	21	308500	0	0.0000	--	--	--	--	--	--	--	--	--	--	--	--	--	--	--	--	--	--	--	--	--	--	-	-	-
CL1228.Contig1_All	288	0	0.0000	20	212740	gi|331224879|ref|XP_003325111.1|	68.6	5e-11	hypothetical protein PGTG_06648 [Puccinia graminis f. sp. tritici CRL 75-36-700-3] >gi|309304101|gb|EFP80692.1| hypothetical protein PGTG_06648 [Puccinia graminis f. sp. tritici CRL 75-36-700-3]	gi|403165088|ref|XM_003325063.2|	73.8	4e-11	Puccinia graminis f. sp. tritici CRL 75-36-700-3 hypothetical protein (PGTG_06648), mRNA	sp|Q6BYZ4|PSF3_DEBHA	50.4	3e-07	DNA replication complex GINS protein PSF3 OS=Debaryomyces hansenii (strain ATCC 36239 / CBS 767 / JCM 1990 / NBRC 0083 / IGC 2968) GN=PSF3 PE=3 SV=2	--	--	--	--	--	K10734	4e-07	52.0	cdu:CD36_70120	GINS complex subunit 3	-	-	-
CL1228.Contig2_All	505	0	0.0000	28	169855	gi|403165077|ref|XP_003325104.2|	56.2	3e-07	hypothetical protein PGTG_06641 [Puccinia graminis f. sp. tritici CRL 75-36-700-3] >gi|375165520|gb|EFP80685.2| hypothetical protein PGTG_06641 [Puccinia graminis f. sp. tritici CRL 75-36-700-3]	gi|403165076|ref|XM_003325056.2|	77.8	4e-12	Puccinia graminis f. sp. tritici CRL 75-36-700-3 hypothetical protein (PGTG_06641), mRNA	--	--	--	--	--	--	--	--	--	--	--	--	--	--	-	-	-
CL1229.Contig1_All	350	1	12550	14	122538	gi|331240025|ref|XP_003332664.1|	150.2	1e-35	hypothetical protein PGTG_14329 [Puccinia graminis f. sp. tritici CRL 75-36-700-3] >gi|309311654|gb|EFP88245.1| hypothetical protein PGTG_14329 [Puccinia graminis f. sp. tritici CRL 75-36-700-3]	gi|403173608|ref|XM_003332616.2|	85.7	1e-14	Puccinia graminis f. sp. tritici CRL 75-36-700-3 hypothetical protein (PGTG_14329), mRNA	sp|Q09791|YA9F_SCHPO	48.9	8e-07	Uncharacterized protein C13G6.15c OS=Schizosaccharomyces pombe (strain 972 / ATCC 24843) GN=SPAC13G6.15c PE=3 SV=1	--	--	--	--	--	--	--	--	--	--	-	-	-
CL1229.Contig2_All	350	0	0.0000	15	131291	gi|331240025|ref|XP_003332664.1|	151.0	7e-36	hypothetical protein PGTG_14329 [Puccinia graminis f. sp. tritici CRL 75-36-700-3] >gi|309311654|gb|EFP88245.1| hypothetical protein PGTG_14329 [Puccinia graminis f. sp. tritici CRL 75-36-700-3]	gi|403173608|ref|XM_003332616.2|	85.7	1e-14	Puccinia graminis f. sp. tritici CRL 75-36-700-3 hypothetical protein (PGTG_14329), mRNA	sp|Q09791|YA9F_SCHPO	50.4	3e-07	Uncharacterized protein C13G6.15c OS=Schizosaccharomyces pombe (strain 972 / ATCC 24843) GN=SPAC13G6.15c PE=3 SV=1	--	--	--	--	--	--	--	--	--	--	-	-	-
CL123.Contig1_All	275	0	0.0000	0	0.0000	--	--	--	--	--	--	--	--	--	--	--	--	--	--	--	--	--	--	--	--	--	--	-	-	-
CL123.Contig2_All	644	0	0.0000	0	0.0000	--	--	--	--	--	--	--	--	--	--	--	--	--	--	--	--	--	--	--	--	--	--	-	-	-
CL123.Contig3_All	296	0	0.0000	0	0.0000	--	--	--	--	--	--	--	--	--	--	--	--	--	--	--	--	--	--	--	--	--	--	-	-	-
CL123.Contig4_All	623	0	0.0000	0	0.0000	--	--	--	--	--	--	--	--	--	--	--	--	--	--	--	--	--	--	--	--	--	--	-	-	-
CL123.Contig5_All	1052	35	146137	41	119393	--	--	--	--	--	--	--	--	--	--	--	--	CAC2433	53.1	8e-07	COG0265	Trypsin-like serine proteases, typically periplasmic, contain C-terminal PDZ domain	--	--	--	--	--	-	-	-
CL1230.Contig1_All	703	48	299911	51	222242	--	--	--	--	--	--	--	--	--	--	--	--	--	--	--	--	--	--	--	--	--	--	-	-	-
CL1230.Contig2_All	654	35	235070	20	93684	--	--	--	--	--	--	--	--	--	--	--	--	--	--	--	--	--	--	--	--	--	--	-	-	-
CL1230.Contig3_All	237	3	55601	7	90482	--	--	--	--	--	--	--	--	--	--	--	--	--	--	--	--	--	--	--	--	--	--	-	-	-
CL1231.Contig1_All	749	71	416374	80	327205	gi|302682023|ref|XP_003030693.1|	92.4	1e-17	hypothetical protein SCHCODRAFT_16594 [Schizophyllum commune H4-8] >gi|300104384|gb|EFI95790.1| hypothetical protein SCHCODRAFT_16594 [Schizophyllum commune H4-8]	--	--	--	--	sp|O94270|ERD2_SCHPO	83.6	1e-16	ER lumen protein retaining receptor OS=Schizosaccharomyces pombe (strain 972 / ATCC 24843) GN=erd2 PE=3 SV=1	SPBP8B7.22	83.6	3e-16	COG5196	ER lumen protein retaining receptor	K10949	1e-18	92.4	scm:SCHCODRAFT_16594	ER lumen protein retaining receptor	-	-	-
CL1231.Contig2_All	537	62	507135	50	285238	gi|388581056|gb|EIM21367.1|	87.4	1e-16	ER lumen protein retaining receptor [Wallemia sebi CBS 633.66]	--	--	--	--	sp|P18413|ERD2_KLULA	78.6	2e-15	ER lumen protein retaining receptor OS=Kluyveromyces lactis (strain ATCC 8585 / CBS 2359 / DSM 70799 / NBRC 1267 / NRRL Y-1140 / WM37) GN=ERD2 PE=3 SV=1	SPBP8B7.22	76.6	2e-14	COG5196	ER lumen protein retaining receptor	K10949	5e-15	79.7	scm:SCHCODRAFT_16594	ER lumen protein retaining receptor	-	-	-
CL1232.Contig1_All	934	87	409147	83	272234	gi|34809534|gb|AAQ82688.1|	2018-06-21	9e-11	Epa4p [Candida glabrata]	gi|387515577|emb|HE806325.1|	75.8	3e-11	Tetrapisispora blattae CBS 6284 chromosome 10, complete genome	sp|Q5AW04|BFR2_EMENI	99.4	3e-21	Protein bfr2 OS=Emericella nidulans (strain FGSC A4 / ATCC 38163 / CBS 112.46 / NRRL 194 / M139) GN=bfr2 PE=3 SV=1	YOR054c	94.7	2e-19	COG0452	Phosphopantothenoylcysteine synthetase/decarboxylase	K14782	1e-20	99.4	ani:AN7526.2	protein AATF/BFR2	-	GO:0016787//hydrolase activity	-
CL1232.Contig2_All	368	0	0.0000	1	0.8325	--	--	--	--	--	--	--	--	--	--	--	--	--	--	--	--	--	--	--	--	--	--	-	-	-
CL1232.Contig3_All	486	92	831492	89	561003	--	--	--	--	--	--	--	--	--	--	--	--	--	--	--	--	--	--	--	--	--	--	-	-	-
CL1233.Contig1_All	317	10	138563	4	38656	--	--	--	--	--	--	--	--	--	--	--	--	--	--	--	--	--	--	--	--	--	--	-	-	-
CL1233.Contig2_All	861	23	117336	29	103183	--	--	--	--	--	--	--	--	--	--	--	--	--	--	--	--	--	--	--	--	--	--	-	-	-
CL1234.Contig1_All	445	32	315861	46	316672	--	--	--	--	--	--	--	--	--	--	--	--	--	--	--	--	--	--	--	--	--	--	-	-	-
CL1234.Contig2_All	500	40	351396	51	312473	--	--	--	--	--	--	--	--	--	--	--	--	--	--	--	--	--	--	--	--	--	--	-	-	-
CL1235.Contig1_All	573	36	275965	42	224547	--	--	--	--	--	--	--	--	--	--	--	--	--	--	--	--	--	--	--	--	--	--	-	-	-
CL1235.Contig2_All	597	36	264871	18	92366	--	--	--	--	--	--	--	--	--	--	--	--	--	--	--	--	--	--	--	--	--	--	-	-	-
CL1236.Contig1_All	439	42	420234	32	223304	gi|402217703|gb|EJT97782.1|	58.9	4e-08	hypothetical protein DACRYDRAFT_111299 [Dacryopinax sp. DJM-731 SS1]	--	--	--	--	sp|P08640|MUC1_YEAST	58.9	1e-09	Flocculation protein FLO11 OS=Saccharomyces cerevisiae (strain ATCC 204508 / S288c) GN=MUC1 PE=1 SV=2	mlr3004	47.8	7e-06	COG3743	Uncharacterized conserved protein	K01178	5e-09	58.9	sce:YIR019C	glucoamylase [EC:3.2.1.3]	-	-	-
CL1237.Contig1_All	292	49	737089	51	535056	--	--	--	--	--	--	--	--	--	--	--	--	--	--	--	--	--	--	--	--	--	--	-	-	-
CL1237.Contig2_All	511	56	481364	60	359701	gi|452988143|gb|EME87898.1|	129.0	4e-29	hypothetical protein MYCFIDRAFT_70384 [Pseudocercospora fijiensis CIRAD86]	gi|449328736|gb|KC513605.1|	60.0	1e-06	Encephalitozoon cuniculi clone supercont1.2 genomic sequence	sp|P36586|YPT5_SCHPO	119	9e-28	GTP-binding protein ypt5 OS=Schizosaccharomyces pombe (strain 972 / ATCC 24843) GN=ypt5 PE=1 SV=1	YER031c	93.6	2e-19	COG1100	GTPase SAR1 and related small G proteins	K07976	7e-29	125	ure:UREG_02758	Rab family, other	GO:0007264//small GTPase mediated signal transduction;GO:0015031//protein transport	GO:0005525//GTP binding	-
CL1238.Contig1_All	344	33	421369	13	115770	--	--	--	--	--	--	--	--	--	--	--	--	--	--	--	--	--	--	--	--	--	--	-	-	-
CL124.Contig10_All	1036	11	46638	13	38441	--	--	--	--	--	--	--	--	--	--	--	--	--	--	--	--	--	--	--	--	--	--	-	-	-
CL124.Contig11_All	910	11	53096	13	43764	--	--	--	--	--	--	--	--	--	--	--	--	--	--	--	--	--	--	--	--	--	--	-	-	-
CL124.Contig12_All	939	13	60811	14	45675	--	--	--	--	--	--	--	--	--	--	--	--	--	--	--	--	--	--	--	--	--	--	-	-	-
CL124.Contig13_All	1065	13	53617	14	40271	--	--	--	--	--	--	--	--	--	--	--	--	--	--	--	--	--	--	--	--	--	--	-	-	-
CL124.Contig14_All	741	13	77060	14	57879	--	--	--	--	--	--	--	--	--	--	--	--	--	--	--	--	--	--	--	--	--	--	-	-	-
CL124.Contig1_All	700	122	765541	96	420131	--	--	--	--	--	--	--	--	--	--	--	--	--	--	--	--	--	--	--	--	--	--	-	-	-
CL124.Contig2_All	975	12	54061	13	40846	--	--	--	--	--	--	--	--	--	--	--	--	--	--	--	--	--	--	--	--	--	--	-	-	-
CL124.Contig3_All	1101	12	47874	13	36172	--	--	--	--	--	--	--	--	--	--	--	--	--	--	--	--	--	--	--	--	--	--	-	-	-
CL124.Contig4_All	777	12	67837	13	51255	--	--	--	--	--	--	--	--	--	--	--	--	--	--	--	--	--	--	--	--	--	--	-	-	-
CL124.Contig5_All	1555	82	231627	65	128054	--	--	--	--	--	--	--	--	--	--	--	--	--	--	--	--	--	--	--	--	--	--	-	-	-
CL124.Contig6_All	823	13	69383	14	52112	--	--	--	--	--	--	--	--	--	--	--	--	--	--	--	--	--	--	--	--	--	--	-	-	-
CL124.Contig7_All	1147	13	49784	14	37392	--	--	--	--	--	--	--	--	--	--	--	--	--	--	--	--	--	--	--	--	--	--	-	-	-
CL124.Contig8_All	1021	13	55927	14	42006	--	--	--	--	--	--	--	--	--	--	--	--	--	--	--	--	--	--	--	--	--	--	-	-	-
CL124.Contig9_All	712	11	67861	13	55934	--	--	--	--	--	--	--	--	--	--	--	--	--	--	--	--	--	--	--	--	--	--	-	-	-
CL1240.Contig1_All	206	41	874225	49	728686	--	--	--	--	--	--	--	--	--	--	--	--	--	--	--	--	--	--	--	--	--	--	-	-	-
CL1240.Contig2_All	280	20	313746	25	273523	--	--	--	--	--	--	--	--	--	--	--	--	--	--	--	--	--	--	--	--	--	--	-	-	-
CL1241.Contig1_All	378	2	23240	2	16209	--	--	--	--	--	--	--	--	--	--	--	--	--	--	--	--	--	--	--	--	--	--	-	-	-
CL1241.Contig2_All	277	68	1078290	38	420258	--	--	--	--	--	--	--	--	--	--	--	--	--	--	--	--	--	--	--	--	--	--	-	-	-
CL1241.Contig3_All	385	58	661719	61	485379	--	--	--	--	--	--	--	--	--	--	--	--	--	--	--	--	--	--	--	--	--	--	-	-	-
CL1241.Contig4_All	332	170	2249145	123	1134955	--	--	--	--	--	--	--	--	--	--	--	--	--	--	--	--	--	--	--	--	--	--	-	-	-
CL1242.Contig1_All	434	21	212538	11	77645	--	--	--	--	--	--	--	--	--	--	--	--	--	--	--	--	--	--	--	--	--	--	-	-	-
CL1242.Contig2_All	704	44	274528	31	134897	--	--	--	--	--	--	--	--	--	--	--	--	--	--	--	--	--	--	--	--	--	--	-	-	-
CL1243.Contig1_All	1064	61	251823	49	141080	gi|393238237|gb|EJD45775.1|	122.9	1e-26	plant basic secretory protein [Auricularia delicata TFB-10046 SS5]	--	--	--	--	sp|P08640|MUC1_YEAST	60.8	2e-09	Flocculation protein FLO11 OS=Saccharomyces cerevisiae (strain ATCC 204508 / S288c) GN=MUC1 PE=1 SV=2	--	--	--	--	--	K01178	7e-09	60.8	sce:YIR019C	glucoamylase [EC:3.2.1.3]	-	-	-
CL1243.Contig2_All	821	1	0.5350	0	0.0000	gi|393238237|gb|EJD45775.1|	122.9	9e-27	plant basic secretory protein [Auricularia delicata TFB-10046 SS5]	--	--	--	--	sp|P08640|MUC1_YEAST	60.8	1e-09	Flocculation protein FLO11 OS=Saccharomyces cerevisiae (strain ATCC 204508 / S288c) GN=MUC1 PE=1 SV=2	--	--	--	--	--	K01178	5e-09	60.8	sce:YIR019C	glucoamylase [EC:3.2.1.3]	-	-	-
CL1243.Contig3_All	471	0	0.0000	0	0.0000	gi|429851546|gb|ELA26732.1|	135.2	5e-31	pbsp domain-containing protein [Colletotrichum gloeosporioides Nara gc5]	--	--	--	--	--	--	--	--	--	--	--	--	--	--	--	--	--	--	-	-	-
CL1243.Contig4_All	371	32	378863	23	189918	gi|451849015|gb|EMD62319.1|	121.3	6e-27	hypothetical protein COCSADRAFT_72726, partial [Cochliobolus sativus ND90Pr]	--	--	--	--	--	--	--	--	--	--	--	--	--	--	--	--	--	--	-	-	-
CL1244.Contig1_All	424	11	113955	18	130052	gi|254566023|ref|XP_002490122.1|	64.7	7e-10	MAP kinase [Komagataella pastoris GS115] >gi|238029918|emb|CAY67841.1| MAP kinase [Komagataella pastoris GS115] >gi|328350521|emb|CCA36921.1| mitogen-activated protein kinase kinase [Komagataella pastoris CBS 7435]	--	--	--	--	sp|Q01389|BCK1_YEAST	60.5	4e-10	Serine/threonine-protein kinase BCK1/SLK1/SSP31 OS=Saccharomyces cerevisiae (strain ATCC 204508 / S288c) GN=BCK1 PE=1 SV=1	lin1934_1	74.3	6e-14	COG0515	Serine/threonine protein kinase	K11226	8e-11	64.7	ppa:PAS_chr1-4_0008	mitogen-activated protein kinase kinase [EC:2.7.12.2]	-	GO:0016772//transferase activity, transferring phosphorus-containing groups	-
CL1244.Contig2_All	550	21	167712	15	83549	gi|449541229|gb|EMD32214.1|	58.5	9e-08	hypothetical protein CERSUDRAFT_161937, partial [Ceriporiopsis subvermispora B]	--	--	--	--	sp|O13839|FIN1_SCHPO	47.0	8e-06	G2-specific protein kinase fin1 OS=Schizosaccharomyces pombe (strain 972 / ATCC 24843) GN=fin1 PE=3 SV=1	lin1934_1	58.2	9e-09	COG0515	Serine/threonine protein kinase	--	--	--	--	--	-	-	-
CL1244.Contig3_All	960	61	279103	0	0.0000	gi|443918147|gb|ELU38697.1|	77.0	7e-13	TKL/LISK/LISK-DD1 protein kinase [Rhizoctonia solani AG-1 IA]	--	--	--	--	sp|Q8SSH4|MPS1_ENCCU	63.2	3e-10	Probable serine/threonine-protein kinase MPS1 homolog OS=Encephalitozoon cuniculi (strain GB-M1) GN=MPS1 PE=3 SV=1	lin1934_1	79.0	1e-14	COG0515	Serine/threonine protein kinase	K11226	1e-11	69.7	bfu:BC1G_03809	mitogen-activated protein kinase kinase [EC:2.7.12.2]	-	-	-
CL1245.Contig1_All	981	5	22388	4	12491	--	--	--	--	--	--	--	--	--	--	--	--	--	--	--	--	--	--	--	--	--	--	-	-	-
CL1245.Contig2_All	1574	103	287435	98	190736	gi|340515382|gb|EGR45637.1|	60.8	1e-07	predicted protein [Trichoderma reesei QM6a]	--	--	--	--	--	--	--	--	--	--	--	--	--	--	--	--	--	--	-	-	-
CL1245.Contig3_All	1646	38	101405	42	78168	--	--	--	--	--	--	--	--	--	--	--	--	--	--	--	--	--	--	--	--	--	--	-	-	-
CL1245.Contig4_All	667	8	52683	7	32150	--	--	--	--	--	--	--	--	--	--	--	--	--	--	--	--	--	--	--	--	--	--	-	-	-
CL1246.Contig1_All	321	5	68418	21	200413	--	--	--	--	--	--	--	--	--	--	--	--	--	--	--	--	--	--	--	--	--	--	-	-	-
CL1246.Contig2_All	237	9	166802	11	142186	--	--	--	--	--	--	--	--	--	--	--	--	--	--	--	--	--	--	--	--	--	--	-	-	-
CL1247.Contig1_All	476	31	286063	17	109409	gi|402079587|gb|EJT74852.1|	55.5	5e-07	hypothetical protein GGTG_08690 [Gaeumannomyces graminis var. tritici R3-111a-1]	--	--	--	--	--	--	--	--	--	--	--	--	--	--	--	--	--	--	-	-	-
CL1247.Contig2_All	286	11	168940	10	107114	--	--	--	--	--	--	--	--	--	--	--	--	--	--	--	--	--	--	--	--	--	--	-	-	-
CL1248.Contig1_All	847	44	228179	57	206159	gi|346979497|gb|EGY22949.1|	62.4	1e-08	hypothetical protein VDAG_04387 [Verticillium dahliae VdLs.17]	--	--	--	--	sp|O42854|YFHH_SCHPO	50.4	2e-06	SH3 domain-containing protein C23A1.17 OS=Schizosaccharomyces pombe (strain 972 / ATCC 24843) GN=SPAC23A1.17 PE=1 SV=1	DR2133	57.8	2e-08	COG4372	Uncharacterized protein conserved in bacteria with the myosin-like domain	K16075	6e-07	53.9	ani:AN8715.2	magnesium transporter	-	-	-
CL1248.Contig2_All	878	17	85047	16	55826	gi|134112177|ref|XP_775248.1|	68.2	3e-10	hypothetical protein CNBE3380 [Cryptococcus neoformans var. neoformans B-3501A] >gi|50257902|gb|EAL20601.1| hypothetical protein CNBE3380 [Cryptococcus neoformans var. neoformans B-3501A]	--	--	--	--	sp|O42854|YFHH_SCHPO	57.8	1e-08	SH3 domain-containing protein C23A1.17 OS=Schizosaccharomyces pombe (strain 972 / ATCC 24843) GN=SPAC23A1.17 PE=1 SV=1	DR2133	53.1	6e-07	COG4372	Uncharacterized protein conserved in bacteria with the myosin-like domain	K14005	2e-07	55.8	clu:CLUG_01434	protein transport protein SEC31	-	-	-
CL1248.Contig3_All	756	15	87152	14	56731	gi|336465978|gb|EGO54143.1|	58.2	2e-07	hypothetical protein NEUTE1DRAFT_131766 [Neurospora tetrasperma FGSC 2508] >gi|350287184|gb|EGZ68431.1| hypothetical protein NEUTE2DRAFT_118279 [Neurospora tetrasperma FGSC 2509]	--	--	--	--	sp|Q1DZE0|ATG15_COCIM	48.9	4e-06	Putative lipase ATG15 OS=Coccidioides immitis (strain RS) GN=ATG15 PE=3 SV=2	DR2133	53.1	5e-07	COG4372	Uncharacterized protein conserved in bacteria with the myosin-like domain	K12236	7e-06	50.1	fgr:FG07076.1	transcriptional repressor NF-X1 [EC:6.3.2.-]	-	-	-
CL1249.Contig1_All	952	109	502917	110	353971	--	--	--	--	--	--	--	--	--	--	--	--	--	--	--	--	--	--	--	--	--	--	-	-	-
CL1249.Contig2_All	546	0	0.0000	0	0.0000	--	--	--	--	--	--	--	--	--	--	--	--	--	--	--	--	--	--	--	--	--	--	-	-	-
CL1249.Contig3_All	407	3	32377	3	22581	--	--	--	--	--	--	--	--	--	--	--	--	--	--	--	--	--	--	--	--	--	--	-	-	-
CL125.Contig1_All	265	17	281780	15	173403	--	--	--	--	--	--	--	--	--	--	--	--	--	--	--	--	--	--	--	--	--	--	-	-	-
CL125.Contig2_All	272	15	242231	15	168941	--	--	--	--	--	--	--	--	--	--	--	--	--	--	--	--	--	--	--	--	--	--	-	-	-
CL1250.Contig1_All	309	9	127935	1	0.9914	--	--	--	--	--	--	--	--	--	--	--	--	--	--	--	--	--	--	--	--	--	--	-	-	-
CL1250.Contig2_All	289	13	197584	5	53001	--	--	--	--	--	--	--	--	--	--	--	--	--	--	--	--	--	--	--	--	--	--	-	-	-
CL1250.Contig3_All	466	14	131962	3	19722	--	--	--	--	--	--	--	--	--	--	--	--	--	--	--	--	--	--	--	--	--	--	-	-	-
CL1250.Contig4_All	301	8	116743	10	101776	--	--	--	--	--	--	--	--	--	--	--	--	--	--	--	--	--	--	--	--	--	--	-	-	-
CL1251.Contig1_All	1471	1	0.2986	36	74972	gi|331235315|ref|XP_003330318.1|	2018-04-30	2e-115	hypothetical protein PGTG_11655 [Puccinia graminis f. sp. tritici CRL 75-36-700-3]	gi|403171081|ref|XM_003889407.1|	85.7	5e-14	Puccinia graminis f. sp. tritici CRL 75-36-700-3 hypothetical protein (PGTG_21816), mRNA	--	--	--	--	--	--	--	--	--	K00505	2e-38	159	lbc:LACBIDRAFT_252993	tyrosinase [EC:1.14.18.1]	GO:0008152//metabolic process	GO:0016491//oxidoreductase activity	-
CL1251.Contig2_All	1396	0	0.0000	38	83389	gi|331235315|ref|XP_003330318.1|	2018-04-30	2e-115	hypothetical protein PGTG_11655 [Puccinia graminis f. sp. tritici CRL 75-36-700-3]	gi|403171081|ref|XM_003889407.1|	85.7	5e-14	Puccinia graminis f. sp. tritici CRL 75-36-700-3 hypothetical protein (PGTG_21816), mRNA	--	--	--	--	--	--	--	--	--	K00505	1e-42	173	lbc:LACBIDRAFT_252993	tyrosinase [EC:1.14.18.1]	GO:0008152//metabolic process	GO:0016491//oxidoreductase activity	-
CL1252.Contig1_All	1511	49	142442	20	40549	gi|384498357|gb|EIE88848.1|	90.1	1e-16	hypothetical protein RO3G_13559 [Rhizopus delemar RA 99-880]	--	--	--	--	sp|Q01389|BCK1_YEAST	83.6	4e-16	Serine/threonine-protein kinase BCK1/SLK1/SSP31 OS=Saccharomyces cerevisiae (strain ATCC 204508 / S288c) GN=BCK1 PE=1 SV=1	BH2504_1	85.5	2e-16	COG0515	Serine/threonine protein kinase	K11229	9e-16	84.3	uma:UM01662.1	mitogen-activated protein kinase kinase kinase [EC:2.7.11.1]	-	GO:0016772//transferase activity, transferring phosphorus-containing groups	-
CL1252.Contig2_All	899	1	0.4886	3	10223	gi|444317919|ref|XP_004179617.1|	71.2	3e-11	hypothetical protein TBLA_0C02940 [Tetrapisispora blattae CBS 6284] >gi|387512658|emb|CCH60098.1| hypothetical protein TBLA_0C02940 [Tetrapisispora blattae CBS 6284]	--	--	--	--	sp|Q01389|BCK1_YEAST	68.2	8e-12	Serine/threonine-protein kinase BCK1/SLK1/SSP31 OS=Saccharomyces cerevisiae (strain ATCC 204508 / S288c) GN=BCK1 PE=1 SV=1	BH2504_1	73.2	6e-13	COG0515	Serine/threonine protein kinase	K08857	3e-11	68.2	mgr:MGG_03026	NIMA (never in mitosis gene a)-related kinase [EC:2.7.11.1]	GO:0006468//protein phosphorylation;GO:0050794//regulation of cellular process	GO:0016772//transferase activity, transferring phosphorus-containing groups	-
CL1253.Contig1_All	365	6	72205	6	50358	gi|328772331|gb|EGF82369.1|	52.0	4e-06	hypothetical protein BATDEDRAFT_34388 [Batrachochytrium dendrobatidis JAM81]	--	--	--	--	--	--	--	--	--	--	--	--	--	--	--	--	--	--	-	-	-
CL1253.Contig2_All	411	20	213744	9	67083	gi|328772331|gb|EGF82369.1|	61.2	8e-09	hypothetical protein BATDEDRAFT_34388 [Batrachochytrium dendrobatidis JAM81]	--	--	--	--	--	--	--	--	--	--	--	--	--	K12842	3e-07	52.8	cci:CC1G_01976	U2-associated protein SR140	-	-	-
CL1254.Contig1_All	229	7	134267	10	133775	--	--	--	--	--	--	--	--	--	--	--	--	--	--	--	--	--	--	--	--	--	--	-	-	-
CL1255.Contig1_All	379	12	139075	7	56581	--	--	--	--	--	--	--	--	--	--	--	--	--	--	--	--	--	--	--	--	--	--	-	-	-
CL1256.Contig1_All	670	98	642477	41	187465	gi|328769394|gb|EGF79438.1|	220.3	3e-56	hypothetical protein BATDEDRAFT_89522 [Batrachochytrium dendrobatidis JAM81]	--	--	--	--	sp|O74962|PANK_SCHPO	174	5e-44	Pantothenate kinase OS=Schizosaccharomyces pombe (strain 972 / ATCC 24843) GN=SPBC4B4.01c PE=1 SV=1	SPBC4B4.01c	174	1e-43	COG5146	Pantothenate kinase, acetyl-CoA regulated	K09680	3e-54	210	ssl:SS1G_02578	type II pantothenate kinase [EC:2.7.1.33]	GO:0006796//phosphate-containing compound metabolic process	GO:0016301//kinase activity	-
CL1257.Contig1_All	499	22	193655	22	135062	--	--	--	--	--	--	--	--	--	--	--	--	--	--	--	--	--	--	--	--	--	--	-	-	-
CL1257.Contig2_All	201	2	43706	0	0.0000	--	--	--	--	--	--	--	--	--	--	--	--	--	--	--	--	--	--	--	--	--	--	-	-	-
CL1258.Contig1_All	521	93	784065	132	776154	gi|430811618|emb|CCJ30929.1|	82.8	4e-15	unnamed protein product [Pneumocystis jirovecii]	gi|333827668|gb|JF412512.1|	75.8	2e-11	Leucosporidium antarcticum monothiol glutaredoxin mRNA, complete cds	sp|Q9HDW8|GLRX5_SCHPO	72.0	2e-13	Monothiol glutaredoxin-5 OS=Schizosaccharomyces pombe (strain 972 / ATCC 24843) GN=grx5 PE=1 SV=1	slr1846	89.7	2e-18	COG0278	Glutaredoxin-related protein	K07390	6e-14	75.9	uma:UM02867.1	monothiol glutaredoxin	GO:0044763;GO:0006950//response to stress	GO:0015036//disulfide oxidoreductase activity	-
CL1258.Contig2_All	426	56	577411	70	503385	gi|430811618|emb|CCJ30929.1|	82.8	2e-15	unnamed protein product [Pneumocystis jirovecii]	gi|333827668|gb|JF412512.1|	75.8	1e-11	Leucosporidium antarcticum monothiol glutaredoxin mRNA, complete cds	sp|Q9HDW8|GLRX5_SCHPO	72.0	1e-13	Monothiol glutaredoxin-5 OS=Schizosaccharomyces pombe (strain 972 / ATCC 24843) GN=grx5 PE=1 SV=1	slr1846	89.7	1e-18	COG0278	Glutaredoxin-related protein	K07390	4e-14	75.9	uma:UM02867.1	monothiol glutaredoxin	GO:0044763;GO:0006950//response to stress	GO:0015036//disulfide oxidoreductase activity	-
CL1259.Contig1_All	644	0	0.0000	42	199791	--	--	--	--	--	--	--	--	--	--	--	--	--	--	--	--	--	--	--	--	--	--	-	-	-
CL1259.Contig2_All	554	0	0.0000	9	49767	--	--	--	--	--	--	--	--	--	--	--	--	--	--	--	--	--	--	--	--	--	--	-	-	-
CL1259.Contig3_All	616	0	0.0000	34	169087	--	--	--	--	--	--	--	--	--	--	--	--	--	--	--	--	--	--	--	--	--	--	-	-	-
CL1259.Contig4_All	706	0	0.0000	275	1193273	gi|443917856|gb|ELU38486.1|	57.8	2e-07	hypothetical protein AG1IA_07473 [Rhizoctonia solani AG-1 IA]	--	--	--	--	sp|Q6BGR9|FIP1_DEBHA	50.4	1e-06	Pre-mRNA polyadenylation factor FIP1 OS=Debaryomyces hansenii (strain ATCC 36239 / CBS 767 / JCM 1990 / NBRC 0083 / IGC 2968) GN=FIP1 PE=3 SV=2	--	--	--	--	--	K14405	5e-06	50.4	dha:DEHA2G24398g	pre-mRNA 3'-end-processing factor FIP1	-	-	-
CL126.Contig1_All	712	60	370150	68	292577	gi|449544912|gb|EMD35884.1|	68.9	1e-10	hypothetical protein CERSUDRAFT_115801 [Ceriporiopsis subvermispora B]	--	--	--	--	sp|B2AWS3|PAN1_PODAN	52.0	4e-07	Actin cytoskeleton-regulatory complex protein PAN1 OS=Podospora anserina (strain S / ATCC MYA-4624 / DSM 980 / FGSC 10383) GN=PAN1 PE=3 SV=1	Rv2839c	51.6	1e-06	COG0532	Translation initiation factor 2 (IF-2; GTPase)	K16075	4e-08	40.8	ani:AN8715.2	magnesium transporter	-	-	-
CL126.Contig2_All	721	30	182765	60	254934	gi|255940592|ref|XP_002561065.1|	60.5	4e-08	Pc16g07390 [Penicillium chrysogenum Wisconsin 54-1255] >gi|211585688|emb|CAP93409.1| Pc16g07390 [Penicillium chrysogenum Wisconsin 54-1255]	--	--	--	--	sp|Q7RX84|CWC22_NEUCR	50.4	1e-06	Pre-mRNA-splicing factor cwc-22 OS=Neurospora crassa (strain ATCC 24698 / 74-OR23-1A / CBS 708.71 / DSM 1257 / FGSC 987) GN=cwc-22 PE=3 SV=1	--	--	--	--	--	K03254	5e-07	53.9	pan:PODANSg5383	translation initiation factor 3 subunit A	-	-	-
CL1260.Contig1_All	359	16	195764	34	290132	--	--	--	--	--	--	--	--	--	--	--	--	--	--	--	--	--	--	--	--	--	--	-	-	-
CL1260.Contig2_All	206	8	170580	10	148711	--	--	--	--	--	--	--	--	--	--	--	--	--	--	--	--	--	--	--	--	--	--	-	-	-
CL1261.Contig1_All	659	45	299940	23	106919	--	--	--	--	--	--	--	--	--	--	--	--	--	--	--	--	--	--	--	--	--	--	-	-	-
CL1261.Contig2_All	334	11	144661	8	73376	--	--	--	--	--	--	--	--	--	--	--	--	--	--	--	--	--	--	--	--	--	--	-	-	-
CL1262.Contig1_All	217	10	202417	5	70587	--	--	--	--	--	--	--	--	--	--	--	--	--	--	--	--	--	--	--	--	--	--	-	-	-
CL1263.Contig1_All	417	44	463472	57	418746	--	--	--	--	--	--	--	--	--	--	--	--	--	--	--	--	--	--	--	--	--	--	-	-	-
CL1263.Contig2_All	437	141	1417243	220	1542243	--	--	--	--	--	--	--	--	--	--	--	--	--	--	--	--	--	--	--	--	--	--	-	-	-
CL1264.Contig1_All	212	11	227910	8	115602	--	--	--	--	--	--	--	--	--	--	--	--	--	--	--	--	--	--	--	--	--	--	-	-	-
CL1265.Contig1_All	613	41	293785	24	119940	--	--	--	--	--	--	--	--	--	--	--	--	--	--	--	--	--	--	--	--	--	--	-	-	-
CL1266.Contig1_All	1121	8	31347	10	27328	--	--	--	--	--	--	--	--	--	--	--	--	--	--	--	--	--	--	--	--	--	--	-	-	-
CL1266.Contig2_All	2041	95	204450	99	148595	--	--	--	--	--	--	--	--	--	--	--	--	--	--	--	--	--	--	--	--	--	--	-	-	-
CL1267.Contig1_All	211	7	145721	7	101631	--	--	--	--	--	--	--	--	--	--	--	--	--	--	--	--	--	--	--	--	--	--	-	-	-
CL1267.Contig2_All	905	63	305773	51	172637	--	--	--	--	--	--	--	--	--	--	--	--	--	--	--	--	--	--	--	--	--	--	-	-	-
CL1268.Contig1_All	278	75	1185013	67	738315	--	--	--	--	--	--	--	--	--	--	--	--	--	--	--	--	--	--	--	--	--	--	-	-	-
CL1268.Contig2_All	936	43	201790	50	163646	--	--	--	--	--	--	--	--	--	--	--	--	--	--	--	--	--	--	--	--	--	--	-	-	-
CL1268.Contig3_All	1724	450	1146521	391	694786	--	--	--	--	--	--	--	--	--	--	--	--	--	--	--	--	--	--	--	--	--	--	-	-	-
CL1268.Contig4_All	336	1	13073	3	27352	--	--	--	--	--	--	--	--	--	--	--	--	--	--	--	--	--	--	--	--	--	--	-	-	-
CL1269.Contig1_All	611	103	740462	131	656813	--	--	--	--	--	--	--	--	--	--	--	--	--	--	--	--	--	--	--	--	--	--	-	-	-
CL1269.Contig2_All	287	0	0.0000	0	0.0000	--	--	--	--	--	--	--	--	--	--	--	--	--	--	--	--	--	--	--	--	--	--	-	-	-
CL127.Contig1_All	569	34	262466	54	290732	--	--	--	--	--	--	--	--	--	--	--	--	--	--	--	--	--	--	--	--	--	--	-	-	-
CL127.Contig2_All	212	5	103595	6	86702	--	--	--	--	--	--	--	--	--	--	--	--	--	--	--	--	--	--	--	--	--	--	-	-	-
CL1270.Contig1_All	990	142	630028	160	495104	gi|328771205|gb|EGF81245.1|	222.6	1e-56	hypothetical protein BATDEDRAFT_10554 [Batrachochytrium dendrobatidis JAM81]	--	--	--	--	sp|O94458|YFFH_SCHPO	100	1e-21	Uncharacterized derlin-like protein C1687.17c OS=Schizosaccharomyces pombe (strain 972 / ATCC 24843) GN=SPAC1687.17c PE=3 SV=2	ECU11g1920	130	3e-30	COG5291	Predicted membrane protein	K13989	1e-53	209	tml:GSTUM_00006136001	Derlin-2/3	GO:0043581	-	-
CL1270.Contig2_All	249	19	335167	26	319879	gi|328771205|gb|EGF81245.1|	54.3	9e-07	hypothetical protein BATDEDRAFT_10554 [Batrachochytrium dendrobatidis JAM81]	--	--	--	--	--	--	--	--	--	--	--	--	--	K13989	8e-06	47.8	tml:GSTUM_00006136001	Derlin-2/3	-	-	-
CL1271.Contig1_All	217	16	323867	11	155290	--	--	--	--	--	--	--	--	--	--	--	--	--	--	--	--	--	--	--	--	--	--	-	-	-
CL1271.Contig2_All	527	67	558433	80	465041	--	--	--	--	--	--	--	--	--	--	--	--	--	--	--	--	--	--	--	--	--	--	-	-	-
CL1272.Contig1_All	303	29	420399	49	495410	--	--	--	--	--	--	--	--	--	--	--	--	--	--	--	--	--	--	--	--	--	--	-	-	-
CL1272.Contig2_All	283	30	465630	53	573721	--	--	--	--	--	--	--	--	--	--	--	--	--	--	--	--	--	--	--	--	--	--	-	-	-
CL1273.Contig1_All	477	0	0.0000	125	802792	gi|403167936|ref|XP_003327654.2|	176.8	1e-43	hypothetical protein PGTG_09188 [Puccinia graminis f. sp. tritici CRL 75-36-700-3] >gi|375167265|gb|EFP83235.2| hypothetical protein PGTG_09188 [Puccinia graminis f. sp. tritici CRL 75-36-700-3]	--	--	--	--	--	--	--	--	--	--	--	--	--	--	--	--	--	--	-	-	-
CL1273.Contig2_All	1521	3	0.8664	7928	15967837	gi|331226894|ref|XP_003326116.1|	391.7	2e-107	hypothetical protein PGTG_07946 [Puccinia graminis f. sp. tritici CRL 75-36-700-3] >gi|309305106|gb|EFP81697.1| hypothetical protein PGTG_07946 [Puccinia graminis f. sp. tritici CRL 75-36-700-3]	gi|403167935|ref|XM_003327606.2|	73.8	2e-10	Puccinia graminis f. sp. tritici CRL 75-36-700-3 hypothetical protein (PGTG_09188), mRNA	--	--	--	--	--	--	--	--	--	--	--	--	--	--	-	-	-
CL1274.Contig1_All	602	15	109446	21	106865	--	--	--	--	--	--	--	--	--	--	--	--	--	--	--	--	--	--	--	--	--	--	-	-	-
CL1274.Contig2_All	442	7	69564	4	27724	--	--	--	--	--	--	--	--	--	--	--	--	--	--	--	--	--	--	--	--	--	--	-	-	-
CL1274.Contig3_All	331	2	26540	10	92552	--	--	--	--	--	--	--	--	--	--	--	--	--	--	--	--	--	--	--	--	--	--	-	-	-
CL1275.Contig1_All	488	17	153016	28	175772	--	--	--	--	--	--	--	--	--	--	--	--	--	--	--	--	--	--	--	--	--	--	-	-	-
CL1275.Contig2_All	278	8	126401	14	154275	--	--	--	--	--	--	--	--	--	--	--	--	--	--	--	--	--	--	--	--	--	--	-	-	-
CL1276.Contig1_All	665	9	59447	6	27640	--	--	--	--	--	--	--	--	--	--	--	--	--	--	--	--	--	--	--	--	--	--	-	-	-
CL1276.Contig2_All	894	21	103178	18	61680	--	--	--	--	--	--	--	--	--	--	--	--	--	--	--	--	--	--	--	--	--	--	-	-	-
CL1276.Contig3_All	691	19	120776	18	79801	--	--	--	--	--	--	--	--	--	--	--	--	--	--	--	--	--	--	--	--	--	--	-	-	-
CL1277.Contig1_All	315	44	613548	1	0.9725	gi|328770241|gb|EGF80283.1|	59.7	2e-08	hypothetical protein BATDEDRAFT_25199 [Batrachochytrium dendrobatidis JAM81]	--	--	--	--	sp|P0CM96|CWC22_CRYNJ	61.2	1e-10	Pre-mRNA-splicing factor CWC22 OS=Cryptococcus neoformans var. neoformans serotype D (strain JEC21 / ATCC MYA-565) GN=CWC22 PE=3 SV=1	DR0479	60.8	6e-10	COG0744	Membrane carboxypeptidase (penicillin-binding protein)	K11238	5e-13	71.6	act:ACLA_095600	cytokinesis protein	-	-	-
CL1277.Contig2_All	292	7	105298	0	0.0000	gi|449544912|gb|EMD35884.1|	70.5	1e-11	hypothetical protein CERSUDRAFT_115801 [Ceriporiopsis subvermispora B]	--	--	--	--	sp|Q7SAT8|PAN1_NEUCR	58.9	7e-10	Actin cytoskeleton-regulatory complex protein pan-1 OS=Neurospora crassa (strain ATCC 24698 / 74-OR23-1A / CBS 708.71 / DSM 1257 / FGSC 987) GN=pan-1 PE=3 SV=1	SPBC2D10.10c	56.6	1e-08	COG1889	Fibrillarin-like rRNA methylase	K11422	1e-12	70.5	cci:CC1G_15535	histone-lysine N-methyltransferase SETD1 [EC:2.1.1.43]	-	-	-
CL1278.Contig1_All	544	24	193784	24	135152	--	--	--	--	--	--	--	--	--	--	--	--	--	--	--	--	--	--	--	--	--	--	-	-	-
CL1278.Contig2_All	224	8	156873	13	177790	--	--	--	--	--	--	--	--	--	--	--	--	--	--	--	--	--	--	--	--	--	--	-	-	-
CL1279.Contig1_All	604	11	79995	13	65935	--	--	--	--	--	--	--	--	--	--	--	--	--	--	--	--	--	--	--	--	--	--	-	-	-
CL1279.Contig2_All	1184	41	152103	46	119019	--	--	--	--	--	--	--	--	--	--	--	--	--	--	--	--	--	--	--	--	--	--	-	-	-
CL128.Contig1_All	243	9	162683	9	113461	--	--	--	--	--	--	--	--	--	--	--	--	--	--	--	--	--	--	--	--	--	--	-	-	-
CL128.Contig2_All	500	35	307471	22	134792	--	--	--	--	--	--	--	--	--	--	--	--	--	--	--	--	--	--	--	--	--	--	-	-	-
CL1280.Contig1_All	256	229	3929182	272	3254922	gi|470317700|gb|EMR09400.1|	116.7	1e-25	hypothetical protein PNEG_02345 [Pneumocystis murina B123] >gi|470319456|gb|EMR11075.1| hypothetical protein PNEG_00674 [Pneumocystis murina B123]	gi|3015|emb|X01612.1|	133	4e-29	Neurospora crassa DNA for histone H3	sp|Q9HDN1|H3_MORAP	114	1e-26	Histone H3 OS=Mortierella alpina GN=H3.1 PE=3 SV=3	SPBC1105.11c	112	2e-25	COG2036	Histones H3 and H4	K11253	5e-26	114	mgl:MGL_3512	histone H3	GO:0006281//DNA repair;GO:0006334//nucleosome assembly	GO:0003677//DNA binding;GO:0046982//protein heterodimerization activity	GO:0000786//nucleosome;GO:0005634//nucleus
CL1280.Contig2_All	270	52	845953	46	521922	gi|470317700|gb|EMR09400.1|	116.7	1e-25	hypothetical protein PNEG_02345 [Pneumocystis murina B123] >gi|470319456|gb|EMR11075.1| hypothetical protein PNEG_00674 [Pneumocystis murina B123]	gi|3015|emb|X01612.1|	133	4e-29	Neurospora crassa DNA for histone H3	sp|Q9HDN1|H3_MORAP	114	1e-26	Histone H3 OS=Mortierella alpina GN=H3.1 PE=3 SV=3	SPBC1105.11c	112	2e-25	COG2036	Histones H3 and H4	K11253	5e-26	114	mgl:MGL_3512	histone H3	GO:0006281//DNA repair;GO:0006334//nucleosome assembly	GO:0003677//DNA binding;GO:0046982//protein heterodimerization activity	GO:0000786//nucleosome;GO:0005634//nucleus
CL1280.Contig3_All	232	32	605855	66	871500	gi|470317700|gb|EMR09400.1|	116.7	1e-25	hypothetical protein PNEG_02345 [Pneumocystis murina B123] >gi|470319456|gb|EMR11075.1| hypothetical protein PNEG_00674 [Pneumocystis murina B123]	gi|3015|emb|X01612.1|	133	4e-29	Neurospora crassa DNA for histone H3	sp|Q9HDN1|H3_MORAP	114	1e-26	Histone H3 OS=Mortierella alpina GN=H3.1 PE=3 SV=3	SPBC1105.11c	112	2e-25	COG2036	Histones H3 and H4	K11253	5e-26	114	mgl:MGL_3512	histone H3	GO:0006281//DNA repair;GO:0006334//nucleosome assembly	GO:0003677//DNA binding;GO:0046982//protein heterodimerization activity	GO:0000786//nucleosome;GO:0005634//nucleus
CL1281.Contig1_All	429	47	481224	43	307060	gi|384483960|gb|EIE76140.1|	166.4	1e-40	40S ribosomal protein S13 [Rhizopus delemar RA 99-880] >gi|384497395|gb|EIE87886.1| 40S ribosomal protein S13 [Rhizopus delemar RA 99-880]	gi|291510283|gb|GU723653.1|	69.9	9e-10	Tremella fuciformis clone Tr21-H08 ribosomal protein S13 mRNA, complete cds	sp|P28189|RS13_SCHPO	156	6e-39	40S ribosomal protein S13 OS=Schizosaccharomyces pombe (strain 972 / ATCC 24843) GN=rps13 PE=1 SV=2	SPAC6F6.07c	156	1e-38	COG0184	Ribosomal protein S15P/S13E	K02953	4e-41	165	tml:GSTUM_00010674001	small subunit ribosomal protein S13e	GO:0006412//translation	GO:0003735//structural constituent of ribosome	GO:0005840//ribosome
CL1281.Contig2_All	432	107	1087944	104	737499	gi|384483960|gb|EIE76140.1|	166.4	1e-40	40S ribosomal protein S13 [Rhizopus delemar RA 99-880] >gi|384497395|gb|EIE87886.1| 40S ribosomal protein S13 [Rhizopus delemar RA 99-880]	gi|291510283|gb|GU723653.1|	69.9	9e-10	Tremella fuciformis clone Tr21-H08 ribosomal protein S13 mRNA, complete cds	sp|P28189|RS13_SCHPO	156	6e-39	40S ribosomal protein S13 OS=Schizosaccharomyces pombe (strain 972 / ATCC 24843) GN=rps13 PE=1 SV=2	SPAC6F6.07c	156	1e-38	COG0184	Ribosomal protein S15P/S13E	K02953	4e-41	165	tml:GSTUM_00010674001	small subunit ribosomal protein S13e	GO:0006412//translation	GO:0003735//structural constituent of ribosome	GO:0005840//ribosome
CL1281.Contig3_All	413	71	755118	95	704669	gi|384483960|gb|EIE76140.1|	164.5	6e-40	40S ribosomal protein S13 [Rhizopus delemar RA 99-880] >gi|384497395|gb|EIE87886.1| 40S ribosomal protein S13 [Rhizopus delemar RA 99-880]	gi|295663732|ref|XM_002792373.1|	63.9	5e-08	Paracoccidioides sp. 'lutzii' Pb01 40S ribosomal protein S13, partial mRNA	sp|P28189|RS13_SCHPO	154	2e-38	40S ribosomal protein S13 OS=Schizosaccharomyces pombe (strain 972 / ATCC 24843) GN=rps13 PE=1 SV=2	SPAC6F6.07c	154	4e-38	COG0184	Ribosomal protein S15P/S13E	K02953	1e-40	163	tml:GSTUM_00010674001	small subunit ribosomal protein S13e	GO:0006412//translation	GO:0003735//structural constituent of ribosome	GO:0005840//ribosome
CL1282.Contig1_All	405	3	32537	4	30256	--	--	--	--	--	--	--	--	--	--	--	--	--	--	--	--	--	--	--	--	--	--	-	-	-
CL1282.Contig2_All	656	5	33479	1	0.4670	gi|260943764|ref|XP_002616180.1|	231.5	1e-59	hypothetical protein CLUG_03421 [Clavispora lusitaniae ATCC 42720] >gi|238849829|gb|EEQ39293.1| hypothetical protein CLUG_03421 [Clavispora lusitaniae ATCC 42720]	--	--	--	--	sp|O74429|VIP1_SCHPO	218	3e-57	Inositol hexakisphosphate and diphosphoinositol-pentakisphosphate kinase OS=Schizosaccharomyces pombe (strain 972 / ATCC 24843) GN=asp1 PE=1 SV=1	--	--	--	--	--	--	--	--	--	--	-	GO:0043167//ion binding;GO:0003824//catalytic activity	-
CL1282.Contig3_All	437	18	180925	33	231337	--	--	--	--	--	--	--	--	--	--	--	--	--	--	--	--	--	--	--	--	--	--	-	-	-
CL1282.Contig4_All	1171	110	412613	120	313932	gi|459365914|gb|EMG45416.1|	257.3	5e-67	hypothetical protein G210_4399, partial [Candida maltosa Xu316]	--	--	--	--	sp|O74429|VIP1_SCHPO	241	6e-64	Inositol hexakisphosphate and diphosphoinositol-pentakisphosphate kinase OS=Schizosaccharomyces pombe (strain 972 / ATCC 24843) GN=asp1 PE=1 SV=1	--	--	--	--	--	--	--	--	--	--	-	-	-
CL1282.Contig5_All	535	14	114943	18	103070	gi|213401527|ref|XP_002171536.1|	203.0	2e-51	cortical actin cytoskeleton protein asp1 [Schizosaccharomyces japonicus yFS275] >gi|211999583|gb|EEB05243.1| cortical actin cytoskeleton protein asp1 [Schizosaccharomyces japonicus yFS275]	--	--	--	--	sp|O74429|VIP1_SCHPO	191	3e-49	Inositol hexakisphosphate and diphosphoinositol-pentakisphosphate kinase OS=Schizosaccharomyces pombe (strain 972 / ATCC 24843) GN=asp1 PE=1 SV=1	--	--	--	--	--	--	--	--	--	--	-	GO:0043167//ion binding	-
CL1283.Contig1_All	890	168	829136	157	540407	gi|366987283|ref|XP_003673408.1|	72.0	2e-11	hypothetical protein NCAS_0A04630 [Naumovozyma castellii CBS 4309] >gi|342299271|emb|CCC67021.1| hypothetical protein NCAS_0A04630 [Naumovozyma castellii CBS 4309]	--	--	--	--	sp|P27514|PHO91_YEAST	68.2	8e-12	Low-affinity phosphate transporter PHO91 OS=Saccharomyces cerevisiae (strain ATCC 204508 / S288c) GN=PHO91 PE=1 SV=2	SA1732	178	1e-44	COG0471	Di- and tricarboxylate transporters	K14430	3e-11	68.6	ago:AGOS_ADR289C	phosphate transporter	-	-	-
CL1283.Contig2_All	315	27	376496	11	106978	--	--	--	--	--	--	--	--	--	--	--	--	SA1732	50.4	8e-07	COG0471	Di- and tricarboxylate transporters	--	--	--	--	--	-	-	-
CL1283.Contig3_All	575	12	91668	11	58605	gi|402075092|gb|EJT70563.1|	25.0	3e-06	hypothetical protein GGTG_11586 [Gaeumannomyces graminis var. tritici R3-111a-1]	--	--	--	--	sp|P87179|WSC1_SCHPO	49.3	2e-06	Cell wall integrity and stress response component 1 OS=Schizosaccharomyces pombe (strain 972 / ATCC 24843) GN=wsc1 PE=1 SV=3	SA1732	120	2e-27	COG0471	Di- and tricarboxylate transporters	K01183	4e-06	50.1	zro:ZYRO0D14564g	chitinase [EC:3.2.1.14]	-	-	-
CL1284.Contig1_All	346	35	444323	36	318741	--	--	--	--	--	--	--	--	--	--	--	--	ML1556	48.1	4e-06	COG0532	Translation initiation factor 2 (IF-2; GTPase)	K11495	6e-06	48.1	cpw:CPC735_013200	histone H3-like centromeric protein A	-	-	-
CL1285.Contig1_All	480	16	146415	20	127644	gi|255729852|ref|XP_002549851.1|	64.7	9e-10	conserved hypothetical protein [Candida tropicalis MYA-3404] >gi|240132920|gb|EER32477.1| conserved hypothetical protein [Candida tropicalis MYA-3404]	--	--	--	--	sp|O14012|RRP17_SCHPO	55.8	1e-08	Ribosomal RNA-processing protein 17 OS=Schizosaccharomyces pombe (strain 972 / ATCC 24843) GN=rrp17 PE=3 SV=1	--	--	--	--	--	K14851	1e-10	64.7	ctp:CTRG_04148	ribosomal RNA-processing protein 17	-	-	-
CL1285.Contig2_All	320	2	27453	0	0.0000	gi|393245212|gb|EJD52723.1|	57.8	9e-08	hypothetical protein AURDEDRAFT_98189 [Auricularia delicata TFB-10046 SS5]	--	--	--	--	sp|Q04031|RRP17_YEAST	49.3	6e-07	Ribosomal RNA-processing protein 17 OS=Saccharomyces cerevisiae (strain ATCC 204508 / S288c) GN=RRP17 PE=1 SV=1	--	--	--	--	--	K14851	1e-07	53.9	ppl:POSPLDRAFT_102712	ribosomal RNA-processing protein 17	-	-	-
CL1286.Contig1_All	245	18	322710	8	100031	gi|380487474|emb|CCF38018.1|	111.7	5e-24	ATP synthase subunit alpha [Colletotrichum higginsianum]	gi|372464764|emb|HE650827.1|	58.0	2e-06	Kazachstania africana CBS 2517 chromosome 7, complete genome	sp|P37211|ATPA_NEUCR	108	1e-24	ATP synthase subunit alpha, mitochondrial OS=Neurospora crassa (strain ATCC 24698 / 74-OR23-1A / CBS 708.71 / DSM 1257 / FGSC 987) GN=atp-1 PE=3 SV=1	all0005	112	2e-25	COG0056	F0F1-type ATP synthase, alpha subunit	K02132	2e-24	109	bfu:BC1G_07780	F-type H+-transporting ATPase subunit alpha [EC:3.6.3.14]	GO:0015991//ATP hydrolysis coupled proton transport;GO:0015986//ATP synthesis coupled proton transport;GO:0006200//ATP catabolic process	GO:0046961//proton-transporting ATPase activity, rotational mechanism;GO:0046933//hydrogen ion transporting ATP synthase activity, rotational mechanism;GO:0005524//ATP binding	GO:0042645//mitochondrial nucleoid;GO:0005754//mitochondrial proton-transporting ATP synthase, catalytic core
CL1286.Contig2_All	277	2	31714	0	0.0000	gi|380487474|emb|CCF38018.1|	60.8	1e-08	ATP synthase subunit alpha [Colletotrichum higginsianum]	gi|372464764|emb|HE650827.1|	58.0	2e-06	Kazachstania africana CBS 2517 chromosome 7, complete genome	sp|P37211|ATPA_NEUCR	107	2e-24	ATP synthase subunit alpha, mitochondrial OS=Neurospora crassa (strain ATCC 24698 / 74-OR23-1A / CBS 708.71 / DSM 1257 / FGSC 987) GN=atp-1 PE=3 SV=1	all0005	108	2e-24	COG0056	F0F1-type ATP synthase, alpha subunit	K02132	4e-24	108	bfu:BC1G_07780	F-type H+-transporting ATPase subunit alpha [EC:3.6.3.14]	GO:0015991//ATP hydrolysis coupled proton transport;GO:0015986//ATP synthesis coupled proton transport;GO:0006200//ATP catabolic process	GO:0046961//proton-transporting ATPase activity, rotational mechanism;GO:0005515//protein binding;GO:0046933//hydrogen ion transporting ATP synthase activity, rotational mechanism;GO:0005524//ATP binding	GO:0042645//mitochondrial nucleoid;GO:0005754//mitochondrial proton-transporting ATP synthase, catalytic core
CL1287.Contig1_All	407	0	0.0000	0	0.0000	gi|448088270|ref|XP_004196504.1|	57.0	1e-07	Piso0_003726 [Millerozyma farinosa CBS 7064] >gi|448092404|ref|XP_004197535.1| Piso0_003726 [Millerozyma farinosa CBS 7064] >gi|359377926|emb|CCE84185.1| Piso0_003726 [Millerozyma farinosa CBS 7064] >gi|359378957|emb|CCE83154.1| Piso0_003726 [Millerozyma farinosa CBS 7064]	--	--	--	--	sp|Q4P3H6|SLA1_USTMA	49.3	9e-07	Actin cytoskeleton-regulatory complex protein SLA1 OS=Ustilago maydis (strain 521 / FGSC 9021) GN=SLA1 PE=3 SV=1	--	--	--	--	--	K01066	4e-06	48.9	ago:AGOS_ADR019C	esterase / lipase [EC:3.1.1.-]	-	-	-
CL1287.Contig2_All	444	0	0.0000	0	0.0000	gi|448088270|ref|XP_004196504.1|	56.6	1e-07	Piso0_003726 [Millerozyma farinosa CBS 7064] >gi|448092404|ref|XP_004197535.1| Piso0_003726 [Millerozyma farinosa CBS 7064] >gi|359377926|emb|CCE84185.1| Piso0_003726 [Millerozyma farinosa CBS 7064] >gi|359378957|emb|CCE83154.1| Piso0_003726 [Millerozyma farinosa CBS 7064]	--	--	--	--	sp|Q4P3H6|SLA1_USTMA	50.4	5e-07	Actin cytoskeleton-regulatory complex protein SLA1 OS=Ustilago maydis (strain 521 / FGSC 9021) GN=SLA1 PE=3 SV=1	--	--	--	--	--	K01066	3e-06	49.7	ago:AGOS_ADR019C	esterase / lipase [EC:3.1.1.-]	-	-	-
CL1287.Contig3_All	321	0	0.0000	0	0.0000	gi|343424900|emb|CBQ68438.1|	52.8	2e-06	related to Dynactin 1 [Sporisorium reilianum SRZ2]	--	--	--	--	sp|Q4P3H6|SLA1_USTMA	48.5	1e-06	Actin cytoskeleton-regulatory complex protein SLA1 OS=Ustilago maydis (strain 521 / FGSC 9021) GN=SLA1 PE=3 SV=1	--	--	--	--	--	--	--	--	--	--	-	-	-
CL1288.Contig1_All	315	14	195220	7	68077	--	--	--	--	--	--	--	--	--	--	--	--	--	--	--	--	--	--	--	--	--	--	-	-	-
CL1289.Contig1_All	1360	1	0.3230	152	342386	gi|403174211|ref|XP_003333203.2|	467.2	4e-130	hypothetical protein PGTG_14750 [Puccinia graminis f. sp. tritici CRL 75-36-700-3] >gi|403177102|ref|XP_003335678.2| hypothetical protein PGTG_17116 [Puccinia graminis f. sp. tritici CRL 75-36-700-3] >gi|375170875|gb|EFP88784.2| hypothetical protein PGTG_14750 [Puccinia graminis f. sp. tritici CRL 75-36-700-3] >gi|375172731|gb|EFP91259.2| hypothetical protein PGTG_17116 [Puccinia graminis f. sp. …	gi|403177101|ref|XM_003335630.2|	139	4e-30	Puccinia graminis f. sp. tritici CRL 75-36-700-3 hypothetical protein (PGTG_17116), mRNA	sp|Q02896|YDC1_YEAST	147	1e-35	Alkaline ceramidase YDC1 OS=Saccharomyces cerevisiae (strain ATCC 204508 / S288c) GN=YDC1 PE=1 SV=1	--	--	--	--	--	K04711	4e-53	208	lbc:LACBIDRAFT_175954	dihydroceramidase [EC:3.5.1.-]	GO:0006672//ceramide metabolic process	GO:0016811//hydrolase activity, acting on carbon-nitrogen (but not peptide) bonds, in linear amides	GO:0016021//integral to membrane
CL129.Contig1_All	625	125	878490	97	475448	gi|429859225|gb|ELA34014.1|	63.2	5e-09	carboxylesterase family protein [Colletotrichum gloeosporioides Nara gc5]	--	--	--	--	--	--	--	--	--	--	--	--	--	K09291	3e-06	50.8	smp:SMAC_00642	nucleoprotein TPR	-	-	-
CL129.Contig2_All	591	44	327018	50	259176	gi|429859225|gb|ELA34014.1|	55.1	1e-06	carboxylesterase family protein [Colletotrichum gloeosporioides Nara gc5]	--	--	--	--	--	--	--	--	--	--	--	--	--	--	--	--	--	--	-	-	-
CL129.Contig3_All	249	57	1005500	51	627455	--	--	--	--	--	--	--	--	--	--	--	--	--	--	--	--	--	--	--	--	--	--	-	-	-
CL1290.Contig1_All	591	55	408773	56	290277	gi|358054269|dbj|GAA99195.1|	58.5	1e-07	hypothetical protein E5Q_05887 [Mixia osmundae IAM 14324]	gi|347005580|gb|CP003002.1|	63.9	8e-08	Myceliophthora thermophila ATCC 42464 chromosome 1, complete sequence	--	--	--	--	--	--	--	--	--	--	--	--	--	--	-	-	-
CL1290.Contig2_All	473	71	659331	35	226683	gi|358054269|dbj|GAA99195.1|	58.2	8e-08	hypothetical protein E5Q_05887 [Mixia osmundae IAM 14324]	--	--	--	--	--	--	--	--	--	--	--	--	--	--	--	--	--	--	-	-	-
CL1291.Contig1_All	229	6	115086	4	53510	--	--	--	--	--	--	--	--	--	--	--	--	--	--	--	--	--	--	--	--	--	--	-	-	-
CL1291.Contig2_All	1789	92	225883	77	131854	--	--	--	--	--	--	--	--	--	--	--	--	--	--	--	--	--	--	--	--	--	--	-	-	-
CL1292.Contig1_All	903	0	0.0000	185	627618	gi|331235732|ref|XP_003330526.1|	350.5	3e-95	60S ribosomal protein L18 [Puccinia graminis f. sp. tritici CRL 75-36-700-3] >gi|309309516|gb|EFP86107.1| large subunit ribosomal protein L18e [Puccinia graminis f. sp. tritici CRL 75-36-700-3]	gi|403171277|ref|XM_003330478.2|	630	1e-178	Puccinia graminis f. sp. tritici CRL 75-36-700-3 60S ribosomal protein L18 (PGTG_12063), mRNA	sp|P0CX50|RL18B_YEAST	256	2e-68	60S ribosomal protein L18-B OS=Saccharomyces cerevisiae (strain ATCC 204508 / S288c) GN=RPL18B PE=1 SV=1	YOL120c	256	4e-68	COG1727	Ribosomal protein L18E	K02883	2e-74	278	ppl:POSPLDRAFT_118007	large subunit ribosomal protein L18e	GO:0006412//translation	GO:0003735//structural constituent of ribosome	GO:0005840//ribosome
CL1292.Contig2_All	1157	0	0.0000	79	209173	gi|331235732|ref|XP_003330526.1|	348.6	1e-94	60S ribosomal protein L18 [Puccinia graminis f. sp. tritici CRL 75-36-700-3] >gi|309309516|gb|EFP86107.1| large subunit ribosomal protein L18e [Puccinia graminis f. sp. tritici CRL 75-36-700-3]	gi|403171277|ref|XM_003330478.2|	585	1e-164	Puccinia graminis f. sp. tritici CRL 75-36-700-3 60S ribosomal protein L18 (PGTG_12063), mRNA	sp|P0CX50|RL18B_YEAST	254	8e-68	60S ribosomal protein L18-B OS=Saccharomyces cerevisiae (strain ATCC 204508 / S288c) GN=RPL18B PE=1 SV=1	YOL120c	254	2e-67	COG1727	Ribosomal protein L18E	K02883	1e-73	276	ppl:POSPLDRAFT_118007	large subunit ribosomal protein L18e	GO:0006412//translation	GO:0003735//structural constituent of ribosome	GO:0005840//ribosome
CL1293.Contig1_All	324	29	393151	45	425480	--	--	--	--	--	--	--	--	--	--	--	--	--	--	--	--	--	--	--	--	--	--	-	-	-
CL1294.Contig1_All	718	53	324234	52	221866	--	--	--	--	--	--	--	--	--	--	--	--	--	--	--	--	--	--	--	--	--	--	-	-	-
CL1295.Contig1_All	1665	110	290192	102	187671	--	--	--	--	--	--	--	--	--	--	--	--	--	--	--	--	--	--	--	--	--	--	-	-	-
CL1295.Contig2_All	480	1	0.9151	0	0.0000	gi|392576162|gb|EIW69293.1|	33.5	4e-06	hypothetical protein TREMEDRAFT_62157 [Tremella mesenterica DSM 1558]	--	--	--	--	--	--	--	--	--	--	--	--	--	--	--	--	--	--	-	-	-
CL1295.Contig3_All	504	10	87152	8	48626	gi|452977267|gb|EME77038.1|	59.3	4e-08	hypothetical protein MYCFIDRAFT_209359 [Pseudocercospora fijiensis CIRAD86]	--	--	--	--	sp|Q7SAT8|PAN1_NEUCR	47.8	4e-06	Actin cytoskeleton-regulatory complex protein pan-1 OS=Neurospora crassa (strain ATCC 24698 / 74-OR23-1A / CBS 708.71 / DSM 1257 / FGSC 987) GN=pan-1 PE=3 SV=1	CC3494_1	48.5	6e-06	COG3637	Opacity protein and related surface antigens	K02519	2e-06	50.8	pan:PODANSg1674	translation initiation factor IF-2	-	-	-
CL1295.Contig4_All	1055	203	845182	244	708515	gi|392597920|gb|EIW87242.1|	34.3	5e-06	hypothetical protein CONPUDRAFT_141444 [Coniophora puteana RWD-64-598 SS2]	--	--	--	--	--	--	--	--	--	--	--	--	--	--	--	--	--	--	-	-	-
CL1296.Contig1_All	722	33	200763	18	76374	--	--	--	--	--	--	--	--	--	--	--	--	--	--	--	--	--	--	--	--	--	--	-	-	-
CL1296.Contig2_All	694	67	424055	61	269266	--	--	--	--	--	--	--	--	--	--	--	--	--	--	--	--	--	--	--	--	--	--	-	-	-
CL1296.Contig3_All	701	26	162915	21	91773	--	--	--	--	--	--	--	--	--	--	--	--	--	--	--	--	--	--	--	--	--	--	-	-	-
CL1297.Contig1_All	281	17	265735	15	163530	--	--	--	--	--	--	--	--	--	--	--	--	--	--	--	--	--	--	--	--	--	--	-	-	-
CL1297.Contig2_All	283	243	3771607	422	4568122	--	--	--	--	--	--	--	--	--	--	--	--	--	--	--	--	--	--	--	--	--	--	-	-	-
CL1297.Contig3_All	400	39	428264	51	390591	--	--	--	--	--	--	--	--	--	--	--	--	--	--	--	--	--	--	--	--	--	--	-	-	-
CL1297.Contig4_All	442	80	795013	56	388130	--	--	--	--	--	--	--	--	--	--	--	--	--	--	--	--	--	--	--	--	--	--	-	-	-
CL1298.Contig1_All	841	0	0.0000	0	0.0000	--	--	--	--	--	--	--	--	--	--	--	--	--	--	--	--	--	--	--	--	--	--	-	-	-
CL1298.Contig2_All	733	5	29962	14	58511	--	--	--	--	--	--	--	--	--	--	--	--	--	--	--	--	--	--	--	--	--	--	-	-	-
CL1298.Contig3_All	801	3	16451	2	0.7649	--	--	--	--	--	--	--	--	--	--	--	--	--	--	--	--	--	--	--	--	--	--	-	-	-
CL1298.Contig4_All	909	0	0.0000	1	0.3370	--	--	--	--	--	--	--	--	--	--	--	--	--	--	--	--	--	--	--	--	--	--	-	-	-
CL1299.Contig1_All	300	8	117132	13	132750	gi|402080232|gb|EJT75377.1|	53.1	2e-06	hypothetical protein GGTG_05314 [Gaeumannomyces graminis var. tritici R3-111a-1]	gi|347008289|gb|CP003003.1|	60.0	6e-07	Myceliophthora thermophila ATCC 42464 chromosome 2, complete sequence	--	--	--	--	--	--	--	--	--	K03006	4e-07	52.0	pan:PODANSg09509	DNA-directed RNA polymerase II subunit RPB1 [EC:2.7.7.6]	-	-	-
CL1299.Contig2_All	502	17	148748	16	97640	gi|212545869|ref|XP_002153088.1|	57.0	2e-07	conserved hypothetical protein [Talaromyces marneffei ATCC 18224] >gi|210064608|gb|EEA18703.1| conserved hypothetical protein [Talaromyces marneffei ATCC 18224]	--	--	--	--	sp|Q8TFG4|YL54_SCHPO	57.0	7e-09	Uncharacterized protein PB18E9.04c OS=Schizosaccharomyces pombe (strain 972 / ATCC 24843) GN=SPAPB18E9.04c PE=4 SV=1	--	--	--	--	--	K05747	3e-08	57.0	uma:UM03687.1	Wiskott-Aldrich syndrome protein	-	-	-
CL13.Contig1_All	527	1	0.8335	0	0.0000	--	--	--	--	--	--	--	--	--	--	--	--	--	--	--	--	--	--	--	--	--	--	-	-	-
CL13.Contig2_All	501	4	35069	2	12229	--	--	--	--	--	--	--	--	--	--	--	--	--	--	--	--	--	--	--	--	--	--	-	-	-
CL13.Contig3_All	478	1	0.9189	0	0.0000	--	--	--	--	--	--	--	--	--	--	--	--	--	--	--	--	--	--	--	--	--	--	-	-	-
CL13.Contig4_All	504	3	26146	22	133722	--	--	--	--	--	--	--	--	--	--	--	--	--	--	--	--	--	--	--	--	--	--	-	-	-
CL13.Contig5_All	414	0	0.0000	0	0.0000	--	--	--	--	--	--	--	--	--	--	--	--	--	--	--	--	--	--	--	--	--	--	-	-	-
CL13.Contig6_All	491	0	0.0000	0	0.0000	--	--	--	--	--	--	--	--	--	--	--	--	--	--	--	--	--	--	--	--	--	--	-	-	-
CL13.Contig7_All	427	0	0.0000	1	0.7174	--	--	--	--	--	--	--	--	--	--	--	--	--	--	--	--	--	--	--	--	--	--	-	-	-
CL13.Contig8_All	478	37	340001	67	429397	--	--	--	--	--	--	--	--	--	--	--	--	--	--	--	--	--	--	--	--	--	--	-	-	-
CL130.Contig1_All	739	6	35663	0	0.0000	--	--	--	--	--	--	--	--	--	--	--	--	--	--	--	--	--	--	--	--	--	--	-	-	-
CL130.Contig2_All	1814	189	457648	127	214476	--	--	--	--	--	--	--	--	--	--	--	--	--	--	--	--	--	--	--	--	--	--	-	-	-
CL1300.Contig1_All	997	101	444972	55	168997	--	--	--	--	--	--	--	--	--	--	--	--	--	--	--	--	--	--	--	--	--	--	-	-	-
CL1300.Contig2_All	1575	209	582871	258	501823	--	--	--	--	--	--	--	--	--	--	--	--	--	--	--	--	--	--	--	--	--	--	-	-	-
CL1300.Contig3_All	409	152	1632401	108	808932	--	--	--	--	--	--	--	--	--	--	--	--	--	--	--	--	--	--	--	--	--	--	-	-	-
CL1300.Contig4_All	1994	112	246717	177	271932	--	--	--	--	--	--	--	--	--	--	--	--	--	--	--	--	--	--	--	--	--	--	-	-	-
CL1300.Contig5_All	1811	174	422024	414	700315	--	--	--	--	--	--	--	--	--	--	--	--	--	--	--	--	--	--	--	--	--	--	-	-	-
CL1301.Contig1_All	946	65	301807	71	229921	gi|402218814|gb|EJT98889.1|	79.7	8e-66	hypothetical protein DACRYDRAFT_24016 [Dacryopinax sp. DJM-731 SS1]	gi|115384909|ref|XM_001209002.1|	123	2e-25	Aspergillus terreus NIH2624 ATP-dependent Clp protease proteolytic subunit (ATEG_01637) partial mRNA	sp|Q873A1|SEC31_NEUCR	82.4	4e-16	Protein transport protein sec31 OS=Neurospora crassa (strain ATCC 24698 / 74-OR23-1A / CBS 708.71 / DSM 1257 / FGSC 987) GN=sec31 PE=3 SV=1	CC1963	202	5e-67	COG0740	Protease subunit of ATP-dependent Clp proteases	K01358	4e-63	196	scm:SCHCODRAFT_86223	ATP-dependent Clp protease, protease subunit [EC:3.4.21.92]	GO:0006508//proteolysis	GO:0004252//serine-type endopeptidase activity	-
CL1301.Contig2_All	1260	51	177790	34	82665	gi|402218814|gb|EJT98889.1|	78.6	9e-66	hypothetical protein DACRYDRAFT_24016 [Dacryopinax sp. DJM-731 SS1]	gi|115384909|ref|XM_001209002.1|	115	5e-23	Aspergillus terreus NIH2624 ATP-dependent Clp protease proteolytic subunit (ATEG_01637) partial mRNA	sp|Q8TFG4|YL54_SCHPO	77.4	9e-17	Uncharacterized protein PB18E9.04c OS=Schizosaccharomyces pombe (strain 972 / ATCC 24843) GN=SPAPB18E9.04c PE=4 SV=1	CC1963	202	2e-66	COG0740	Protease subunit of ATP-dependent Clp proteases	K01358	4e-64	197	lbc:LACBIDRAFT_227802	ATP-dependent Clp protease, protease subunit [EC:3.4.21.92]	GO:0006508//proteolysis	GO:0004252//serine-type endopeptidase activity	-
CL1301.Contig3_All	1253	91	319005	66	161363	gi|402218814|gb|EJT98889.1|	78.6	9e-66	hypothetical protein DACRYDRAFT_24016 [Dacryopinax sp. DJM-731 SS1]	gi|115384909|ref|XM_001209002.1|	115	5e-23	Aspergillus terreus NIH2624 ATP-dependent Clp protease proteolytic subunit (ATEG_01637) partial mRNA	sp|O36027|WSP1_SCHPO	80.1	3e-15	Wiskott-Aldrich syndrome protein homolog 1 OS=Schizosaccharomyces pombe (strain 972 / ATCC 24843) GN=wsp1 PE=1 SV=3	CC1963	202	2e-66	COG0740	Protease subunit of ATP-dependent Clp proteases	K01358	4e-64	197	lbc:LACBIDRAFT_227802	ATP-dependent Clp protease, protease subunit [EC:3.4.21.92]	GO:0006508//proteolysis	GO:0004252//serine-type endopeptidase activity	-
CL1302.Contig1_All	481	4	36528	10	63689	--	--	--	--	--	--	--	--	--	--	--	--	--	--	--	--	--	--	--	--	--	--	-	-	-
CL1302.Contig2_All	496	8	70846	10	61763	--	--	--	--	--	--	--	--	--	--	--	--	--	--	--	--	--	--	--	--	--	--	-	-	-
CL1303.Contig1_All	309	23	326946	12	118969	gi|358371311|dbj|GAA87919.1|	52.0	4e-06	3,4-dihydroxy-2-butanone 4-phosphate synthase [Aspergillus kawachii IFO 4308]	--	--	--	--	sp|O60181|RIB3_SCHPO	47.4	2e-06	3,4-dihydroxy-2-butanone 4-phosphate synthase OS=Schizosaccharomyces pombe (strain 972 / ATCC 24843) GN=SPBC23E6.06c PE=3 SV=1	aq_350_1	48.9	2e-06	COG0108	3,4-dihydroxy-2-butanone 4-phosphate synthase	K02858	2e-06	49.7	cci:CC1G_00964	3,4-dihydroxy 2-butanone 4-phosphate synthase [EC:4.1.99.12]	-	-	-
CL1303.Contig2_All	293	3	44974	0	0.0000	--	--	--	--	--	--	--	--	--	--	--	--	--	--	--	--	--	--	--	--	--	--	-	-	-
CL1304.Contig1_All	344	27	344756	11	97959	--	--	--	--	--	--	--	--	--	--	--	--	--	--	--	--	--	--	--	--	--	--	-	-	-
CL1304.Contig2_All	264	11	183019	2	23208	--	--	--	--	--	--	--	--	--	--	--	--	--	--	--	--	--	--	--	--	--	--	-	-	-
CL1305.Contig1_All	888	159	786486	176	607171	--	--	--	--	--	--	--	--	--	--	--	--	--	--	--	--	--	--	--	--	--	--	-	-	-
CL1305.Contig2_All	1065	28	115482	20	57530	--	--	--	--	--	--	--	--	--	--	--	--	--	--	--	--	--	--	--	--	--	--	-	-	-
CL1305.Contig3_All	544	559	4513563	462	2601685	--	--	--	--	--	--	--	--	--	--	--	--	--	--	--	--	--	--	--	--	--	--	-	-	-
CL1306.Contig1_All	616	12	85567	26	129302	--	--	--	--	--	--	--	--	--	--	--	--	--	--	--	--	--	--	--	--	--	--	-	-	-
CL1306.Contig2_All	299	5	73452	8	81965	--	--	--	--	--	--	--	--	--	--	--	--	--	--	--	--	--	--	--	--	--	--	-	-	-
CL1307.Contig1_All	311	42	593192	35	344762	--	--	--	--	--	--	--	--	--	--	--	--	--	--	--	--	--	--	--	--	--	--	-	-	-
CL1307.Contig2_All	2018	301	655167	226	343083	--	--	--	--	--	--	--	--	--	--	--	--	--	--	--	--	--	--	--	--	--	--	-	-	-
CL1308.Contig1_All	311	10	141236	20	197007	--	--	--	--	--	--	--	--	--	--	--	--	--	--	--	--	--	--	--	--	--	--	-	-	-
CL1308.Contig2_All	307	6	85846	7	69851	--	--	--	--	--	--	--	--	--	--	--	--	--	--	--	--	--	--	--	--	--	--	-	-	-
CL1309.Contig1_All	355	2	24746	6	51777	gi|340521918|gb|EGR52151.1|	52.8	2e-06	predicted protein [Trichoderma reesei QM6a]	--	--	--	--	sp|P47179|DAN4_YEAST	48.1	1e-06	Cell wall protein DAN4 OS=Saccharomyces cerevisiae (strain ATCC 204508 / S288c) GN=DAN4 PE=2 SV=1	--	--	--	--	--	--	--	--	--	--	-	-	-
CL1309.Contig2_All	406	25	270471	35	264091	gi|336364184|gb|EGN92546.1|	53.5	1e-06	hypothetical protein SERLA73DRAFT_163988 [Serpula lacrymans var. lacrymans S7.3]	--	--	--	--	sp|P47179|DAN4_YEAST	47.4	3e-06	Cell wall protein DAN4 OS=Saccharomyces cerevisiae (strain ATCC 204508 / S288c) GN=DAN4 PE=2 SV=1	--	--	--	--	--	K01183	2e-06	50.1	ani:AN8241.2	chitinase [EC:3.2.1.14]	-	-	-
CL1309.Contig3_All	773	56	318211	70	277415	gi|340521918|gb|EGR52151.1|	65.5	1e-09	predicted protein [Trichoderma reesei QM6a]	--	--	--	--	--	--	--	--	all5036	52.4	8e-07	COG0810	Periplasmic protein TonB, links inner and outer membranes	K13171	1e-06	52.8	bfu:BC1G_00469	serine/arginine repetitive matrix protein 1	-	-	-
CL1309.Contig4_All	332	8	105842	6	55364	--	--	--	--	--	--	--	--	--	--	--	--	--	--	--	--	--	--	--	--	--	--	-	-	-
CL131.Contig1_All	241	8	145807	19	241517	--	--	--	--	--	--	--	--	--	--	--	--	--	--	--	--	--	--	--	--	--	--	-	-	-
CL1310.Contig1_All	475	29	268170	37	238627	gi|384486650|gb|EIE78830.1|	87.8	9e-17	hypothetical protein RO3G_03535 [Rhizopus delemar RA 99-880] >gi|384497972|gb|EIE88463.1| hypothetical protein RO3G_13174 [Rhizopus delemar RA 99-880]	gi|374105937|gb|CP002706.1|	58.0	4e-06	Ashbya gossypii FDAG1 chromosome II, complete sequence	sp|P0CR84|T2AG_CRYNJ	87.4	4e-18	Transcription initiation factor IIA subunit 2 OS=Cryptococcus neoformans var. neoformans serotype D (strain JEC21 / ATCC MYA-565) GN=TOA2 PE=3 SV=1	SPCC553.11c	84.3	8e-17	COG5123	Transcription initiation factor IIA, gamma subunit	K03123	2e-17	87.4	cnb:CNBG4330	transcription initiation factor TFIIA small subunit	GO:0006351//transcription, DNA-dependent	-	GO:0005634//nucleus
CL1310.Contig2_All	781	39	219341	54	211814	gi|384486650|gb|EIE78830.1|	125.2	1e-27	hypothetical protein RO3G_03535 [Rhizopus delemar RA 99-880] >gi|384497972|gb|EIE88463.1| hypothetical protein RO3G_13174 [Rhizopus delemar RA 99-880]	--	--	--	--	sp|O74948|T2AG_SCHPO	119	2e-27	Transcription initiation factor IIA subunit 2 OS=Schizosaccharomyces pombe (strain 972 / ATCC 24843) GN=toa2 PE=3 SV=2	SPCC553.11c	111	1e-24	COG5123	Transcription initiation factor IIA, gamma subunit	K03123	2e-26	118	cci:CC1G_10965	transcription initiation factor TFIIA small subunit	GO:0006367//transcription initiation from RNA polymerase II promoter;GO:0006355//regulation of transcription, DNA-dependent	-	GO:0005672//transcription factor TFIIA complex
CL1310.Contig3_All	622	6	42371	7	34476	gi|384486650|gb|EIE78830.1|	125.2	1e-27	hypothetical protein RO3G_03535 [Rhizopus delemar RA 99-880] >gi|384497972|gb|EIE88463.1| hypothetical protein RO3G_13174 [Rhizopus delemar RA 99-880]	--	--	--	--	sp|O74948|T2AG_SCHPO	119	1e-27	Transcription initiation factor IIA subunit 2 OS=Schizosaccharomyces pombe (strain 972 / ATCC 24843) GN=toa2 PE=3 SV=2	SPCC553.11c	111	8e-25	COG5123	Transcription initiation factor IIA, gamma subunit	K03123	1e-26	118	cci:CC1G_10965	transcription initiation factor TFIIA small subunit	GO:0006367//transcription initiation from RNA polymerase II promoter;GO:0006355//regulation of transcription, DNA-dependent	-	GO:0005672//transcription factor TFIIA complex
CL1310.Contig4_All	271	1	16208	12	135651	--	--	--	--	--	--	--	--	--	--	--	--	--	--	--	--	--	--	--	--	--	--	-	-	-
CL1311.Contig1_All	271	12	194500	10	113043	--	--	--	--	--	--	--	--	--	--	--	--	--	--	--	--	--	--	--	--	--	--	-	-	-
CL1311.Contig2_All	915	56	268827	97	324760	--	--	--	--	--	--	--	--	--	--	--	--	--	--	--	--	--	--	--	--	--	--	-	-	-
CL1312.Contig1_All	634	0	0.0000	939	4537201	--	--	--	--	--	--	--	--	--	--	--	--	--	--	--	--	--	--	--	--	--	--	-	-	-
CL1312.Contig2_All	281	0	0.0000	156	1700709	--	--	--	--	--	--	--	--	--	--	--	--	--	--	--	--	--	--	--	--	--	--	-	-	-
CL1313.Contig1_All	1434	148	453335	82	175177	--	--	--	--	--	--	--	--	--	--	--	--	--	--	--	--	--	--	--	--	--	--	-	-	-
CL1313.Contig2_All	626	33	231551	49	239791	--	--	--	--	--	--	--	--	--	--	--	--	--	--	--	--	--	--	--	--	--	--	-	-	-
CL1314.Contig1_All	323	0	0.0000	2	18969	gi|331228550|ref|XP_003326942.1|	128.3	5e-29	hypothetical protein PGTG_08479 [Puccinia graminis f. sp. tritici CRL 75-36-700-3]	--	--	--	--	sp|Q12501|YO22B_YEAST	47.4	2e-06	Transposon Ty2-OR2 Gag-Pol polyprotein OS=Saccharomyces cerevisiae (strain ATCC 204508 / S288c) GN=TY2B-OR2 PE=3 SV=1	--	--	--	--	--	--	--	--	--	--	-	-	-
CL1314.Contig2_All	418	0	0.0000	28	205208	gi|331228550|ref|XP_003326942.1|	53.9	4e-33	hypothetical protein PGTG_08479 [Puccinia graminis f. sp. tritici CRL 75-36-700-3]	--	--	--	--	--	--	--	--	--	--	--	--	--	--	--	--	--	--	-	-	-
CL1315.Contig1_All	1189	15	55414	18	46377	gi|19113582|ref|NP_596790.1|	89.0	2e-16	DNAJ/TPR domain protein DNAJC7 family [Schizosaccharomyces pombe 972h-] >gi|74698231|sp|Q9HGM9.1|DNJC7_SCHPO RecName: Full=DnaJ homolog subfamily C member 7 homolog >gi|9929269|emb|CAC05244.1| DNAJ/TPR domain protein DNAJC7 family [Schizosaccharomyces pombe]	gi|347012982|gb|CP003007.1|	65.9	4e-08	Myceliophthora thermophila ATCC 42464 chromosome 6, complete sequence	sp|Q9HGM9|DNJC7_SCHPO	89.0	6e-18	DnaJ homolog subfamily C member 7 homolog OS=Schizosaccharomyces pombe (strain 972 / ATCC 24843) GN=SPBC543.02c PE=4 SV=1	sll0886	54.7	3e-07	COG0457	FOG: TPR repeat	K09527	3e-17	89.0	spo:SPBC543.02c	DnaJ homolog subfamily C member 7	-	-	-
CL1315.Contig2_All	1055	65	270625	30	87112	gi|19113582|ref|NP_596790.1|	89.0	2e-16	DNAJ/TPR domain protein DNAJC7 family [Schizosaccharomyces pombe 972h-] >gi|74698231|sp|Q9HGM9.1|DNJC7_SCHPO RecName: Full=DnaJ homolog subfamily C member 7 homolog >gi|9929269|emb|CAC05244.1| DNAJ/TPR domain protein DNAJC7 family [Schizosaccharomyces pombe]	--	--	--	--	sp|Q9HGM9|DNJC7_SCHPO	89.0	5e-18	DnaJ homolog subfamily C member 7 homolog OS=Schizosaccharomyces pombe (strain 972 / ATCC 24843) GN=SPBC543.02c PE=4 SV=1	sll0886	54.7	3e-07	COG0457	FOG: TPR repeat	K09527	2e-17	89.0	spo:SPBC543.02c	DnaJ homolog subfamily C member 7	-	-	-
CL1315.Contig3_All	853	71	365608	64	229849	gi|19113582|ref|NP_596790.1|	88.2	2e-16	DNAJ/TPR domain protein DNAJC7 family [Schizosaccharomyces pombe 972h-] >gi|74698231|sp|Q9HGM9.1|DNJC7_SCHPO RecName: Full=DnaJ homolog subfamily C member 7 homolog >gi|9929269|emb|CAC05244.1| DNAJ/TPR domain protein DNAJC7 family [Schizosaccharomyces pombe]	gi|347013775|gb|CP003008.1|	61.9	5e-07	Myceliophthora thermophila ATCC 42464 chromosome 7, complete sequence	sp|Q9HGM9|DNJC7_SCHPO	88.2	7e-18	DnaJ homolog subfamily C member 7 homolog OS=Schizosaccharomyces pombe (strain 972 / ATCC 24843) GN=SPBC543.02c PE=4 SV=1	sll0886	54.7	2e-07	COG0457	FOG: TPR repeat	K09527	3e-17	88.2	spo:SPBC543.02c	DnaJ homolog subfamily C member 7	-	-	-
CL1315.Contig4_All	409	11	118134	8	59921	gi|354547351|emb|CCE44086.1|	52.0	4e-06	hypothetical protein CPAR2_503110 [Candida parapsilosis]	--	--	--	--	--	--	--	--	--	--	--	--	--	--	--	--	--	--	-	-	-
CL1315.Contig5_All	524	19	159268	22	128618	--	--	--	--	--	--	--	--	--	--	--	--	--	--	--	--	--	--	--	--	--	--	-	-	-
CL1315.Contig6_All	763	1	0.5757	6	24090	gi|19113582|ref|NP_596790.1|	90.9	3e-17	DNAJ/TPR domain protein DNAJC7 family [Schizosaccharomyces pombe 972h-] >gi|74698231|sp|Q9HGM9.1|DNJC7_SCHPO RecName: Full=DnaJ homolog subfamily C member 7 homolog >gi|9929269|emb|CAC05244.1| DNAJ/TPR domain protein DNAJC7 family [Schizosaccharomyces pombe]	--	--	--	--	sp|Q9HGM9|DNJC7_SCHPO	90.9	9e-19	DnaJ homolog subfamily C member 7 homolog OS=Schizosaccharomyces pombe (strain 972 / ATCC 24843) GN=SPBC543.02c PE=4 SV=1	sll0886	54.7	2e-07	COG0457	FOG: TPR repeat	K09527	4e-18	90.9	spo:SPBC543.02c	DnaJ homolog subfamily C member 7	-	-	-
CL1315.Contig7_All	534	13	106932	6	34421	gi|354547351|emb|CCE44086.1|	52.0	8e-06	hypothetical protein CPAR2_503110 [Candida parapsilosis]	--	--	--	--	--	--	--	--	--	--	--	--	--	--	--	--	--	--	-	-	-
CL1316.Contig1_All	467	7	65840	1	0.6560	--	--	--	--	--	--	--	--	--	--	--	--	--	--	--	--	--	--	--	--	--	--	-	-	-
CL1316.Contig2_All	582	9	67924	12	63164	--	--	--	--	--	--	--	--	--	--	--	--	--	--	--	--	--	--	--	--	--	--	-	-	-
CL1317.Contig1_All	252	56	976099	40	486263	gi|443924531|gb|ELU43531.1|	97.4	1e-19	phosphomannomutase [Rhizoctonia solani AG-1 IA]	gi|212540281|ref|XM_002150260.1|	176	3e-42	Penicillium marneffei ATCC 18224 ubiquitin-60S ribosomal protein L40 fusion protein, partial mRNA	sp|P19848|UBIQ_COPCO	88.2	1e-18	Ubiquitin OS=Coprinus congregatus PE=1 SV=1	YLL039c	87.0	7e-18	COG5272	Ubiquitin	K02927	3e-20	95.5	pan:PODANSg6264	large subunit ribosomal protein L40e	GO:0016567//protein ubiquitination;GO:0042254//ribosome biogenesis;GO:0006412//translation	GO:0046872//metal ion binding;GO:0031386//protein tag;GO:0003735//structural constituent of ribosome	GO:0005840//ribosome;GO:0005576//extracellular region
CL1317.Contig2_All	754	178	1036944	241	979168	gi|255714909|ref|XP_002553736.1|	243.8	3e-63	KLTH0E05852p [Lachancea thermotolerans] >gi|238935118|emb|CAR23299.1| KLTH0E05852p [Lachancea thermotolerans CBS 6340]	gi|154275125|ref|XM_001538364.1|	196	1e-47	Ajellomyces capsulatus NAm1 ubiquitin-60S ribosomal protein L40 fusion protein, partial mRNA	sp|P0CG73|UBI1P_CANAX	246	2e-65	Polyubiquitin OS=Candida albicans GN=UBI1 PE=1 SV=1	YLL039c	243	2e-64	COG5272	Ubiquitin	K08770	2e-65	248	lth:KLTH0E05852g	ubiquitin C	GO:0016567//protein ubiquitination	-	-
CL1317.Contig3_All	425	11	113687	138	994722	gi|403413175|emb|CCL99875.1|	150.2	1e-35	predicted protein [Fibroporia radiculosa]	gi|403171924|ref|XM_003331057.2|	244	3e-62	Puccinia graminis f. sp. tritici CRL 75-36-700-3 polyubiquitin-A (PGTG_13068), mRNA	sp|P0CG63|UBI4P_YEAST	157	3e-39	Polyubiquitin OS=Saccharomyces cerevisiae (strain ATCC 204508 / S288c) GN=UBI4 PE=1 SV=1	YLL039c	157	6e-39	COG5272	Ubiquitin	K08770	4e-39	158	nhe:NECHADRAFT_59065	ubiquitin C	GO:0016567//protein ubiquitination	GO:0008270//zinc ion binding	-
CL1318.Contig1_All	801	28	153544	10	38245	gi|387592986|gb|EIJ88010.1|	64.3	3e-09	hypothetical protein NEQG_01454 [Nematocida parisii ERTm3] >gi|387596302|gb|EIJ93924.1| hypothetical protein NEPG_01496 [Nematocida parisii ERTm1]	--	--	--	--	sp|O94201|K6PF1_CANAX	51.2	8e-07	6-phosphofructokinase subunit alpha OS=Candida albicans GN=PFK1 PE=1 SV=1	TP0542	312	5e-85	COG0205	6-phosphofructokinase	K00850	4e-06	51.2	uma:UM02512.1	6-phosphofructokinase [EC:2.7.1.11]	-	-	-
CL1318.Contig2_All	640	3	20590	3	14360	--	--	--	--	--	--	--	--	--	--	--	--	TP0542	227	1e-59	COG0205	6-phosphofructokinase	--	--	--	--	--	-	-	-
CL1319.Contig1_All	391	8	89871	20	156699	--	--	--	--	--	--	--	--	--	--	--	--	--	--	--	--	--	--	--	--	--	--	-	-	-
CL1319.Contig2_All	503	10	87325	18	109627	--	--	--	--	--	--	--	--	--	--	--	--	--	--	--	--	--	--	--	--	--	--	-	-	-
CL132.Contig1_All	626	64	449068	53	259366	gi|19115927|ref|NP_595015.1|	209.5	4e-53	formamidase-like protein (predicted) [Schizosaccharomyces pombe 972h-] >gi|74625810|sp|Q9URY7.1|FMDA_SCHPO RecName: Full=Putative formamidase C869.04; AltName: Full=Formamide amidohydrolase >gi|6224595|emb|CAB60014.1| formamidase-like protein (predicted) [Schizosaccharomyces pombe]	--	--	--	--	sp|Q9URY7|FMDA_SCHPO	209	1e-54	Putative formamidase C869.04 OS=Schizosaccharomyces pombe (strain 972 / ATCC 24843) GN=SPAC869.04 PE=3 SV=1	SPAC869.04	209	3e-54	COG2421	Predicted acetamidase/formamidase	K01455	5e-54	209	spo:SPAC869.04	formamidase [EC:3.5.1.49]	-	-	-
CL132.Contig2_All	375	0	0.0000	1	0.8169	gi|336272928|ref|XP_003351219.1|	43.1	2e-20	hypothetical protein SMAC_03522 [Sordaria macrospora k-hell] >gi|380092739|emb|CCC09492.1| unnamed protein product [Sordaria macrospora k-hell]	--	--	--	--	sp|Q9URY7|FMDA_SCHPO	73.2	5e-14	Putative formamidase C869.04 OS=Schizosaccharomyces pombe (strain 972 / ATCC 24843) GN=SPAC869.04 PE=3 SV=1	SPAC869.04	73.2	1e-13	COG2421	Predicted acetamidase/formamidase	K01455	2e-21	77.0	smp:SMAC_03522	formamidase [EC:3.5.1.49]	-	GO:0016811//hydrolase activity, acting on carbon-nitrogen (but not peptide) bonds, in linear amides	-
CL1320.Contig1_All	265	7	116027	36	416168	--	--	--	--	--	--	--	--	--	--	--	--	--	--	--	--	--	--	--	--	--	--	-	-	-
CL1320.Contig2_All	475	60	554835	45	290222	gi|71013156|ref|XP_758559.1|	64.7	8e-10	hypothetical protein UM02412.1 [Ustilago maydis 521] >gi|46098217|gb|EAK83450.1| hypothetical protein UM02412.1 [Ustilago maydis 521]	--	--	--	--	sp|P32588|PUB1_YEAST	47.0	6e-06	Nuclear and cytoplasmic polyadenylated RNA-binding protein PUB1 OS=Saccharomyces cerevisiae (strain ATCC 204508 / S288c) GN=PUB1 PE=1 SV=4	ssr1480	55.8	3e-08	COG0724	RNA-binding proteins (RRM domain)	K13201	5e-06	49.3	uma:UM01182.1	nucleolysin TIA-1/TIAR	-	GO:0003676//nucleic acid binding;GO:0000166//nucleotide binding	-
CL1320.Contig3_All	483	491	4465200	607	3849933	gi|465794394|emb|CCU99179.1|	64.7	9e-10	unnamed protein product [Malassezia sympodialis ATCC 42132]	--	--	--	--	sp|P32588|PUB1_YEAST	48.1	3e-06	Nuclear and cytoplasmic polyadenylated RNA-binding protein PUB1 OS=Saccharomyces cerevisiae (strain ATCC 204508 / S288c) GN=PUB1 PE=1 SV=4	ssr1480	56.6	2e-08	COG0724	RNA-binding proteins (RRM domain)	K13201	2e-06	50.4	uma:UM01182.1	nucleolysin TIA-1/TIAR	-	GO:0003676//nucleic acid binding;GO:0000166//nucleotide binding	-
CL1321.Contig1_All	456	25	240814	27	181389	--	--	--	--	--	--	--	--	--	--	--	--	--	--	--	--	--	--	--	--	--	--	-	-	-
CL1321.Contig2_All	461	17	161977	17	112969	--	--	--	--	--	--	--	--	--	--	--	--	--	--	--	--	--	--	--	--	--	--	-	-	-
CL1322.Contig1_All	241	14	255163	6	76269	--	--	--	--	--	--	--	--	--	--	--	--	--	--	--	--	--	--	--	--	--	--	-	-	-
CL1323.Contig1_All	554	0	0.0000	0	0.0000	--	--	--	--	--	--	--	--	--	--	--	--	--	--	--	--	--	--	--	--	--	--	-	-	-
CL1323.Contig2_All	536	17	139313	21	120023	--	--	--	--	--	--	--	--	--	--	--	--	--	--	--	--	--	--	--	--	--	--	-	-	-
CL1323.Contig3_All	880	66	329434	100	348120	--	--	--	--	--	--	--	--	--	--	--	--	--	--	--	--	--	--	--	--	--	--	-	-	-
CL1323.Contig4_All	802	79	432673	145	553867	--	--	--	--	--	--	--	--	--	--	--	--	--	--	--	--	--	--	--	--	--	--	-	-	-
CL1324.Contig1_All	563	32	249660	40	217652	gi|126132480|ref|XP_001382765.1|	68.6	1e-10	hypothetical protein PICST_87980 [Scheffersomyces stipitis CBS 6054] >gi|126094590|gb|ABN64736.1| predicted protein [Scheffersomyces stipitis CBS 6054]	--	--	--	--	sp|Q09859|MSRA_SCHPO	56.2	1e-08	Probable peptide methionine sulfoxide reductase OS=Schizosaccharomyces pombe (strain 972 / ATCC 24843) GN=mxr1 PE=3 SV=2	MTH535	72.8	3e-13	COG0225	Peptide methionine sulfoxide reductase	K07304	1e-11	68.6	pic:PICST_87980	peptide-methionine (S)-S-oxide reductase [EC:1.8.4.11]	-	-	-
CL1324.Contig2_All	208	7	147823	2	29456	gi|50553526|ref|XP_504174.1|	58.9	3e-08	YALI0E20119p [Yarrowia lipolytica] >gi|49650043|emb|CAG79769.1| YALI0E20119p [Yarrowia lipolytica CLIB122]	--	--	--	--	sp|P40029|MSRA_YEAST	49.7	4e-07	Peptide methionine sulfoxide reductase OS=Saccharomyces cerevisiae (strain ATCC 204508 / S288c) GN=MXR1 PE=1 SV=1	MTH535	58.2	4e-09	COG0225	Peptide methionine sulfoxide reductase	K07304	3e-09	58.9	yli:YALI0E20119g	peptide-methionine (S)-S-oxide reductase [EC:1.8.4.11]	-	-	-
CL1325.Contig1_All	232	11	208263	10	132046	--	--	--	--	--	--	--	--	--	--	--	--	--	--	--	--	--	--	--	--	--	--	-	-	-
CL1325.Contig2_All	485	18	163019	9	56848	--	--	--	--	--	--	--	--	--	--	--	--	--	--	--	--	--	--	--	--	--	--	-	-	-
CL1326.Contig1_All	537	72	588932	85	484905	--	--	--	--	--	--	--	--	--	--	--	--	--	--	--	--	--	--	--	--	--	--	-	-	-
CL1326.Contig2_All	285	6	92473	6	64494	--	--	--	--	--	--	--	--	--	--	--	--	--	--	--	--	--	--	--	--	--	--	-	-	-
CL1327.Contig1_All	269	0	0.0000	13	148048	gi|331230022|ref|XP_003327676.1|	138.3	5e-32	hypothetical protein PGTG_09210 [Puccinia graminis f. sp. tritici CRL 75-36-700-3] >gi|309306666|gb|EFP83257.1| hypothetical protein PGTG_09210 [Puccinia graminis f. sp. tritici CRL 75-36-700-3]	gi|403167960|ref|XM_003327628.2|	58.0	2e-06	Puccinia graminis f. sp. tritici CRL 75-36-700-3 hypothetical protein (PGTG_09210), mRNA	--	--	--	--	--	--	--	--	--	--	--	--	--	--	-	-	-
CL1327.Contig2_All	575	0	0.0000	65	346304	gi|331230022|ref|XP_003327676.1|	201.4	1e-50	hypothetical protein PGTG_09210 [Puccinia graminis f. sp. tritici CRL 75-36-700-3] >gi|309306666|gb|EFP83257.1| hypothetical protein PGTG_09210 [Puccinia graminis f. sp. tritici CRL 75-36-700-3]	gi|403167960|ref|XM_003327628.2|	99.6	1e-18	Puccinia graminis f. sp. tritici CRL 75-36-700-3 hypothetical protein (PGTG_09210), mRNA	--	--	--	--	--	--	--	--	--	--	--	--	--	--	-	-	-
CL1328.Contig1_All	304	4	57795	3	30231	--	--	--	--	--	--	--	--	--	--	--	--	--	--	--	--	--	--	--	--	--	--	-	-	-
CL1328.Contig2_All	377	10	116511	7	56881	--	--	--	--	--	--	--	--	--	--	--	--	--	--	--	--	--	--	--	--	--	--	-	-	-
CL1329.Contig1_All	631	37	257560	62	301005	gi|242777595|ref|XP_002479066.1|	75.9	8e-13	decapping enzyme Dcp2, putative [Talaromyces stipitatus ATCC 10500] >gi|218722685|gb|EED22103.1| decapping enzyme Dcp2, putative [Talaromyces stipitatus ATCC 10500]	--	--	--	--	sp|O13828|DCP2_SCHPO	60.5	9e-10	mRNA decapping complex subunit 2 OS=Schizosaccharomyces pombe (strain 972 / ATCC 24843) GN=dcp2 PE=1 SV=1	SPAC19A8.12_1	60.5	2e-09	COG0494	NTP pyrophosphohydrolases including oxidative damage repair enzymes	K12613	2e-13	75.1	cpw:CPC735_017120	mRNA-decapping enzyme subunit 2 [EC:3.-.-.-]	-	-	-
CL1329.Contig2_All	651	25	168681	60	282346	gi|242777595|ref|XP_002479066.1|	75.9	8e-13	decapping enzyme Dcp2, putative [Talaromyces stipitatus ATCC 10500] >gi|218722685|gb|EED22103.1| decapping enzyme Dcp2, putative [Talaromyces stipitatus ATCC 10500]	--	--	--	--	sp|O13828|DCP2_SCHPO	60.5	1e-09	mRNA decapping complex subunit 2 OS=Schizosaccharomyces pombe (strain 972 / ATCC 24843) GN=dcp2 PE=1 SV=1	SPAC19A8.12_1	60.5	2e-09	COG0494	NTP pyrophosphohydrolases including oxidative damage repair enzymes	K12613	2e-13	75.1	cpw:CPC735_017120	mRNA-decapping enzyme subunit 2 [EC:3.-.-.-]	-	-	-
CL1330.Contig1_All	572	3	23037	8	42846	gi|340923859|gb|EGS18762.1|	52.4	7e-06	hypothetical protein CTHT_0053710 [Chaetomium thermophilum var. thermophilum DSM 1495]	--	--	--	--	--	--	--	--	--	--	--	--	--	--	--	--	--	--	-	-	-
CL1330.Contig2_All	738	33	196410	38	157739	gi|367051807|ref|XP_003656282.1|	56.2	9e-07	hypothetical protein THITE_157496 [Thielavia terrestris NRRL 8126] >gi|347003547|gb|AEO69946.1| hypothetical protein THITE_157496 [Thielavia terrestris NRRL 8126]	--	--	--	--	sp|A4RM69|EIF3A_MAGO7	48.9	4e-06	Eukaryotic translation initiation factor 3 subunit A OS=Magnaporthe oryzae (strain 70-15 / ATCC MYA-4617 / FGSC 8958) GN=TIF32 PE=3 SV=1	--	--	--	--	--	--	--	--	--	--	-	-	-
CL1330.Contig3_All	338	21	272904	20	181270	--	--	--	--	--	--	--	--	--	--	--	--	--	--	--	--	--	--	--	--	--	--	-	-	-
CL1331.Contig1_All	328	6	80350	9	84058	--	--	--	--	--	--	--	--	--	--	--	--	--	--	--	--	--	--	--	--	--	--	-	-	-
CL1331.Contig2_All	215	0	0.0000	0	0.0000	--	--	--	--	--	--	--	--	--	--	--	--	--	--	--	--	--	--	--	--	--	--	-	-	-
CL1331.Contig3_All	444	9	89036	14	96595	--	--	--	--	--	--	--	--	--	--	--	--	--	--	--	--	--	--	--	--	--	--	-	-	-
CL1332.Contig1_All	825	122	649550	187	694383	--	--	--	--	--	--	--	--	--	--	--	--	--	--	--	--	--	--	--	--	--	--	-	-	-
CL1332.Contig2_All	792	103	571240	131	506708	--	--	--	--	--	--	--	--	--	--	--	--	--	--	--	--	--	--	--	--	--	--	-	-	-
CL1333.Contig1_All	223	9	177274	6	82425	--	--	--	--	--	--	--	--	--	--	--	--	--	--	--	--	--	--	--	--	--	--	-	-	-
CL1333.Contig2_All	1119	1	0.3925	5	13688	--	--	--	--	--	--	--	--	--	--	--	--	--	--	--	--	--	--	--	--	--	--	-	-	-
CL1333.Contig3_All	1312	6	20087	13	30354	--	--	--	--	--	--	--	--	--	--	--	--	--	--	--	--	--	--	--	--	--	--	-	-	-
CL1333.Contig4_All	1232	23	82002	11	27352	gi|342319302|gb|EGU11251.1|	61.2	6e-08	Proteophosphoglycan ppg4 [Rhodotorula glutinis ATCC 204091]	--	--	--	--	sp|P04050|RPB1_YEAST	49.3	6e-06	DNA-directed RNA polymerase II subunit RPB1 OS=Saccharomyces cerevisiae (strain ATCC 204508 / S288c) GN=RPO21 PE=1 SV=2	Rv3876	55.5	2e-07	COG0455	ATPases involved in chromosome partitioning	K03006	9e-06	50.8	zro:ZYRO0F05918g	DNA-directed RNA polymerase II subunit RPB1 [EC:2.7.7.6]	-	-	-
CL1333.Contig5_All	1138	16	61757	4	10768	gi|471898143|emb|CCO30722.1|	62.4	2e-08	hypothetical protein BN14_04752 [Rhizoctonia solani AG-1 IB]	--	--	--	--	sp|O42854|YFHH_SCHPO	48.5	9e-06	SH3 domain-containing protein C23A1.17 OS=Schizosaccharomyces pombe (strain 972 / ATCC 24843) GN=SPAC23A1.17 PE=1 SV=1	--	--	--	--	--	K05747	2e-07	55.8	cnb:CNBE5050	Wiskott-Aldrich syndrome protein	-	-	-
CL1334.Contig1_All	279	15	236153	7	76861	gi|26419422|gb|AAN78301.1|	183.0	1e-45	alpha-tubulin [Encephalitozoon intestinalis]	gi|30088539|gb|AY138778.1|	127	3e-27	Gaertneriomyces semiglobiferus alpha-tubulin (atub) gene, partial cds	sp|P24633|TBA1_EMENI	158	7e-40	Tubulin alpha-1 chain OS=Emericella nidulans (strain FGSC A4 / ATCC 38163 / CBS 112.46 / NRRL 194 / M139) GN=tubA PE=3 SV=2	SPBC16A3.15c	150	4e-37	COG5023	Tubulin	K07374	6e-40	160	nfi:NFIA_022070	tubulin alpha	GO:0051258//protein polymerization;GO:0006184//GTP catabolic process;GO:0007017//microtubule-based process	GO:0003924//GTPase activity;GO:0005200//structural constituent of cytoskeleton;GO:0005525//GTP binding	GO:0005874//microtubule;GO:0005737//cytoplasm
CL1334.Contig2_All	227	3	58050	6	80972	gi|53829609|gb|AAU94683.1|	146.0	2e-34	alpha-tubulin [Rhizophlyctis rosea]	gi|53829608|gb|AY582857.1|	125	9e-27	Rhizophlyctis rosea strain CBS 56784 alpha-tubulin gene, partial cds	sp|P53372|TBA1_PNECA	135	5e-33	Tubulin alpha chain OS=Pneumocystis carinii GN=TUB1 PE=3 SV=1	SPBC16A3.15c	129	1e-30	COG5023	Tubulin	K07374	5e-32	134	nfi:NFIA_022070	tubulin alpha	GO:0051258//protein polymerization;GO:0006184//GTP catabolic process;GO:0007017//microtubule-based process	GO:0003924//GTPase activity;GO:0005200//structural constituent of cytoskeleton;GO:0005525//GTP binding	GO:0005874//microtubule;GO:0005737//cytoplasm
CL1334.Contig3_All	388	3	33962	7	55269	gi|6934230|gb|AAF31664.1|AF162085_1	125.9	2e-28	alpha-tubulin [Spizellomyces punctatus] >gi|30088540|gb|AAN35136.1| alpha-tubulin [Gaertneriomyces semiglobifer] >gi|30088542|gb|AAN35137.1| alpha-tubulin [Geranomyces variabilis] >gi|30088554|gb|AAN35143.1| alpha-tubulin [Nowakowskiella hemisphaerospora] >gi|30088594|gb|AAN35163.1| alpha-tubulin [Arkaya lepida]	gi|30088555|gb|AY138786.1|	157	5e-36	Rhizophydium sp. JEL138 alpha-tubulin (atub) gene, partial cds	sp|Q92335|TBA_SORMK	127	3e-30	Tubulin alpha chain OS=Sordaria macrospora (strain ATCC MYA-333 / DSM 997 / K(L3346) / K-hell) GN=TUBA PE=3 SV=2	SPBC16A3.15c	114	4e-26	COG5023	Tubulin	K07374	8e-30	127	cnb:CNBB2870	tubulin alpha	GO:0051258//protein polymerization;GO:0006184//GTP catabolic process;GO:0007017//microtubule-based process	GO:0003924//GTPase activity;GO:0005200//structural constituent of cytoskeleton;GO:0005525//GTP binding	GO:0005874//microtubule;GO:0005737//cytoplasm
CL1335.Contig1_All	470	124	1158859	105	684389	--	--	--	--	--	--	--	--	--	--	--	--	--	--	--	--	--	--	--	--	--	--	-	-	-
CL1335.Contig2_All	681	137	883650	175	787232	--	--	--	--	--	--	--	--	--	--	--	--	--	--	--	--	--	--	--	--	--	--	-	-	-
CL1336.Contig1_All	316	10	139002	13	126028	--	--	--	--	--	--	--	--	--	--	--	--	--	--	--	--	--	--	--	--	--	--	-	-	-
CL1337.Contig1_All	619	25	177401	7	34643	--	--	--	--	--	--	--	--	--	--	--	--	--	--	--	--	--	--	--	--	--	--	-	-	-
CL1338.Contig1_All	571	10	76926	12	64381	gi|328770766|gb|EGF80807.1|	57.4	2e-07	hypothetical protein BATDEDRAFT_88454 [Batrachochytrium dendrobatidis JAM81]	--	--	--	--	--	--	--	--	--	--	--	--	--	K08681	7e-07	52.8	lel:LELG_01598	glutamine amidotransferase [EC:2.6.-.-]	-	-	-
CL1338.Contig2_All	525	16	133865	23	134209	gi|328770766|gb|EGF80807.1|	57.4	1e-07	hypothetical protein BATDEDRAFT_88454 [Batrachochytrium dendrobatidis JAM81]	--	--	--	--	--	--	--	--	--	--	--	--	--	K08681	6e-07	52.8	lel:LELG_01598	glutamine amidotransferase [EC:2.6.-.-]	-	-	-
CL1339.Contig1_All	221	9	178878	20	277236	--	--	--	--	--	--	--	--	--	--	--	--	--	--	--	--	--	--	--	--	--	--	-	-	-
CL134.Contig1_All	1017	270	1166137	190	572327	gi|299743333|ref|XP_001835695.2|	255.4	1e-66	malate dehydrogenase [Coprinopsis cinerea okayama7#130] >gi|298405606|gb|EAU86040.2| malate dehydrogenase [Coprinopsis cinerea okayama7#130]	--	--	--	--	sp|P78715|MAOH_NEOFR	241	5e-64	Malic enzyme, hydrogenosomal OS=Neocallimastix frontalis PE=1 SV=1	sfcA	253	3e-67	COG0281	Malic enzyme	K00029	2e-67	255	cci:CC1G_07119	malate dehydrogenase (oxaloacetate-decarboxylating)(NADP+) [EC:1.1.1.40]	-	GO:0016491//oxidoreductase activity	-
CL134.Contig2_All	1662	346	914433	419	772315	gi|393237840|gb|EJD45380.1|	376.7	1e-102	malic enzyme [Auricularia delicata TFB-10046 SS5]	--	--	--	--	sp|P78715|MAOH_NEOFR	335	4e-92	Malic enzyme, hydrogenosomal OS=Neocallimastix frontalis PE=1 SV=1	ZsfcA	371	2e-102	COG0281	Malic enzyme	K00029	1e-100	366	nfi:NFIA_083930	malate dehydrogenase (oxaloacetate-decarboxylating)(NADP+) [EC:1.1.1.40]	-	GO:0016491//oxidoreductase activity	-
CL1340.Contig1_All	235	11	205604	8	104288	gi|328773334|gb|EGF83371.1|	88.2	6e-17	hypothetical protein BATDEDRAFT_84918 [Batrachochytrium dendrobatidis JAM81]	--	--	--	--	--	--	--	--	--	--	--	--	--	K01897	2e-11	66.6	scm:SCHCODRAFT_74223	long-chain acyl-CoA synthetase [EC:6.2.1.3]	-	-	-
CL1340.Contig2_All	817	77	413976	35	131237	gi|328773334|gb|EGF83371.1|	151.4	2e-35	hypothetical protein BATDEDRAFT_84918 [Batrachochytrium dendrobatidis JAM81]	--	--	--	--	sp|Q9P7D7|LCF2_SCHPO	113	2e-25	Long-chain-fatty-acid--CoA ligase 2 OS=Schizosaccharomyces pombe (strain 972 / ATCC 24843) GN=lcf2 PE=3 SV=1	SPBP4H10.11c	113	4e-25	COG1022	Long-chain acyl-CoA synthetases (AMP-forming)	K01897	3e-34	144	ani:AN8280.2	long-chain acyl-CoA synthetase [EC:6.2.1.3]	-	-	-
CL1340.Contig3_All	395	46	511526	33	255934	gi|298283561|gb|ADI72900.1|	104.0	1e-21	long-chain-fatty-acid-CoA ligase [Ophiocordyceps unilateralis]	--	--	--	--	sp|Q9P7D7|LCF2_SCHPO	84.7	2e-17	Long-chain-fatty-acid--CoA ligase 2 OS=Schizosaccharomyces pombe (strain 972 / ATCC 24843) GN=lcf2 PE=3 SV=1	SPBP4H10.11c	84.7	4e-17	COG1022	Long-chain acyl-CoA synthetases (AMP-forming)	K01897	3e-21	99.0	pan:PODANSg6534	long-chain acyl-CoA synthetase [EC:6.2.1.3]	-	-	-
CL1340.Contig4_All	2566	438	749763	380	453668	gi|328773334|gb|EGF83371.1|	575.9	1e-162	hypothetical protein BATDEDRAFT_84918 [Batrachochytrium dendrobatidis JAM81]	--	--	--	--	sp|Q9P7D7|LCF2_SCHPO	312	9e-85	Long-chain-fatty-acid--CoA ligase 2 OS=Schizosaccharomyces pombe (strain 972 / ATCC 24843) GN=lcf2 PE=3 SV=1	SPBP4H10.11c	312	2e-84	COG1022	Long-chain acyl-CoA synthetases (AMP-forming)	K01897	5e-133	474	scm:SCHCODRAFT_74223	long-chain acyl-CoA synthetase [EC:6.2.1.3]	-	-	-
CL1341.Contig1_All	995	52	229555	40	123154	gi|402466399|gb|EJW01898.1|	73.2	1e-11	hypothetical protein EDEG_00328 [Edhazardia aedis USNM 41457]	--	--	--	--	sp|A2QBZ0|SEC31_ASPNC	71.6	8e-13	Protein transport protein sec31 OS=Aspergillus niger (strain CBS 513.88 / FGSC A1513) GN=sec31 PE=3 SV=1	SPBC28F2.12	70.1	6e-12	COG0086	DNA-directed RNA polymerase, beta' subunit/160 kD subunit	K14306	2e-12	72.8	nhe:NECHADRAFT_79074	nuclear pore complex protein Nup62	-	-	-
CL1341.Contig2_All	544	38	306825	44	247780	gi|34809534|gb|AAQ82688.1|	55.8	6e-07	Epa4p [Candida glabrata]	--	--	--	--	sp|P87179|WSC1_SCHPO	53.9	7e-08	Cell wall integrity and stress response component 1 OS=Schizosaccharomyces pombe (strain 972 / ATCC 24843) GN=wsc1 PE=1 SV=3	--	--	--	--	--	K11244	3e-07	53.9	spo:SPBC30B4.01c	cell wall integrity and stress response component	-	-	-
CL1342.Contig1_All	503	7	61128	4	24361	--	--	--	--	--	--	--	--	--	--	--	--	--	--	--	--	--	--	--	--	--	--	-	-	-
CL1342.Contig2_All	459	6	57418	3	20023	--	--	--	--	--	--	--	--	--	--	--	--	--	--	--	--	--	--	--	--	--	--	-	-	-
CL1342.Contig3_All	517	22	186913	8	47404	--	--	--	--	--	--	--	--	--	--	--	--	--	--	--	--	--	--	--	--	--	--	-	-	-
CL1343.Contig1_All	1096	1	0.4008	3	0.8385	gi|34809533|gb|AAQ82687.1|	66.6	1e-09	Epa5p [Candida glabrata]	gi|327308499|ref|XM_003238893.1|	58.0	9e-06	Trichophyton rubrum CBS 118892 exosome component 3'-5' exonuclease, partial mRNA	sp|O94317|YH5D_SCHPO	68.6	8e-12	Uncharacterized serine-rich protein C215.13 OS=Schizosaccharomyces pombe (strain 972 / ATCC 24843) GN=SPBC215.13 PE=1 SV=1	--	--	--	--	--	K11244	1e-07	56.6	spo:SPBC30B4.01c	cell wall integrity and stress response component	-	-	-
CL1343.Contig2_All	814	0	0.0000	1	0.3763	gi|299744646|ref|XP_002910819.1|	64.7	3e-09	SH3P7r4 [Coprinopsis cinerea okayama7#130] >gi|298406223|gb|EFI27325.1| SH3P7r4 [Coprinopsis cinerea okayama7#130]	gi|327308499|ref|XM_003238893.1|	58.0	7e-06	Trichophyton rubrum CBS 118892 exosome component 3'-5' exonuclease, partial mRNA	sp|Q0CYG9|SEC31_ASPTN	52.0	5e-07	Protein transport protein sec31 OS=Aspergillus terreus (strain NIH 2624 / FGSC A1156) GN=sec31 PE=3 SV=1	--	--	--	--	--	K05747	1e-06	53.1	uma:UM03687.1	Wiskott-Aldrich syndrome protein	-	-	-
CL1343.Contig3_All	461	0	0.0000	0	0.0000	--	--	--	--	--	--	--	--	--	--	--	--	--	--	--	--	--	--	--	--	--	--	-	-	-
CL1343.Contig4_All	482	0	0.0000	0	0.0000	--	--	--	--	--	--	--	--	--	--	--	--	--	--	--	--	--	--	--	--	--	--	-	-	-
CL1343.Contig5_All	554	0	0.0000	0	0.0000	--	--	--	--	--	--	--	--	--	--	--	--	--	--	--	--	--	--	--	--	--	--	-	-	-
CL1343.Contig6_All	575	0	0.0000	0	0.0000	--	--	--	--	--	--	--	--	--	--	--	--	--	--	--	--	--	--	--	--	--	--	-	-	-
CL1344.Contig1_All	2107	3	0.6254	1	0.1454	gi|238499439|ref|XP_002380954.1|	69.3	4e-10	actin associated protein Wsp1, putative [Aspergillus flavus NRRL3357] >gi|220692707|gb|EED49053.1| actin associated protein Wsp1, putative [Aspergillus flavus NRRL3357]	--	--	--	--	sp|O42854|YFHH_SCHPO	51.6	2e-06	SH3 domain-containing protein C23A1.17 OS=Schizosaccharomyces pombe (strain 972 / ATCC 24843) GN=SPAC23A1.17 PE=1 SV=1	--	--	--	--	--	K14005	8e-08	58.5	clu:CLUG_01434	protein transport protein SEC31	-	-	-
CL1344.Contig2_All	1600	2	0.5491	1	0.1915	gi|121701685|ref|XP_001269107.1|	60.1	2e-07	conserved proline-rich protein [Aspergillus clavatus NRRL 1] >gi|119397250|gb|EAW07681.1| conserved proline-rich protein [Aspergillus clavatus NRRL 1]	--	--	--	--	sp|O42854|YFHH_SCHPO	51.6	2e-06	SH3 domain-containing protein C23A1.17 OS=Schizosaccharomyces pombe (strain 972 / ATCC 24843) GN=SPAC23A1.17 PE=1 SV=1	--	--	--	--	--	K11422	1e-07	57.4	cci:CC1G_15535	histone-lysine N-methyltransferase SETD1 [EC:2.1.1.43]	-	-	-
CL1344.Contig3_All	346	6	76170	15	132809	--	--	--	--	--	--	--	--	--	--	--	--	--	--	--	--	--	--	--	--	--	--	-	-	-
CL1344.Contig4_All	987	3	13351	4	12415	gi|336373581|gb|EGO01919.1|	70.1	1e-10	hypothetical protein SERLA73DRAFT_166432 [Serpula lacrymans var. lacrymans S7.3]	--	--	--	--	sp|P37370|VRP1_YEAST	58.2	9e-09	Verprolin OS=Saccharomyces cerevisiae (strain ATCC 204508 / S288c) GN=VRP1 PE=1 SV=2	Rv3876	52.8	9e-07	COG0455	ATPases involved in chromosome partitioning	K14005	3e-09	62.0	fgr:FG06265.1	protein transport protein SEC31	-	-	-
CL1344.Contig5_All	857	6	30752	2	0.7149	gi|58267498|ref|XP_570905.1|	65.9	1e-09	hypothetical protein CNE03390 [Cryptococcus neoformans var. neoformans JEC21] >gi|57227139|gb|AAW43598.1| hypothetical protein CNE03390 [Cryptococcus neoformans var. neoformans JEC21]	--	--	--	--	sp|Q6CEV2|SEC16_YARLI	50.1	2e-06	COPII coat assembly protein SEC16 OS=Yarrowia lipolytica (strain CLIB 122 / E 150) GN=SEC16 PE=3 SV=1	--	--	--	--	--	K14005	2e-07	55.5	clu:CLUG_01434	protein transport protein SEC31	-	-	-
CL1344.Contig6_All	956	5	22973	2	0.6409	gi|58267498|ref|XP_570905.1|	61.2	4e-08	hypothetical protein CNE03390 [Cryptococcus neoformans var. neoformans JEC21] >gi|57227139|gb|AAW43598.1| hypothetical protein CNE03390 [Cryptococcus neoformans var. neoformans JEC21]	--	--	--	--	sp|Q6CEV2|SEC16_YARLI	49.7	3e-06	COPII coat assembly protein SEC16 OS=Yarrowia lipolytica (strain CLIB 122 / E 150) GN=SEC16 PE=3 SV=1	--	--	--	--	--	K14005	1e-06	53.5	clu:CLUG_01434	protein transport protein SEC31	-	-	-
CL1344.Contig7_All	1086	9	36401	11	31029	gi|471915179|emb|CCO26520.1|	56.2	1e-06	hypothetical protein BN14_00545 [Rhizoctonia solani AG-1 IB]	--	--	--	--	sp|Q6CL75|SEC31_KLULA	50.1	3e-06	Protein transport protein SEC31 OS=Kluyveromyces lactis (strain ATCC 8585 / CBS 2359 / DSM 70799 / NBRC 1267 / NRRL Y-1140 / WM37) GN=SEC31 PE=3 SV=1	--	--	--	--	--	K14005	3e-06	52.4	clu:CLUG_01434	protein transport protein SEC31	-	-	-
CL1344.Contig8_All	2363	5	0.9294	5	0.6482	gi|238499439|ref|XP_002380954.1|	68.6	9e-10	actin associated protein Wsp1, putative [Aspergillus flavus NRRL3357] >gi|220692707|gb|EED49053.1| actin associated protein Wsp1, putative [Aspergillus flavus NRRL3357]	--	--	--	--	sp|O42854|YFHH_SCHPO	51.6	3e-06	SH3 domain-containing protein C23A1.17 OS=Schizosaccharomyces pombe (strain 972 / ATCC 24843) GN=SPAC23A1.17 PE=1 SV=1	--	--	--	--	--	K14005	3e-08	60.1	clu:CLUG_01434	protein transport protein SEC31	-	-	-
CL1344.Contig9_All	2016	5	10894	6	0.9117	gi|260941330|ref|XP_002614831.1|	57.8	1e-06	hypothetical protein CLUG_04845 [Clavispora lusitaniae ATCC 42720] >gi|238851254|gb|EEQ40718.1| hypothetical protein CLUG_04845 [Clavispora lusitaniae ATCC 42720]	--	--	--	--	sp|P08640|MUC1_YEAST	53.1	7e-07	Flocculation protein FLO11 OS=Saccharomyces cerevisiae (strain ATCC 204508 / S288c) GN=MUC1 PE=1 SV=2	--	--	--	--	--	K11422	2e-07	57.4	cci:CC1G_15535	histone-lysine N-methyltransferase SETD1 [EC:2.1.1.43]	-	-	-
CL1345.Contig1_All	272	5	80744	16	180203	--	--	--	--	--	--	--	--	--	--	--	--	--	--	--	--	--	--	--	--	--	--	-	-	-
CL1345.Contig2_All	400	11	120792	20	153173	--	--	--	--	--	--	--	--	--	--	--	--	--	--	--	--	--	--	--	--	--	--	-	-	-
CL1345.Contig3_All	202	7	152214	3	45497	--	--	--	--	--	--	--	--	--	--	--	--	--	--	--	--	--	--	--	--	--	--	-	-	-
CL1346.Contig1_All	448	33	323551	39	266685	--	--	--	--	--	--	--	--	--	--	--	--	--	--	--	--	--	--	--	--	--	--	-	-	-
CL1346.Contig2_All	228	10	192651	1	13436	--	--	--	--	--	--	--	--	--	--	--	--	--	--	--	--	--	--	--	--	--	--	-	-	-
CL1347.Contig1_All	226	0	0.0000	0	0.0000	gi|331231708|ref|XP_003328517.1|	100.5	1e-20	hypothetical protein PGTG_10476 [Puccinia graminis f. sp. tritici CRL 75-36-700-3] >gi|309307507|gb|EFP84098.1| hypothetical protein PGTG_10476 [Puccinia graminis f. sp. tritici CRL 75-36-700-3]	gi|403168951|ref|XM_003328469.2|	99.6	5e-19	Puccinia graminis f. sp. tritici CRL 75-36-700-3 hypothetical protein (PGTG_10476), mRNA	--	--	--	--	--	--	--	--	--	K13989	1e-06	50.4	act:ACLA_095880	Derlin-2/3	-	-	-
CL1347.Contig2_All	228	0	0.0000	4	53745	gi|331231708|ref|XP_003328517.1|	124.0	1e-27	hypothetical protein PGTG_10476 [Puccinia graminis f. sp. tritici CRL 75-36-700-3] >gi|309307507|gb|EFP84098.1| hypothetical protein PGTG_10476 [Puccinia graminis f. sp. tritici CRL 75-36-700-3]	gi|403168951|ref|XM_003328469.2|	141	2e-31	Puccinia graminis f. sp. tritici CRL 75-36-700-3 hypothetical protein (PGTG_10476), mRNA	--	--	--	--	--	--	--	--	--	K13989	3e-12	68.9	act:ACLA_095880	Derlin-2/3	-	-	-
CL1348.Contig1_All	306	17	244025	13	130147	--	--	--	--	--	--	--	--	--	--	--	--	--	--	--	--	--	--	--	--	--	--	-	-	-
CL1348.Contig2_All	645	8	54480	18	85492	--	--	--	--	--	--	--	--	--	--	--	--	--	--	--	--	--	--	--	--	--	--	-	-	-
CL1348.Contig3_All	214	5	102627	3	42946	--	--	--	--	--	--	--	--	--	--	--	--	--	--	--	--	--	--	--	--	--	--	-	-	-
CL1348.Contig4_All	444	29	286894	20	137994	--	--	--	--	--	--	--	--	--	--	--	--	--	--	--	--	--	--	--	--	--	--	-	-	-
CL1348.Contig5_All	289	9	136789	9	95402	--	--	--	--	--	--	--	--	--	--	--	--	--	--	--	--	--	--	--	--	--	--	-	-	-
CL1349.Contig1_All	485	12	108679	23	145277	--	--	--	--	--	--	--	--	--	--	--	--	--	--	--	--	--	--	--	--	--	--	-	-	-
CL135.Contig1_All	1260	118	411356	112	272307	--	--	--	--	--	--	--	--	--	--	--	--	--	--	--	--	--	--	--	--	--	--	-	-	-
CL135.Contig2_All	334	29	381380	8	73376	--	--	--	--	--	--	--	--	--	--	--	--	--	--	--	--	--	--	--	--	--	--	-	-	-
CL1350.Contig1_All	499	49	431323	31	190315	--	--	--	--	--	--	--	--	--	--	--	--	--	--	--	--	--	--	--	--	--	--	-	-	-
CL1350.Contig2_All	2527	282	490174	125	151536	gi|425766256|gb|EKV04880.1|	80.5	2e-13	hypothetical protein PDIG_86810 [Penicillium digitatum PHI26] >gi|425778986|gb|EKV17081.1| hypothetical protein PDIP_32800 [Penicillium digitatum Pd1]	--	--	--	--	sp|Q9P6J0|YHDC_SCHPO	60.1	8e-09	Uncharacterized transporter C1683.12 OS=Schizosaccharomyces pombe (strain 972 / ATCC 24843) GN=SPBC1683.12 PE=3 SV=1	dgoT	164	5e-40	COG0477	Permeases of the major facilitator superfamily	--	--	--	--	--	-	-	-
CL1351.Contig1_All	514	0	0.0000	14	83440	gi|403160007|ref|XP_003320572.2|	95.1	7e-19	hypothetical protein PGTG_02594 [Puccinia graminis f. sp. tritici CRL 75-36-700-3] >gi|375169372|gb|EFP76153.2| hypothetical protein PGTG_02594 [Puccinia graminis f. sp. tritici CRL 75-36-700-3]	gi|403160006|ref|XM_003320524.2|	186	7e-45	Puccinia graminis f. sp. tritici CRL 75-36-700-3 hypothetical protein (PGTG_02594), mRNA	--	--	--	--	--	--	--	--	--	--	--	--	--	--	-	GO:0003676//nucleic acid binding;GO:0000166//nucleotide binding	-
CL1351.Contig2_All	742	0	0.0000	8	33029	gi|403160007|ref|XP_003320572.2|	67.4	4e-10	hypothetical protein PGTG_02594 [Puccinia graminis f. sp. tritici CRL 75-36-700-3] >gi|375169372|gb|EFP76153.2| hypothetical protein PGTG_02594 [Puccinia graminis f. sp. tritici CRL 75-36-700-3]	gi|403160006|ref|XM_003320524.2|	125	3e-26	Puccinia graminis f. sp. tritici CRL 75-36-700-3 hypothetical protein (PGTG_02594), mRNA	--	--	--	--	--	--	--	--	--	--	--	--	--	--	-	GO:0003676//nucleic acid binding;GO:0000166//nucleotide binding	-
CL1352.Contig1_All	812	1	0.5409	2	0.7545	--	--	--	--	--	--	--	--	--	--	--	--	--	--	--	--	--	--	--	--	--	--	-	-	-
CL1352.Contig2_All	863	0	0.0000	4	14199	--	--	--	--	--	--	--	--	--	--	--	--	--	--	--	--	--	--	--	--	--	--	-	-	-
CL1352.Contig3_All	641	13	89082	17	81246	--	--	--	--	--	--	--	--	--	--	--	--	--	--	--	--	--	--	--	--	--	--	-	-	-
CL1353.Contig1_All	335	6	78671	3	27434	--	--	--	--	--	--	--	--	--	--	--	--	--	--	--	--	--	--	--	--	--	--	-	-	-
CL1353.Contig2_All	248	1	17711	2	24705	--	--	--	--	--	--	--	--	--	--	--	--	--	--	--	--	--	--	--	--	--	--	-	-	-
CL1354.Contig1_All	990	319	1415344	430	1330592	gi|169849473|ref|XP_001831440.1|	207.2	5e-52	peptide methionine sulfoxide reductase msrB [Coprinopsis cinerea okayama7#130] >gi|116507708|gb|EAU90603.1| peptide methionine sulfoxide reductase msrB [Coprinopsis cinerea okayama7#130]	gi|343428120|emb|FQ311452.1|	85.7	4e-14	Sporisorium reilianum SRZ2 chromosome 3 complete DNA sequence	sp|Q9Y7K1|YGL4_SCHPO	154	1e-37	Uncharacterized protein C216.04c OS=Schizosaccharomyces pombe (strain 972 / ATCC 24843) GN=SPBC216.04c PE=3 SV=1	SPBC216.04c	154	3e-37	COG0229	Conserved domain frequently associated with peptide methionine sulfoxide reductase	K00391	2e-46	185	afm:AFUA_6G07840	[EC:1.8.4.-]	GO:0055114//oxidation-reduction process	GO:0033743//peptide-methionine (R)-S-oxide reductase activity	-
CL1354.Contig2_All	211	0	0.0000	0	0.0000	--	--	--	--	--	--	--	--	--	--	--	--	--	--	--	--	--	--	--	--	--	--	-	-	-
CL1354.Contig3_All	344	13	165994	6	53432	--	--	--	--	--	--	--	--	--	--	--	--	--	--	--	--	--	--	--	--	--	--	-	-	-
CL1355.Contig1_All	267	0	0.0000	0	0.0000	--	--	--	--	--	--	--	--	--	--	--	--	--	--	--	--	--	--	--	--	--	--	-	-	-
CL1355.Contig2_All	212	2	41438	6	86702	--	--	--	--	--	--	--	--	--	--	--	--	--	--	--	--	--	--	--	--	--	--	-	-	-
CL1356.Contig1_All	942	5	23314	8	26017	gi|299747262|ref|XP_001836921.2|	58.9	2e-07	hypothetical protein CC1G_00057 [Coprinopsis cinerea okayama7#130] >gi|298407438|gb|EAU84538.2| hypothetical protein CC1G_00057 [Coprinopsis cinerea okayama7#130]	--	--	--	--	sp|Q6BSP4|BBP_DEBHA	49.7	3e-06	Branchpoint-bridging protein OS=Debaryomyces hansenii (strain ATCC 36239 / CBS 767 / JCM 1990 / NBRC 0083 / IGC 2968) GN=BBP PE=3 SV=2	--	--	--	--	--	--	--	--	--	--	-	-	-
CL1356.Contig2_All	562	25	195394	28	152628	--	--	--	--	--	--	--	--	--	--	--	--	--	--	--	--	--	--	--	--	--	--	-	-	-
CL1356.Contig3_All	1248	64	225254	83	203739	gi|396459371|ref|XP_003834298.1|	55.1	4e-06	predicted protein [Leptosphaeria maculans JN3] >gi|312210847|emb|CBX90933.1| predicted protein [Leptosphaeria maculans JN3]	--	--	--	--	--	--	--	--	--	--	--	--	--	--	--	--	--	--	-	-	-
CL1357.Contig1_All	1312	1	0.3348	114	266184	gi|403168419|ref|XP_003889719.1|	674.5	0.0	hypothetical protein PGTG_21567 [Puccinia graminis f. sp. tritici CRL 75-36-700-3] >gi|375167493|gb|EHS63434.1| hypothetical protein PGTG_21567 [Puccinia graminis f. sp. tritici CRL 75-36-700-3]	gi|321260890|ref|XM_003195117.1|	75.8	5e-11	Cryptococcus gattii WM276 zinc finger protein 207, partial mRNA	sp|Q4WQM6|RU1C_ASPFU	92.0	8e-19	U1 small nuclear ribonucleoprotein C OS=Neosartorya fumigata (strain ATCC MYA-4609 / Af293 / CBS 101355 / FGSC A1100) GN=AFUA_4G13350 PE=3 SV=3	Rv0171	65.1	3e-10	COG1463	ABC-type transport system involved in resistance to organic solvents, periplasmic component	K11095	4e-18	92.0	afm:AFUA_4G13350	U1 small nuclear ribonucleoprotein C	-	GO:0008270//zinc ion binding	GO:0005622//intracellular
CL1357.Contig2_All	312	0	0.0000	23	225832	--	--	--	--	--	--	--	--	--	--	--	--	--	--	--	--	--	--	--	--	--	--	-	-	-
CL1358.Contig1_All	1236	20	71075	21	52049	--	--	--	--	--	--	--	--	--	--	--	--	--	--	--	--	--	--	--	--	--	--	-	-	-
CL1358.Contig2_All	779	4	22554	4	15730	--	--	--	--	--	--	--	--	sp|O94317|YH5D_SCHPO	47.8	9e-06	Uncharacterized serine-rich protein C215.13 OS=Schizosaccharomyces pombe (strain 972 / ATCC 24843) GN=SPBC215.13 PE=1 SV=1	--	--	--	--	--	--	--	--	--	--	-	-	-
CL1358.Contig3_All	1149	2	0.7646	4	10665	gi|384490111|gb|EIE81333.1|	64.3	6e-09	hypothetical protein RO3G_06038 [Rhizopus delemar RA 99-880]	--	--	--	--	sp|Q10492|PNN1_SCHPO	58.9	7e-09	Pinin homolog 1 OS=Schizosaccharomyces pombe (strain 972 / ATCC 24843) GN=pnn1 PE=3 SV=1	--	--	--	--	--	K03243	5e-06	51.6	smp:SMAC_01718	translation initiation factor 5B	-	-	-
CL1358.Contig4_All	1066	8	32964	21	60350	gi|384490111|gb|EIE81333.1|	64.3	6e-09	hypothetical protein RO3G_06038 [Rhizopus delemar RA 99-880]	--	--	--	--	sp|Q10492|PNN1_SCHPO	58.9	6e-09	Pinin homolog 1 OS=Schizosaccharomyces pombe (strain 972 / ATCC 24843) GN=pnn1 PE=3 SV=1	--	--	--	--	--	K03243	2e-06	52.4	smp:SMAC_01718	translation initiation factor 5B	-	-	-
CL1359.Contig1_All	1086	0	0.0000	0	0.0000	gi|407916674|gb|EKG10010.1|	55.8	2e-06	hypothetical protein MPH_12884 [Macrophomina phaseolina MS6]	--	--	--	--	sp|Q8TFG4|YL54_SCHPO	66.6	3e-11	Uncharacterized protein PB18E9.04c OS=Schizosaccharomyces pombe (strain 972 / ATCC 24843) GN=SPAPB18E9.04c PE=4 SV=1	DR2417m	56.6	7e-08	COG0595	Predicted hydrolase of the metallo-beta-lactamase superfamily	K15198	5e-09	61.2	smp:SMAC_02012	transcription factor TFIIIB component B''	-	-	-
CL1359.Contig2_All	1186	0	0.0000	0	0.0000	gi|68000578|ref|NP_001018272.1|	62.4	2e-08	sequence orphan [Schizosaccharomyces pombe 972h-] >gi|74622204|sp|Q8TFG4.1|YL54_SCHPO RecName: Full=Uncharacterized protein PB18E9.04c; Flags: Precursor >gi|19571560|emb|CAD27470.1| sequence orphan [Schizosaccharomyces pombe]	--	--	--	--	sp|Q8TFG4|YL54_SCHPO	71.2	1e-12	Uncharacterized protein PB18E9.04c OS=Schizosaccharomyces pombe (strain 972 / ATCC 24843) GN=SPAPB18E9.04c PE=4 SV=1	YPO2725	53.9	5e-07	COG3501	Uncharacterized protein conserved in bacteria	K12879	3e-08	58.9	ang:ANI_1_404154	THO complex subunit 2	-	-	-
CL1360.Contig1_All	325	64	864974	52	490153	gi|347841357|emb|CCD55929.1|	57.4	1e-07	glycoside hydrolase family 1 protein [Botryotinia fuckeliana]	--	--	--	--	sp|Q25BW5|BGL1A_PHACH	48.5	1e-06	Beta-glucosidase 1A OS=Phanerochaete chrysosporium GN=BGL1A PE=1 SV=1	BS_yckE	50.8	6e-07	COG2723	Beta-glucosidase/6-phospho-beta-glucosidase/beta-galactosidase	K01188	8e-08	54.3	ang:ANI_1_444034	beta-glucosidase [EC:3.2.1.21]	GO:0005975//carbohydrate metabolic process	GO:0004553//hydrolase activity, hydrolyzing O-glycosyl compounds	-
CL1360.Contig2_All	302	285	4145191	149	1511440	gi|347841357|emb|CCD55929.1|	57.4	1e-07	glycoside hydrolase family 1 protein [Botryotinia fuckeliana]	--	--	--	--	sp|Q25BW5|BGL1A_PHACH	48.5	1e-06	Beta-glucosidase 1A OS=Phanerochaete chrysosporium GN=BGL1A PE=1 SV=1	BS_yckE	50.8	6e-07	COG2723	Beta-glucosidase/6-phospho-beta-glucosidase/beta-galactosidase	K01188	9e-08	54.3	ang:ANI_1_444034	beta-glucosidase [EC:3.2.1.21]	GO:0005975//carbohydrate metabolic process	GO:0004553//hydrolase activity, hydrolyzing O-glycosyl compounds	-
CL1361.Contig1_All	241	84	1530978	70	889801	--	--	--	--	--	--	--	--	--	--	--	--	--	--	--	--	--	--	--	--	--	--	-	-	-
CL1361.Contig2_All	245	71	1272913	67	837761	--	--	--	--	--	--	--	--	--	--	--	--	--	--	--	--	--	--	--	--	--	--	-	-	-
CL1362.Contig1_All	411	112	1196969	81	603747	--	--	--	--	--	--	--	--	--	--	--	--	--	--	--	--	--	--	--	--	--	--	-	-	-
CL1362.Contig2_All	1402	50	156649	34	74292	--	--	--	--	--	--	--	--	--	--	--	--	aq_283	63.5	8e-10	COG1259	Uncharacterized conserved protein	--	--	--	--	--	-	-	-
CL1362.Contig3_All	1381	68	216283	68	150844	--	--	--	--	--	--	--	--	--	--	--	--	aq_283	63.5	8e-10	COG1259	Uncharacterized conserved protein	--	--	--	--	--	-	-	-
CL1362.Contig4_All	1496	105	308293	85	174060	--	--	--	--	--	--	--	--	--	--	--	--	aq_283	63.5	9e-10	COG1259	Uncharacterized conserved protein	--	--	--	--	--	-	-	-
CL1363.Contig1_All	265	10	165753	9	104042	--	--	--	--	--	--	--	--	--	--	--	--	--	--	--	--	--	--	--	--	--	--	-	-	-
CL1363.Contig2_All	589	6	44745	11	57212	--	--	--	--	--	--	--	--	--	--	--	--	--	--	--	--	--	--	--	--	--	--	-	-	-
CL1363.Contig3_All	955	50	229971	76	243793	--	--	--	--	--	--	--	--	--	--	--	--	--	--	--	--	--	--	--	--	--	--	-	-	-
CL1364.Contig1_All	595	13	95969	13	66933	--	--	--	--	--	--	--	--	--	--	--	--	--	--	--	--	--	--	--	--	--	--	-	-	-
CL1364.Contig2_All	284	1	15466	2	21574	--	--	--	--	--	--	--	--	--	--	--	--	--	--	--	--	--	--	--	--	--	--	-	-	-
CL1366.Contig1_All	266	4	66052	10	115168	--	--	--	--	--	--	--	--	--	--	--	--	--	--	--	--	--	--	--	--	--	--	-	-	-
CL1367.Contig1_All	259	18	305267	14	165592	--	--	--	--	--	--	--	--	--	--	--	--	--	--	--	--	--	--	--	--	--	--	-	-	-
CL1367.Contig2_All	205	1	21427	1	14944	--	--	--	--	--	--	--	--	--	--	--	--	--	--	--	--	--	--	--	--	--	--	-	-	-
CL1368.Contig1_All	399	9	99078	31	238013	--	--	--	--	--	--	--	--	--	--	--	--	--	--	--	--	--	--	--	--	--	--	-	-	-
CL1368.Contig2_All	201	1	21853	1	15241	--	--	--	--	--	--	--	--	--	--	--	--	--	--	--	--	--	--	--	--	--	--	-	-	-
CL1369.Contig1_All	789	266	1480851	293	1137633	gi|367018346|ref|XP_003658458.1|	60.1	7e-08	hypothetical protein MYCTH_2294247 [Myceliophthora thermophila ATCC 42464] >gi|347005725|gb|AEO53213.1| hypothetical protein MYCTH_2294247 [Myceliophthora thermophila ATCC 42464]	--	--	--	--	--	--	--	--	--	--	--	--	--	--	--	--	--	--	-	-	-
CL1369.Contig2_All	750	135	790641	167	682130	gi|389645731|ref|XP_003720497.1|	56.6	7e-07	hypothetical protein MGG_10324 [Magnaporthe oryzae 70-15] >gi|86197057|gb|EAQ71695.1| hypothetical protein MGCH7_ch7g1102 [Magnaporthe oryzae 70-15] >gi|351637889|gb|EHA45754.1| hypothetical protein MGG_10324 [Magnaporthe oryzae 70-15] >gi|440463952|gb|ELQ33464.1| hypothetical protein OOU_Y34scaffold00937g11 [Magnaporthe oryzae Y34] >gi|440481741|gb|ELQ62290.1| hypothetical protein OOW_P131scaffo…	--	--	--	--	--	--	--	--	--	--	--	--	--	--	--	--	--	--	-	-	-
CL137.Contig1_All	220	55	1098112	24	334195	--	--	--	--	--	--	--	--	--	--	--	--	FN2030	64.3	5e-11	COG3808	Inorganic pyrophosphatase	--	--	--	--	--	-	-	-
CL137.Contig2_All	1295	1566	5311639	819	1937429	gi|242217211|ref|XP_002474407.1|	57.0	1e-06	predicted protein [Postia placenta Mad-698-R] >gi|220726449|gb|EED80398.1| predicted protein [Postia placenta Mad-698-R]	--	--	--	--	sp|B0YC95|PAN1_ASPFC	57.0	4e-09	Actin cytoskeleton-regulatory complex protein pan1 OS=Neosartorya fumigata (strain CEA10 / CBS 144.89 / FGSC A1163) GN=pan1 PE=3 SV=1	FN2030	209	1e-53	COG3808	Inorganic pyrophosphatase	K03165	4e-09	62.0	ppl:POSPLDRAFT_88435	DNA topoisomerase III [EC:5.99.1.2]	-	-	-
CL137.Contig3_All	207	77	1633906	29	429180	--	--	--	--	--	--	--	--	--	--	--	--	--	--	--	--	--	--	--	--	--	--	-	-	-
CL1370.Contig1_All	1085	73	295529	68	191995	gi|322709366|gb|EFZ00942.1|	78.6	3e-13	homeodomain-containing protein [Metarhizium anisopliae ARSEF 23]	--	--	--	--	sp|Q8SR09|HD2_ENCCU	60.8	2e-09	Homeobox protein HD-2 OS=Encephalitozoon cuniculi (strain GB-M1) GN=HD-2 PE=3 SV=1	--	--	--	--	--	--	--	--	--	--	-	GO:0003677//DNA binding	-
CL1370.Contig2_All	1095	70	280796	103	288161	gi|322709366|gb|EFZ00942.1|	78.6	3e-13	homeodomain-containing protein [Metarhizium anisopliae ARSEF 23]	--	--	--	--	sp|Q8SR09|HD2_ENCCU	60.8	2e-09	Homeobox protein HD-2 OS=Encephalitozoon cuniculi (strain GB-M1) GN=HD-2 PE=3 SV=1	--	--	--	--	--	--	--	--	--	--	-	GO:0003677//DNA binding	-
CL1371.Contig1_All	263	11	183715	11	128129	--	--	--	--	--	--	--	--	--	--	--	--	--	--	--	--	--	--	--	--	--	--	-	-	-
CL1371.Contig2_All	260	2	33788	8	94260	--	--	--	--	--	--	--	--	--	--	--	--	--	--	--	--	--	--	--	--	--	--	-	-	-
CL1371.Contig3_All	304	10	144488	4	40309	--	--	--	--	--	--	--	--	--	--	--	--	--	--	--	--	--	--	--	--	--	--	-	-	-
CL1372.Contig1_All	339	3	38871	5	45184	--	--	--	--	--	--	--	--	--	--	--	--	--	--	--	--	--	--	--	--	--	--	-	-	-
CL1372.Contig2_All	284	5	77332	3	32360	--	--	--	--	--	--	--	--	--	--	--	--	--	--	--	--	--	--	--	--	--	--	-	-	-
CL1373.Contig1_All	250	3	52709	2	24508	gi|402466399|gb|EJW01898.1|	51.2	8e-06	hypothetical protein EDEG_00328 [Edhazardia aedis USNM 41457]	--	--	--	--	sp|Q2H922|PAN1_CHAGB	47.4	2e-06	Actin cytoskeleton-regulatory complex protein PAN1 OS=Chaetomium globosum (strain ATCC 6205 / CBS 148.51 / DSM 1962 / NBRC 6347 / NRRL 1970) GN=PAN1 PE=3 SV=1	--	--	--	--	--	K11422	2e-06	49.7	cci:CC1G_15535	histone-lysine N-methyltransferase SETD1 [EC:2.1.1.43]	-	-	-
CL1374.Contig1_All	396	0	0.0000	80	618880	gi|403161707|ref|XP_003322014.2|	89.4	2e-17	hypothetical protein PGTG_03551 [Puccinia graminis f. sp. tritici CRL 75-36-700-3] >gi|375171893|gb|EFP77595.2| hypothetical protein PGTG_03551 [Puccinia graminis f. sp. tritici CRL 75-36-700-3]	gi|403161706|ref|XM_003321966.2|	119	1e-24	Puccinia graminis f. sp. tritici CRL 75-36-700-3 hypothetical protein (PGTG_03551), mRNA	--	--	--	--	--	--	--	--	--	--	--	--	--	--	-	-	-
CL1375.Contig1_All	388	3	33962	11	86851	gi|449543255|gb|EMD34231.1|	61.6	6e-09	glycosyltransferase family 1 protein [Ceriporiopsis subvermispora B]	--	--	--	--	--	--	--	--	--	--	--	--	--	--	--	--	--	--	-	-	-
CL1375.Contig2_All	537	0	0.0000	3	17114	gi|449543255|gb|EMD34231.1|	61.6	1e-08	glycosyltransferase family 1 protein [Ceriporiopsis subvermispora B]	--	--	--	--	--	--	--	--	--	--	--	--	--	--	--	--	--	--	-	-	-
CL1375.Contig3_All	579	8	60690	9	47618	gi|295669019|ref|XP_002795058.1|	2018-09-28	3e-06	cytokinesis protein sepA [Paracoccidioides sp. &apos;lutzii&apos; Pb01] >gi|226285751|gb|EEH41317.1| cytokinesis protein sepA [Paracoccidioides sp. &apos;lutzii&apos; Pb01]	--	--	--	--	sp|Q7SAT8|PAN1_NEUCR	41.6	4e-06	Actin cytoskeleton-regulatory complex protein pan-1 OS=Neurospora crassa (strain ATCC 24698 / 74-OR23-1A / CBS 708.71 / DSM 1257 / FGSC 987) GN=pan-1 PE=3 SV=1	--	--	--	--	--	--	--	--	--	--	-	-	-
CL1376.Contig1_All	349	37	465675	11	96556	gi|406605504|emb|CCH43148.1|	56.6	2e-07	Cell wall protein [Wickerhamomyces ciferrii]	--	--	--	--	sp|Q7SAT8|PAN1_NEUCR	48.1	1e-06	Actin cytoskeleton-regulatory complex protein pan-1 OS=Neurospora crassa (strain ATCC 24698 / 74-OR23-1A / CBS 708.71 / DSM 1257 / FGSC 987) GN=pan-1 PE=3 SV=1	--	--	--	--	--	K11422	3e-06	49.3	cci:CC1G_15535	histone-lysine N-methyltransferase SETD1 [EC:2.1.1.43]	-	-	-
CL1376.Contig2_All	237	51	945210	21	271445	gi|389626851|ref|XP_003711079.1|	51.6	6e-06	hypothetical protein MGG_14269 [Magnaporthe oryzae 70-15] >gi|351650608|gb|EHA58467.1| hypothetical protein MGG_14269 [Magnaporthe oryzae 70-15]	--	--	--	--	sp|Q2H922|PAN1_CHAGB	50.4	3e-07	Actin cytoskeleton-regulatory complex protein PAN1 OS=Chaetomium globosum (strain ATCC 6205 / CBS 148.51 / DSM 1962 / NBRC 6347 / NRRL 1970) GN=PAN1 PE=3 SV=1	--	--	--	--	--	K11422	5e-08	55.1	cci:CC1G_15535	histone-lysine N-methyltransferase SETD1 [EC:2.1.1.43]	-	-	-
CL1376.Contig3_All	208	43	908054	26	382932	gi|367020146|ref|XP_003659358.1|	54.3	9e-07	hypothetical protein MYCTH_99435 [Myceliophthora thermophila ATCC 42464] >gi|347006625|gb|AEO54113.1| hypothetical protein MYCTH_99435 [Myceliophthora thermophila ATCC 42464]	--	--	--	--	sp|A5DVD6|PAN1_LODEL	47.4	2e-06	Actin cytoskeleton-regulatory complex protein PAN1 OS=Lodderomyces elongisporus (strain ATCC 11503 / CBS 2605 / JCM 1781 / NBRC 1676 / NRRL YB-4239) GN=PAN1 PE=3 SV=1	--	--	--	--	--	K12183	8e-06	47.8	scm:SCHCODRAFT_13774	ESCRT-I complex subunit TSG101	-	-	-
CL1377.Contig1_All	435	52	525074	49	345079	gi|384487026|gb|EIE79206.1|	106.7	1e-22	50S ribosomal protein L13e [Rhizopus delemar RA 99-880]	--	--	--	--	sp|O74175|RL13_SCHPO	90.5	4e-19	60S ribosomal protein L13 OS=Schizosaccharomyces pombe (strain 972 / ATCC 24843) GN=rpl13 PE=1 SV=1	SPAC664.05	90.5	9e-19	COG4352	Ribosomal protein L13E	K02873	2e-20	97.1	ppl:POSPLDRAFT_109092	large subunit ribosomal protein L13e	-	-	GO:0005622//intracellular
CL1377.Contig2_All	861	204	1040719	257	914411	gi|384487026|gb|EIE79206.1|	214.2	3e-54	50S ribosomal protein L13e [Rhizopus delemar RA 99-880]	--	--	--	--	sp|O74175|RL13_SCHPO	195	4e-50	60S ribosomal protein L13 OS=Schizosaccharomyces pombe (strain 972 / ATCC 24843) GN=rpl13 PE=1 SV=1	SPAC664.05	195	9e-50	COG4352	Ribosomal protein L13E	K02873	2e-49	195	spo:SPAC664.05	large subunit ribosomal protein L13e	-	-	GO:0005622//intracellular
CL1378.Contig1_All	1082	20	81191	31	87770	gi|409083034|gb|EKM83391.1|	124.0	6e-27	hypothetical protein AGABI1DRAFT_110056 [Agaricus bisporus var. burnettii JB137-S8]	--	--	--	--	--	--	--	--	all4358	203	4e-52	COG0740	Protease subunit of ATP-dependent Clp proteases	K01358	2e-27	122	scm:SCHCODRAFT_86223	ATP-dependent Clp protease, protease subunit [EC:3.4.21.92]	-	GO:0016787//hydrolase activity	-
CL1378.Contig2_All	1121	31	121468	50	136639	gi|409083034|gb|EKM83391.1|	124.0	7e-27	hypothetical protein AGABI1DRAFT_110056 [Agaricus bisporus var. burnettii JB137-S8]	--	--	--	--	--	--	--	--	all4358	203	4e-52	COG0740	Protease subunit of ATP-dependent Clp proteases	K01358	2e-27	122	scm:SCHCODRAFT_86223	ATP-dependent Clp protease, protease subunit [EC:3.4.21.92]	-	GO:0016787//hydrolase activity	-
CL1379.Contig1_All	240	7	128113	8	102115	--	--	--	--	--	--	--	--	--	--	--	--	--	--	--	--	--	--	--	--	--	--	-	-	-
CL138.Contig1_All	943	72	335372	50	162431	gi|169612297|ref|XP_001799566.1|	89.7	1e-16	hypothetical protein SNOG_09267 [Phaeosphaeria nodorum SN15] >gi|111062339|gb|EAT83459.1| hypothetical protein SNOG_09267 [Phaeosphaeria nodorum SN15]	--	--	--	--	sp|Q9HGM9|DNJC7_SCHPO	79.0	5e-15	DnaJ homolog subfamily C member 7 homolog OS=Schizosaccharomyces pombe (strain 972 / ATCC 24843) GN=SPBC543.02c PE=4 SV=1	BB0655	90.1	5e-18	COG2214	DnaJ-class molecular chaperone	K09510	1e-17	89.7	pno:SNOG_09267	DnaJ homolog subfamily B member 4	GO:0006950//response to stress	GO:0005515//protein binding;GO:0043167//ion binding	-
CL138.Contig2_All	296	14	207751	8	82796	--	--	--	--	--	--	--	--	--	--	--	--	--	--	--	--	--	--	--	--	--	--	-	-	-
CL1380.Contig1_All	272	1	16149	131	1475415	gi|331231433|ref|XP_003328380.1|	59.3	3e-08	glycine hydroxymethyltransferase [Puccinia graminis f. sp. tritici CRL 75-36-700-3] >gi|309307370|gb|EFP83961.1| glycine hydroxymethyltransferase [Puccinia graminis f. sp. tritici CRL 75-36-700-3]	--	--	--	--	--	--	--	--	--	--	--	--	--	--	--	--	--	--	GO:0006563//L-serine metabolic process;GO:0035999//tetrahydrofolate interconversion;GO:0032259//methylation;GO:0006544//glycine metabolic process	GO:0030170//pyridoxal phosphate binding;GO:0008168//methyltransferase activity;GO:0004372//glycine hydroxymethyltransferase activity	-
CL1380.Contig2_All	261	0	0.0000	65	762930	--	--	--	--	--	--	--	--	--	--	--	--	--	--	--	--	--	--	--	--	--	--	-	-	-
CL1381.Contig1_All	564	55	428342	27	146655	--	--	--	--	--	--	--	--	--	--	--	--	--	--	--	--	--	--	--	--	--	--	-	-	-
CL1381.Contig2_All	315	11	153387	11	106978	--	--	--	--	--	--	--	--	--	--	--	--	--	--	--	--	--	--	--	--	--	--	-	-	-
CL1382.Contig1_All	912	51	245630	46	154516	--	--	--	--	--	--	--	--	--	--	--	--	--	--	--	--	--	--	--	--	--	--	-	-	-
CL1382.Contig2_All	837	135	708459	160	585607	--	--	--	--	--	--	--	--	--	--	--	--	--	--	--	--	--	--	--	--	--	--	-	-	-
CL1382.Contig3_All	2009	323	706202	403	614521	--	--	--	--	--	--	--	--	--	--	--	--	--	--	--	--	--	--	--	--	--	--	-	-	-
CL1383.Contig1_All	1075	74	302364	93	265025	gi|384497843|gb|EIE88334.1|	63.2	1e-08	hypothetical protein RO3G_13045 [Rhizopus delemar RA 99-880]	--	--	--	--	--	--	--	--	--	--	--	--	--	--	--	--	--	--	-	-	-
CL1383.Contig2_All	688	84	536287	95	423006	gi|384497843|gb|EIE88334.1|	58.5	1e-07	hypothetical protein RO3G_13045 [Rhizopus delemar RA 99-880]	--	--	--	--	--	--	--	--	--	--	--	--	--	--	--	--	--	--	-	-	-
CL1384.Contig1_All	631	72	501198	34	165067	gi|302406240|ref|XP_003000956.1|	69.3	7e-11	pyruvate dehydrogenase protein X component [Verticillium albo-atrum VaMs.102] >gi|261360214|gb|EEY22642.1| pyruvate dehydrogenase protein X component [Verticillium albo-atrum VaMs.102]	--	--	--	--	sp|P47179|DAN4_YEAST	65.9	2e-11	Cell wall protein DAN4 OS=Saccharomyces cerevisiae (strain ATCC 204508 / S288c) GN=DAN4 PE=2 SV=1	DRA0210	53.5	3e-07	COG0747	ABC-type dipeptide transport system, periplasmic component	K01183	1e-08	58.9	ctp:CTRG_05827	chitinase [EC:3.2.1.14]	-	GO:0003824//catalytic activity	-
CL1384.Contig2_All	876	101	506435	58	202832	gi|400597426|gb|EJP65159.1|	68.6	2e-10	WSC domain-containing protein [Beauveria bassiana ARSEF 2860]	--	--	--	--	sp|P47179|DAN4_YEAST	70.1	2e-12	Cell wall protein DAN4 OS=Saccharomyces cerevisiae (strain ATCC 204508 / S288c) GN=DAN4 PE=2 SV=1	SPBC28F2.12	52.0	1e-06	COG0086	DNA-directed RNA polymerase, beta' subunit/160 kD subunit	K01178	2e-11	68.9	sce:YIR019C	glucoamylase [EC:3.2.1.3]	-	-	-
CL1385.Contig1_All	311	8	112989	12	118204	--	--	--	--	--	--	--	--	--	--	--	--	--	--	--	--	--	--	--	--	--	--	-	-	-
CL1386.Contig1_All	427	16	164588	24	172185	--	--	--	--	--	--	--	--	--	--	--	--	--	--	--	--	--	--	--	--	--	--	-	-	-
CL1386.Contig2_All	433	41	415913	55	389123	--	--	--	--	--	--	--	--	--	--	--	--	--	--	--	--	--	--	--	--	--	--	-	-	-
CL1387.Contig1_All	433	18	182596	5	35375	--	--	--	--	--	--	--	--	--	--	--	--	--	--	--	--	--	--	--	--	--	--	-	-	-
CL1387.Contig2_All	205	4	85706	6	89662	--	--	--	--	--	--	--	--	--	--	--	--	--	--	--	--	--	--	--	--	--	--	-	-	-
CL1388.Contig1_All	682	2	12881	2	0.8984	--	--	--	--	gi|28881224|emb|BX284754.1|	58.0	6e-06	Neurospora crassa DNA linkage group II BAC contig B23G1	--	--	--	--	--	--	--	--	--	--	--	--	--	--	-	-	-
CL1388.Contig2_All	808	8	43490	15	56871	--	--	--	--	gi|28881224|emb|BX284754.1|	58.0	7e-06	Neurospora crassa DNA linkage group II BAC contig B23G1	--	--	--	--	--	--	--	--	--	--	--	--	--	--	-	-	-
CL1388.Contig3_All	604	5	36361	7	35504	--	--	--	--	gi|28881224|emb|BX284754.1|	58.0	5e-06	Neurospora crassa DNA linkage group II BAC contig B23G1	--	--	--	--	--	--	--	--	--	--	--	--	--	--	-	-	-
CL1388.Contig4_All	458	4	38362	2	13378	--	--	--	--	--	--	--	--	--	--	--	--	--	--	--	--	--	--	--	--	--	--	-	-	-
CL139.Contig1_All	234	15	281567	11	144009	--	--	--	--	--	--	--	--	--	--	--	--	--	--	--	--	--	--	--	--	--	--	-	-	-
CL139.Contig2_All	943	103	479769	135	438565	gi|328769225|gb|EGF79269.1|	62.8	1e-08	hypothetical protein BATDEDRAFT_37125 [Batrachochytrium dendrobatidis JAM81]	--	--	--	--	sp|Q9P7E1|YOF7_SCHPO	54.7	1e-07	Uncharacterized RING finger protein P4H10.07 OS=Schizosaccharomyces pombe (strain 972 / ATCC 24843) GN=SPBP4H10.07 PE=1 SV=1	SPBC17D11.02c	51.2	3e-06	COG5243	HRD ubiquitin ligase complex, ER membrane component	K15692	4e-08	58.2	lbc:LACBIDRAFT_309098	E3 ubiquitin-protein ligase RNF13 [EC:6.3.2.19]	-	-	-
CL1390.Contig1_All	573	45	344957	30	160390	gi|212537845|ref|XP_002149078.1|	74.7	1e-12	ubiquitin fusion degradation protein Ufd1, putative [Talaromyces marneffei ATCC 18224] >gi|210068820|gb|EEA22911.1| ubiquitin fusion degradation protein Ufd1, putative [Talaromyces marneffei ATCC 18224]	--	--	--	--	sp|O42915|UFD1_SCHPO	57.4	7e-09	Ubiquitin fusion degradation protein 1 OS=Schizosaccharomyces pombe (strain 972 / ATCC 24843) GN=ufd1 PE=2 SV=4	SPBC16A3.09c	57.4	2e-08	COG5140	Ubiquitin fusion-degradation protein	K14016	2e-12	71.2	ang:ANI_1_740014	ubiquitin fusion degradation protein 1	-	-	-
CL1391.Contig1_All	209	9	189148	10	146577	--	--	--	--	--	--	--	--	--	--	--	--	--	--	--	--	--	--	--	--	--	--	-	-	-
CL1391.Contig2_All	430	20	204300	40	284973	--	--	--	--	--	--	--	--	--	--	--	--	--	--	--	--	--	--	--	--	--	--	-	-	-
CL1392.Contig1_All	588	26	194224	23	119829	gi|393229071|gb|EJD36701.1|	119.0	7e-26	cytochrome P450, partial [Auricularia delicata TFB-10046 SS5]	--	--	--	--	sp|B8NHY4|ORDA_ASPFN	91.3	4e-19	O-methylsterigmatocystin oxidoreductase OS=Aspergillus flavus (strain ATCC 200026 / FGSC A1120 / NRRL 3357 / JCM 12722 / SRRC 167) GN=ordA PE=2 SV=1	AGc2890	104	1e-22	COG2124	Cytochrome P450	K00517	2e-18	90.9	afm:AFUA_3G03480	[EC:1.14.-.-]	-	-	-
CL1392.Contig2_All	930	86	406183	105	345874	gi|407922111|gb|EKG15238.1|	137.9	3e-31	Cytochrome P450 [Macrophomina phaseolina MS6]	--	--	--	--	sp|B8NHY4|ORDA_ASPFN	103	1e-22	O-methylsterigmatocystin oxidoreductase OS=Aspergillus flavus (strain ATCC 200026 / FGSC A1120 / NRRL 3357 / JCM 12722 / SRRC 167) GN=ordA PE=2 SV=1	BH0579	126	6e-29	COG2124	Cytochrome P450	K14338	2e-21	102	pan:PODANSg5780	cytochrome P450 / NADPH-cytochrome P450 reductase [EC:1.14.14.1 1.6.2.4]	-	-	-
CL1392.Contig3_All	669	64	420204	71	325120	gi|393229071|gb|EJD36701.1|	119.8	5e-26	cytochrome P450, partial [Auricularia delicata TFB-10046 SS5]	--	--	--	--	sp|B8NHY4|ORDA_ASPFN	94.0	8e-20	O-methylsterigmatocystin oxidoreductase OS=Aspergillus flavus (strain ATCC 200026 / FGSC A1120 / NRRL 3357 / JCM 12722 / SRRC 167) GN=ordA PE=2 SV=1	BH0579	110	2e-24	COG2124	Cytochrome P450	K10437	2e-23	108	uma:UM01424.1	phenylacetate 2-hydroxylase [EC:1.14.13.-]	-	-	-
CL1393.Contig1_All	237	36	667207	30	387779	--	--	--	--	--	--	--	--	--	--	--	--	--	--	--	--	--	--	--	--	--	--	-	-	-
CL1393.Contig2_All	231	28	532418	40	530469	--	--	--	--	--	--	--	--	--	--	--	--	--	--	--	--	--	--	--	--	--	--	-	-	-
CL1394.Contig1_All	235	1	18691	2	26072	--	--	--	--	--	--	--	--	--	--	--	--	--	--	--	--	--	--	--	--	--	--	-	-	-
CL1394.Contig2_All	263	3	50104	3	34944	--	--	--	--	--	--	--	--	--	--	--	--	--	--	--	--	--	--	--	--	--	--	-	-	-
CL1395.Contig1_All	428	14	143678	15	107364	--	--	--	--	--	--	--	--	--	--	--	--	--	--	--	--	--	--	--	--	--	--	-	-	-
CL1395.Contig2_All	415	6	63505	4	29527	--	--	--	--	--	--	--	--	--	--	--	--	--	--	--	--	--	--	--	--	--	--	-	-	-
CL1396.Contig1_All	436	3	30223	0	0.0000	gi|62461771|gb|AAX83048.1|	61.2	8e-09	taxadienol acetyl transferase [fungal sp. BT2]	--	--	--	--	--	--	--	--	--	--	--	--	--	--	--	--	--	--	-	-	-
CL1396.Contig2_All	476	58	535214	89	572789	gi|209425375|gb|ACI47063.1|	58.9	4e-08	10-deacetylbaccatin III 10-O-acetyltransferase [Aspergillus candidus]	--	--	--	--	--	--	--	--	DRA0210	48.9	4e-06	COG0747	ABC-type dipeptide transport system, periplasmic component	K00916	1e-06	51.6	tml:GSTUM_00011694001	CTD kinase subunit alpha [EC:2.7.11.22 2.7.11.23]	-	-	-
CL1396.Contig3_All	308	0	0.0000	1	0.9946	--	--	--	--	--	--	--	--	--	--	--	--	--	--	--	--	--	--	--	--	--	--	-	-	-
CL1397.Contig1_All	831	0	0.0000	0	0.0000	gi|403159212|ref|XP_003319851.2|	62.8	1e-08	hypothetical protein PGTG_00763 [Puccinia graminis f. sp. tritici CRL 75-36-700-3] >gi|375167998|gb|EFP75432.2| hypothetical protein PGTG_00763 [Puccinia graminis f. sp. tritici CRL 75-36-700-3]	--	--	--	--	sp|Q6C8C5|CWC22_YARLI	53.9	1e-07	Pre-mRNA-splicing factor CWC22 OS=Yarrowia lipolytica (strain CLIB 122 / E 150) GN=CWC22 PE=3 SV=1	all0579	110	4e-24	COG0359	Ribosomal protein L9	K13100	5e-08	57.4	tml:GSTUM_00004730001	pre-mRNA-splicing factor CWC22	-	-	-
CL1397.Contig2_All	869	16	80874	22	77556	gi|403159212|ref|XP_003319851.2|	62.8	1e-08	hypothetical protein PGTG_00763 [Puccinia graminis f. sp. tritici CRL 75-36-700-3] >gi|375167998|gb|EFP75432.2| hypothetical protein PGTG_00763 [Puccinia graminis f. sp. tritici CRL 75-36-700-3]	--	--	--	--	sp|Q6C8C5|CWC22_YARLI	53.9	1e-07	Pre-mRNA-splicing factor CWC22 OS=Yarrowia lipolytica (strain CLIB 122 / E 150) GN=CWC22 PE=3 SV=1	all0579	110	4e-24	COG0359	Ribosomal protein L9	K13100	6e-08	57.4	tml:GSTUM_00004730001	pre-mRNA-splicing factor CWC22	-	-	-
CL1397.Contig3_All	751	0	0.0000	0	0.0000	gi|296413751|ref|XP_002836572.1|	57.4	4e-07	hypothetical protein [Tuber melanosporum Mel28] >gi|295630400|emb|CAZ80763.1| unnamed protein product [Tuber melanosporum]	--	--	--	--	sp|Q6C8C5|CWC22_YARLI	53.9	1e-07	Pre-mRNA-splicing factor CWC22 OS=Yarrowia lipolytica (strain CLIB 122 / E 150) GN=CWC22 PE=3 SV=1	all0579	110	3e-24	COG0359	Ribosomal protein L9	K13100	4e-08	57.4	tml:GSTUM_00004730001	pre-mRNA-splicing factor CWC22	-	-	-
CL1397.Contig4_All	813	0	0.0000	0	0.0000	gi|296413751|ref|XP_002836572.1|	57.4	4e-07	hypothetical protein [Tuber melanosporum Mel28] >gi|295630400|emb|CAZ80763.1| unnamed protein product [Tuber melanosporum]	--	--	--	--	sp|Q6C8C5|CWC22_YARLI	53.9	1e-07	Pre-mRNA-splicing factor CWC22 OS=Yarrowia lipolytica (strain CLIB 122 / E 150) GN=CWC22 PE=3 SV=1	all0579	110	4e-24	COG0359	Ribosomal protein L9	K13100	5e-08	57.4	tml:GSTUM_00004730001	pre-mRNA-splicing factor CWC22	-	-	-
CL1398.Contig1_All	415	17	179932	30	221455	--	--	--	--	--	--	--	--	--	--	--	--	--	--	--	--	--	--	--	--	--	--	-	-	-
CL1398.Contig2_All	319	16	220311	22	211273	--	--	--	--	--	--	--	--	--	--	--	--	--	--	--	--	--	--	--	--	--	--	-	-	-
CL1399.Contig1_All	516	16	136200	25	148423	--	--	--	--	--	--	--	--	--	--	--	--	--	--	--	--	--	--	--	--	--	--	-	-	-
CL1399.Contig2_All	2756	242	385694	265	294563	--	--	--	--	--	--	--	--	--	--	--	--	--	--	--	--	--	--	--	--	--	--	-	-	-
CL1399.Contig3_All	390	18	202728	21	164955	--	--	--	--	--	--	--	--	--	--	--	--	--	--	--	--	--	--	--	--	--	--	-	-	-
CL1399.Contig4_All	585	3	22525	20	104734	--	--	--	--	--	--	--	--	--	--	--	--	--	--	--	--	--	--	--	--	--	--	-	-	-
CL14.Contig1_All	547	23	184692	50	280023	--	--	--	--	--	--	--	--	--	--	--	--	--	--	--	--	--	--	--	--	--	--	-	-	-
CL14.Contig2_All	230	5	95488	10	133194	--	--	--	--	--	--	--	--	--	--	--	--	--	--	--	--	--	--	--	--	--	--	-	-	-
CL140.Contig1_All	1457	259	780813	275	578209	gi|384499391|gb|EIE89882.1|	212.6	2e-53	hypothetical protein RO3G_14593 [Rhizopus delemar RA 99-880]	--	--	--	--	sp|P78875|TPP1_SCHPO	161	1e-39	Trehalose-phosphatase OS=Schizosaccharomyces pombe (strain 972 / ATCC 24843) GN=tpp1 PE=1 SV=2	SPAC19G12.15c_2	125	2e-28	COG1877	Trehalose-6-phosphatase	K16055	3e-47	189	act:ACLA_033660	trehalose 6-phosphate synthase/phosphatase [EC:2.4.1.15 3.1.3.12]	-	-	-
CL1400.Contig1_All	293	0	0.0000	1	10455	--	--	--	--	--	--	--	--	--	--	--	--	--	--	--	--	--	--	--	--	--	--	-	-	-
CL1400.Contig2_All	221	3	59626	8	110894	--	--	--	--	--	--	--	--	--	--	--	--	--	--	--	--	--	--	--	--	--	--	-	-	-
CL1400.Contig3_All	1253	235	823803	252	616114	--	--	--	--	--	--	--	--	--	--	--	--	--	--	--	--	--	--	--	--	--	--	-	-	-
CL1401.Contig1_All	262	21	352066	22	257237	--	--	--	--	--	--	--	--	--	--	--	--	--	--	--	--	--	--	--	--	--	--	-	-	-
CL1401.Contig2_All	205	10	214266	3	44831	--	--	--	--	--	--	--	--	--	--	--	--	--	--	--	--	--	--	--	--	--	--	-	-	-
CL1402.Contig1_All	260	27	456139	25	294563	--	--	--	--	--	--	--	--	--	--	--	--	--	--	--	--	--	--	--	--	--	--	-	-	-
CL1402.Contig2_All	285	12	184945	7	75243	--	--	--	--	--	--	--	--	--	--	--	--	--	--	--	--	--	--	--	--	--	--	-	-	-
CL1402.Contig3_All	281	0	0.0000	0	0.0000	--	--	--	--	--	--	--	--	--	--	--	--	--	--	--	--	--	--	--	--	--	--	-	-	-
CL1402.Contig4_All	821	130	695515	96	358212	gi|255715801|ref|XP_002554182.1|	70.5	5e-11	KLTH0E16126p [Lachancea thermotolerans] >gi|238935564|emb|CAR23745.1| KLTH0E16126p [Lachancea thermotolerans CBS 6340]	--	--	--	--	sp|O14427|CLA4_CANAX	58.5	5e-09	Serine/threonine-protein kinase CLA4 OS=Candida albicans GN=CLA4 PE=3 SV=1	YAR019c	51.2	2e-06	COG0515	Serine/threonine protein kinase	K06683	1e-10	65.9	kla:KLLA0C04191g	cell division control protein CDC15 [EC:2.7.11.1]	-	GO:0016740//transferase activity	-
CL1402.Contig5_All	246	3	53566	10	124531	--	--	--	--	--	--	--	--	--	--	--	--	--	--	--	--	--	--	--	--	--	--	-	-	-
CL1403.Contig1_All	676	31	201429	156	706951	--	--	--	--	--	--	--	--	--	--	--	--	--	--	--	--	--	--	--	--	--	--	-	-	-
CL1404.Contig1_All	1366	171	549860	272	610000	gi|254586095|ref|XP_002498615.1|	64.3	8e-09	ZYRO0G14608p [Zygosaccharomyces rouxii] >gi|238941509|emb|CAR29682.1| ZYRO0G14608p [Zygosaccharomyces rouxii]	--	--	--	--	sp|Q9P785|YNY5_SCHPO	60.8	2e-09	LisH domain-containing protein C1711.05 OS=Schizosaccharomyces pombe (strain 972 / ATCC 24843) GN=SPBC1711.05 PE=4 SV=1	YLR106c	50.8	5e-06	COG5271	AAA ATPase containing von Willebrand factor type A (vWA) domain	K14826	5e-10	65.1	pic:PICST_78835	FK506-binding nuclear protein [EC:5.2.1.8]	-	-	-
CL1404.Contig2_All	1234	141	501892	158	392242	gi|50545281|ref|XP_500178.1|	68.9	3e-10	YALI0A17853p [Yarrowia lipolytica] >gi|49646043|emb|CAG84110.1| YALI0A17853p [Yarrowia lipolytica CLIB122]	--	--	--	--	sp|Q9P785|YNY5_SCHPO	65.1	1e-10	LisH domain-containing protein C1711.05 OS=Schizosaccharomyces pombe (strain 972 / ATCC 24843) GN=SPBC1711.05 PE=4 SV=1	YLR106c	50.4	6e-06	COG5271	AAA ATPase containing von Willebrand factor type A (vWA) domain	K11267	8e-10	64.3	ssl:SS1G_13681	sister chromatid cohesion protein PDS5	-	-	-
CL1405.Contig1_All	1247	61	214867	273	670668	gi|391866937|gb|EIT76202.1|	169.1	2e-40	adenosylmethionine-8-amino-7-oxononanoate aminotransferase [Aspergillus oryzae 3.042]	--	--	--	--	sp|O94562|YGD3_SCHPO	149	4e-36	Uncharacterized aminotransferase C1771.03c OS=Schizosaccharomyces pombe (strain 972 / ATCC 24843) GN=SPBC1773.03c PE=3 SV=1	SMb20379	332	8e-91	COG0161	Adenosylmethionine-8-amino-7-oxononanoate aminotransferase	K00843	2e-41	169	aor:AOR_1_44064	[EC:2.6.-.-]	-	GO:0003824//catalytic activity	-
CL1405.Contig2_All	553	0	0.0000	2	11079	gi|405119489|gb|AFR94261.1|	93.6	2e-18	class III aminotransferase [Cryptococcus neoformans var. grubii H99]	--	--	--	--	sp|O94562|YGD3_SCHPO	73.9	6e-14	Uncharacterized aminotransferase C1771.03c OS=Schizosaccharomyces pombe (strain 972 / ATCC 24843) GN=SPBC1773.03c PE=3 SV=1	SMb20379	169	2e-42	COG0161	Adenosylmethionine-8-amino-7-oxononanoate aminotransferase	K00843	1e-13	75.1	aor:AOR_1_44064	[EC:2.6.-.-]	-	-	-
CL1406.Contig1_All	982	284	1270321	318	992036	gi|390601564|gb|EIN10958.1|	112.8	1e-23	cytochrome b5 [Punctularia strigosozonata HHB-11173 SS5]	gi|347004587|gb|CP003014.1|	58.0	8e-06	Thielavia terrestris NRRL 8126 chromosome 6, complete sequence	sp|Q9HFV1|CYB5_RHIST	98.6	6e-21	Cytochrome b5 OS=Rhizopus stolonifer PE=2 SV=1	SPCC16A11.10c	89.4	9e-18	COG5274	Cytochrome b involved in lipid metabolism	K00326	4e-20	98.2	afv:AFLA_129370	cytochrome-b5 reductase [EC:1.6.2.2]	-	GO:0005488//binding	-
CL1406.Contig2_All	864	101	513469	122	432571	gi|390601564|gb|EIN10958.1|	112.8	1e-23	cytochrome b5 [Punctularia strigosozonata HHB-11173 SS5]	--	--	--	--	sp|Q9HFV1|CYB5_RHIST	98.6	5e-21	Cytochrome b5 OS=Rhizopus stolonifer PE=2 SV=1	SPCC16A11.10c	89.4	7e-18	COG5274	Cytochrome b involved in lipid metabolism	K00326	3e-20	98.2	afv:AFLA_129370	cytochrome-b5 reductase [EC:1.6.2.2]	-	GO:0005488//binding	-
CL1407.Contig1_All	917	87	416732	81	270600	gi|212527048|ref|XP_002143681.1|	304.3	2e-81	dolichol-phosphate mannosyltransferase, putative [Talaromyces marneffei ATCC 18224] >gi|210073079|gb|EEA27166.1| dolichol-phosphate mannosyltransferase, putative [Talaromyces marneffei ATCC 18224]	--	--	--	--	sp|O14466|DPM1_SCHPO	299	2e-81	Dolichol-phosphate mannosyltransferase OS=Schizosaccharomyces pombe (strain 972 / ATCC 24843) GN=dpm1 PE=2 SV=1	SPAC31G5.16c	299	4e-81	COG0463	Glycosyltransferases involved in cell wall biogenesis	K00721	3e-81	300	cpw:CPC735_006690	dolichol-phosphate mannosyltransferase [EC:2.4.1.83]	-	GO:0016757//transferase activity, transferring glycosyl groups	-
CL1407.Contig2_All	496	22	194826	23	142055	gi|19114929|ref|NP_594017.1|	155.2	5e-37	dolichol-phosphate mannosyltransferase catalytic subunit Dpm1 [Schizosaccharomyces pombe 972h-] >gi|20137679|sp|O14466.1|DPM1_SCHPO RecName: Full=Dolichol-phosphate mannosyltransferase; AltName: Full=Dolichol-phosphate mannose synthase; Short=DPM synthase; AltName: Full=Dolichyl-phosphate beta-D-mannosyltransferase; AltName: Full=Mannose-P-dolichol synthase; Short=MPD synthase >gi|2258414|gb|AAC9…	--	--	--	--	sp|O14466|DPM1_SCHPO	155	2e-38	Dolichol-phosphate mannosyltransferase OS=Schizosaccharomyces pombe (strain 972 / ATCC 24843) GN=dpm1 PE=2 SV=1	SPAC31G5.16c	155	4e-38	COG0463	Glycosyltransferases involved in cell wall biogenesis	K00721	7e-38	155	spo:SPAC31G5.16c	dolichol-phosphate mannosyltransferase [EC:2.4.1.83]	-	GO:0016757//transferase activity, transferring glycosyl groups	-
CL1407.Contig3_All	226	7	136049	9	121996	gi|19114929|ref|NP_594017.1|	105.9	2e-22	dolichol-phosphate mannosyltransferase catalytic subunit Dpm1 [Schizosaccharomyces pombe 972h-] >gi|20137679|sp|O14466.1|DPM1_SCHPO RecName: Full=Dolichol-phosphate mannosyltransferase; AltName: Full=Dolichol-phosphate mannose synthase; Short=DPM synthase; AltName: Full=Dolichyl-phosphate beta-D-mannosyltransferase; AltName: Full=Mannose-P-dolichol synthase; Short=MPD synthase >gi|2258414|gb|AAC9…	--	--	--	--	sp|O14466|DPM1_SCHPO	105	5e-24	Dolichol-phosphate mannosyltransferase OS=Schizosaccharomyces pombe (strain 972 / ATCC 24843) GN=dpm1 PE=2 SV=1	SPAC31G5.16c	105	2e-23	COG0463	Glycosyltransferases involved in cell wall biogenesis	K00721	2e-23	105	spo:SPAC31G5.16c	dolichol-phosphate mannosyltransferase [EC:2.4.1.83]	-	GO:0016757//transferase activity, transferring glycosyl groups	-
CL1408.Contig1_All	903	65	316178	50	169627	gi|169855118|ref|XP_001834229.1|	78.2	3e-13	TKL/LISK/LISK-DD1 protein kinase [Coprinopsis cinerea okayama7#130] >gi|116504737|gb|EAU87632.1| TKL/LISK/LISK-DD1 protein kinase [Coprinopsis cinerea okayama7#130]	--	--	--	--	sp|O59790|ARK1_SCHPO	51.2	1e-06	Serine/threonine-protein kinase ark1 OS=Schizosaccharomyces pombe (strain 972 / ATCC 24843) GN=ark1 PE=1 SV=2	--	--	--	--	--	K05743	4e-14	77.8	scm:SCHCODRAFT_78986	LIM domain kinase 1 [EC:2.7.11.1]	-	GO:0016772//transferase activity, transferring phosphorus-containing groups	-
CL1408.Contig2_All	912	22	105958	26	87335	gi|169855118|ref|XP_001834229.1|	70.1	8e-11	TKL/LISK/LISK-DD1 protein kinase [Coprinopsis cinerea okayama7#130] >gi|116504737|gb|EAU87632.1| TKL/LISK/LISK-DD1 protein kinase [Coprinopsis cinerea okayama7#130]	--	--	--	--	sp|O59790|ARK1_SCHPO	51.2	1e-06	Serine/threonine-protein kinase ark1 OS=Schizosaccharomyces pombe (strain 972 / ATCC 24843) GN=ark1 PE=1 SV=2	--	--	--	--	--	K05743	3e-11	68.6	scm:SCHCODRAFT_78986	LIM domain kinase 1 [EC:2.7.11.1]	GO:0009987//cellular process	GO:0005488//binding;GO:0016301//kinase activity	-
CL1408.Contig3_All	860	15	76612	19	67681	gi|169855118|ref|XP_001834229.1|	70.1	8e-11	TKL/LISK/LISK-DD1 protein kinase [Coprinopsis cinerea okayama7#130] >gi|116504737|gb|EAU87632.1| TKL/LISK/LISK-DD1 protein kinase [Coprinopsis cinerea okayama7#130]	--	--	--	--	sp|O59790|ARK1_SCHPO	51.2	9e-07	Serine/threonine-protein kinase ark1 OS=Schizosaccharomyces pombe (strain 972 / ATCC 24843) GN=ark1 PE=1 SV=2	--	--	--	--	--	K05743	2e-11	68.6	scm:SCHCODRAFT_78986	LIM domain kinase 1 [EC:2.7.11.1]	GO:0009987//cellular process	GO:0005488//binding;GO:0016301//kinase activity	-
CL1409.Contig1_All	559	4	31431	9	49322	--	--	--	--	--	--	--	--	--	--	--	--	--	--	--	--	--	--	--	--	--	--	-	-	-
CL1409.Contig2_All	1037	1	0.4236	0	0.0000	--	--	--	--	--	--	--	--	--	--	--	--	--	--	--	--	--	--	--	--	--	--	-	-	-
CL1409.Contig3_All	817	42	225805	47	176233	--	--	--	--	--	--	--	--	--	--	--	--	--	--	--	--	--	--	--	--	--	--	-	-	-
CL1409.Contig4_All	1512	12	34861	9	18235	--	--	--	--	--	--	--	--	--	--	--	--	--	--	--	--	--	--	--	--	--	--	-	-	-
CL1409.Contig5_All	1110	1	0.3957	0	0.0000	--	--	--	--	--	--	--	--	--	--	--	--	--	--	--	--	--	--	--	--	--	--	-	-	-
CL1409.Contig6_All	1599	43	118121	60	114951	--	--	--	--	--	--	--	--	--	--	--	--	--	--	--	--	--	--	--	--	--	--	-	-	-
CL1409.Contig7_All	602	0	0.0000	0	0.0000	--	--	--	--	--	--	--	--	--	--	--	--	--	--	--	--	--	--	--	--	--	--	-	-	-
CL141.Contig1_All	343	34	435403	32	285803	--	--	--	--	--	--	--	--	--	--	--	--	--	--	--	--	--	--	--	--	--	--	-	-	-
CL141.Contig2_All	336	13	169946	26	237053	--	--	--	--	--	--	--	--	--	--	--	--	--	--	--	--	--	--	--	--	--	--	-	-	-
CL1410.Contig1_All	201	0	0.0000	4	60964	--	--	--	--	--	--	--	--	--	--	--	--	--	--	--	--	--	--	--	--	--	--	-	-	-
CL1410.Contig2_All	200	0	0.0000	0	0.0000	--	--	--	--	--	--	--	--	--	--	--	--	--	--	--	--	--	--	--	--	--	--	-	-	-
CL1411.Contig1_All	458	33	316486	34	227418	gi|327297100|ref|XP_003233244.1|	73.2	2e-12	hypothetical protein TERG_06237 [Trichophyton rubrum CBS 118892] >gi|326464550|gb|EGD90003.1| hypothetical protein TERG_06237 [Trichophyton rubrum CBS 118892]	--	--	--	--	--	--	--	--	--	--	--	--	--	--	--	--	--	--	-	-	-
CL1411.Contig2_All	463	45	426912	33	218346	gi|327297100|ref|XP_003233244.1|	72.8	3e-12	hypothetical protein TERG_06237 [Trichophyton rubrum CBS 118892] >gi|326464550|gb|EGD90003.1| hypothetical protein TERG_06237 [Trichophyton rubrum CBS 118892]	--	--	--	--	--	--	--	--	--	--	--	--	--	--	--	--	--	--	-	-	-
CL1412.Contig1_All	987	56	249217	72	223474	gi|406603871|emb|CCH44622.1|	54.7	4e-06	Leucine-rich repeat receptor protein kinase EXS [Wickerhamomyces ciferrii]	--	--	--	--	--	--	--	--	CAC3279_2	73.6	5e-13	COG4886	Leucine-rich repeat (LRR) protein	--	--	--	--	--	-	-	-
CL1413.Contig1_All	441	8	79682	11	76413	--	--	--	--	--	--	--	--	--	--	--	--	--	--	--	--	--	--	--	--	--	--	-	-	-
CL1413.Contig2_All	548	8	64123	20	111805	--	--	--	--	--	--	--	--	--	--	--	--	--	--	--	--	--	--	--	--	--	--	-	-	-
CL1414.Contig1_All	1029	74	315881	63	187559	gi|328768486|gb|EGF78532.1|	84.0	7e-15	hypothetical protein BATDEDRAFT_90689 [Batrachochytrium dendrobatidis JAM81]	--	--	--	--	sp|Q10356|YDB3_SCHPO	70.9	1e-12	Uncharacterized protein C22E12.03c OS=Schizosaccharomyces pombe (strain 972 / ATCC 24843) GN=SPAC22E12.03c PE=1 SV=1	YPO3172	142	1e-33	COG0693	Putative intracellular protease/amidase	K05687	8e-21	100	pno:SNOG_07399	protein DJ-1	-	-	-
CL1414.Contig2_All	608	54	390119	63	317430	gi|328768486|gb|EGF78532.1|	104.8	1e-21	hypothetical protein BATDEDRAFT_90689 [Batrachochytrium dendrobatidis JAM81]	--	--	--	--	sp|Q10356|YDB3_SCHPO	62.0	3e-10	Uncharacterized protein C22E12.03c OS=Schizosaccharomyces pombe (strain 972 / ATCC 24843) GN=SPAC22E12.03c PE=1 SV=1	YPO3172	117	1e-26	COG0693	Putative intracellular protease/amidase	K05687	9e-16	82.4	pno:SNOG_07399	protein DJ-1	-	-	-
CL1415.Contig1_All	263	9	150312	7	81537	--	--	--	--	--	--	--	--	sp|A1DC51|PAN1_NEOFI	45.4	8e-06	Actin cytoskeleton-regulatory complex protein pan1 OS=Neosartorya fischeri (strain ATCC 1020 / DSM 3700 / FGSC A1164 / NRRL 181) GN=pan1 PE=3 SV=1	--	--	--	--	--	--	--	--	--	--	-	-	-
CL1415.Contig2_All	373	13	153088	18	147834	gi|322695079|gb|EFY86894.1|	55.8	3e-07	WASP-interacting protein-like protein vrp1p [Metarhizium acridum CQMa 102]	--	--	--	--	--	--	--	--	--	--	--	--	--	--	--	--	--	--	-	-	-
CL1416.Contig1_All	1021	128	550669	117	351052	gi|238575930|ref|XP_002387848.1|	116.7	9e-25	hypothetical protein MPER_13207 [Moniliophthora perniciosa FA553] >gi|215448667|gb|EEB88778.1| hypothetical protein MPER_13207 [Moniliophthora perniciosa FA553]	--	--	--	--	sp|Q52B63|CWC22_MAGO7	57.8	1e-08	Pre-mRNA-splicing factor CWC22 OS=Magnaporthe oryzae (strain 70-15 / ATCC MYA-4617 / FGSC 8958) GN=CWC22 PE=3 SV=1	DR2133	52.4	1e-06	COG4372	Uncharacterized protein conserved in bacteria with the myosin-like domain	K13171	4e-09	61.6	ssl:SS1G_04456	serine/arginine repetitive matrix protein 1	-	GO:0005488//binding	-
CL1416.Contig2_All	1039	112	473488	145	427528	gi|238575930|ref|XP_002387848.1|	116.7	1e-24	hypothetical protein MPER_13207 [Moniliophthora perniciosa FA553] >gi|215448667|gb|EEB88778.1| hypothetical protein MPER_13207 [Moniliophthora perniciosa FA553]	--	--	--	--	sp|Q52B63|CWC22_MAGO7	55.1	8e-08	Pre-mRNA-splicing factor CWC22 OS=Magnaporthe oryzae (strain 70-15 / ATCC MYA-4617 / FGSC 8958) GN=CWC22 PE=3 SV=1	DRA0210	51.2	3e-06	COG0747	ABC-type dipeptide transport system, periplasmic component	K11422	7e-09	60.8	cci:CC1G_15535	histone-lysine N-methyltransferase SETD1 [EC:2.1.1.43]	-	GO:0005488//binding	-
CL1417.Contig1_All	922	59	281079	107	355520	--	--	--	--	--	--	--	--	--	--	--	--	--	--	--	--	--	--	--	--	--	--	-	-	-
CL1418.Contig1_All	437	18	180925	13	91133	--	--	--	--	--	--	--	--	--	--	--	--	--	--	--	--	--	--	--	--	--	--	-	-	-
CL1418.Contig2_All	238	12	221468	6	77230	--	--	--	--	--	--	--	--	--	--	--	--	--	--	--	--	--	--	--	--	--	--	-	-	-
CL1419.Contig1_All	211	6	124904	6	87112	--	--	--	--	--	--	--	--	sp|Q6BSP4|BBP_DEBHA	47.0	3e-06	Branchpoint-bridging protein OS=Debaryomyces hansenii (strain ATCC 36239 / CBS 767 / JCM 1990 / NBRC 0083 / IGC 2968) GN=BBP PE=3 SV=2	--	--	--	--	--	--	--	--	--	--	-	-	-
CL142.Contig1_All	874	1	0.5026	2	0.7010	--	--	--	--	--	--	--	--	--	--	--	--	--	--	--	--	--	--	--	--	--	--	-	-	-
CL142.Contig2_All	731	0	0.0000	3	12572	--	--	--	--	--	--	--	--	--	--	--	--	--	--	--	--	--	--	--	--	--	--	-	-	-
CL142.Contig3_All	690	0	0.0000	2	0.8880	--	--	--	--	--	--	--	--	--	--	--	--	--	--	--	--	--	--	--	--	--	--	-	-	-
CL142.Contig4_All	915	0	0.0000	2	0.6696	--	--	--	--	--	--	--	--	--	--	--	--	--	--	--	--	--	--	--	--	--	--	-	-	-
CL142.Contig5_All	879	4	19988	9	31366	--	--	--	--	--	--	--	--	--	--	--	--	--	--	--	--	--	--	--	--	--	--	-	-	-
CL142.Contig6_All	951	2	0.9238	9	28992	--	--	--	--	--	--	--	--	--	--	--	--	--	--	--	--	--	--	--	--	--	--	-	-	-
CL142.Contig7_All	1035	0	0.0000	1	0.2960	--	--	--	--	--	--	--	--	--	--	--	--	--	--	--	--	--	--	--	--	--	--	-	-	-
CL142.Contig8_All	1076	0	0.0000	3	0.8541	--	--	--	--	--	--	--	--	--	--	--	--	--	--	--	--	--	--	--	--	--	--	-	-	-
CL1421.Contig1_All	1808	79	191927	72	121996	gi|212545869|ref|XP_002153088.1|	55.1	7e-06	conserved hypothetical protein [Talaromyces marneffei ATCC 18224] >gi|210064608|gb|EEA18703.1| conserved hypothetical protein [Talaromyces marneffei ATCC 18224]	--	--	--	--	sp|P08640|MUC1_YEAST	55.1	2e-07	Flocculation protein FLO11 OS=Saccharomyces cerevisiae (strain ATCC 204508 / S288c) GN=MUC1 PE=1 SV=2	--	--	--	--	--	K10276	8e-07	55.1	pte:PTT_16007	F-box and leucine-rich repeat protein 10/11 [EC:1.14.11.27]	-	-	-
CL1421.Contig2_All	1955	563	1264935	395	618959	gi|408390700|gb|EKJ70088.1|	72.4	5e-11	hypothetical protein FPSE_09748 [Fusarium pseudograminearum CS3096]	--	--	--	--	sp|P08640|MUC1_YEAST	58.9	1e-08	Flocculation protein FLO11 OS=Saccharomyces cerevisiae (strain ATCC 204508 / S288c) GN=MUC1 PE=1 SV=2	DR2133	56.2	2e-07	COG4372	Uncharacterized protein conserved in bacteria with the myosin-like domain	K01183	9e-09	61.6	ani:AN8241.2	chitinase [EC:3.2.1.14]	-	-	-
CL1421.Contig3_All	747	64	376328	31	127131	gi|34809533|gb|AAQ82687.1|	60.8	3e-08	Epa5p [Candida glabrata]	--	--	--	--	sp|P08640|MUC1_YEAST	56.6	2e-08	Flocculation protein FLO11 OS=Saccharomyces cerevisiae (strain ATCC 204508 / S288c) GN=MUC1 PE=1 SV=2	--	--	--	--	--	K01183	6e-08	57.0	afm:AFUA_5G03760	chitinase [EC:3.2.1.14]	-	-	-
CL1421.Contig4_All	302	4	58178	3	30432	--	--	--	--	--	--	--	--	--	--	--	--	--	--	--	--	--	--	--	--	--	--	-	-	-
CL1422.Contig1_All	307	65	929997	43	429083	gi|346976277|gb|EGY19729.1|	52.0	4e-06	DUF814 domain-containing protein [Verticillium dahliae VdLs.17]	--	--	--	--	--	--	--	--	--	--	--	--	--	--	--	--	--	--	-	-	-
CL1422.Contig2_All	293	67	1004416	57	595962	gi|392575025|gb|EIW68159.1|	31.6	4e-06	hypothetical protein TREMEDRAFT_63328 [Tremella mesenterica DSM 1558]	--	--	--	--	--	--	--	--	--	--	--	--	--	--	--	--	--	--	-	-	-
CL1423.Contig1_All	289	26	395168	37	392207	gi|367004154|ref|XP_003686810.1|	60.5	1e-08	hypothetical protein TPHA_0H01700 [Tetrapisispora phaffii CBS 4417] >gi|357525112|emb|CCE64376.1| hypothetical protein TPHA_0H01700 [Tetrapisispora phaffii CBS 4417]	--	--	--	--	sp|P38817|GGA2_YEAST	47.0	3e-06	ADP-ribosylation factor-binding protein GGA2 OS=Saccharomyces cerevisiae (strain ATCC 204508 / S288c) GN=GGA2 PE=1 SV=1	--	--	--	--	--	--	--	--	--	--	-	-	GO:0005622//intracellular
CL1423.Contig2_All	449	28	273917	41	279737	gi|294659802|ref|XP_462226.2|	58.2	6e-08	DEHA2G15730p [Debaryomyces hansenii CBS767] >gi|199434239|emb|CAG90722.2| DEHA2G15730p [Debaryomyces hansenii CBS767]	--	--	--	--	sp|P38817|GGA2_YEAST	47.4	4e-06	ADP-ribosylation factor-binding protein GGA2 OS=Saccharomyces cerevisiae (strain ATCC 204508 / S288c) GN=GGA2 PE=1 SV=1	--	--	--	--	--	--	--	--	--	--	-	-	-
CL1424.Contig1_All	262	1	16765	1	11693	--	--	--	--	--	--	--	--	--	--	--	--	--	--	--	--	--	--	--	--	--	--	-	-	-
CL1424.Contig2_All	262	0	0.0000	1	11693	--	--	--	--	--	--	--	--	--	--	--	--	--	--	--	--	--	--	--	--	--	--	-	-	-
CL1425.Contig1_All	774	59	334825	79	312678	--	--	--	--	--	--	--	--	--	--	--	--	--	--	--	--	--	--	--	--	--	--	-	-	-
CL1425.Contig2_All	776	59	333962	72	284238	--	--	--	--	--	--	--	--	--	--	--	--	--	--	--	--	--	--	--	--	--	--	-	-	-
CL1426.Contig1_All	307	16	228922	18	179616	gi|443894971|dbj|GAC72317.1|	81.3	7e-15	transcription elongation factor TFIIS [Pseudozyma antarctica T-34]	gi|343427318|emb|FQ311442.1|	67.9	3e-09	Sporisorium reilianum SRZ2 chromosome 20 complete DNA sequence	sp|P07273|TFS2_YEAST	67.0	3e-12	Transcription elongation factor S-II OS=Saccharomyces cerevisiae (strain ATCC 204508 / S288c) GN=DST1 PE=1 SV=4	YGL043w	67.0	8e-12	COG1594	DNA-directed RNA polymerase, subunit M/Transcription elongation factor TFIIS	K03145	7e-16	81.3	uma:UM05888.1	transcription elongation factor S-II	GO:0006357//regulation of transcription from RNA polymerase II promoter;GO:0006414//translational elongation;GO:0032784//regulation of DNA-dependent transcription, elongation	GO:0003746//translation elongation factor activity;GO:0008270//zinc ion binding;GO:0003677//DNA binding	GO:0005634//nucleus
CL1426.Contig2_All	257	7	119639	5	59600	gi|443894971|dbj|GAC72317.1|	81.3	7e-15	transcription elongation factor TFIIS [Pseudozyma antarctica T-34]	gi|343427318|emb|FQ311442.1|	67.9	2e-09	Sporisorium reilianum SRZ2 chromosome 20 complete DNA sequence	sp|P07273|TFS2_YEAST	67.0	3e-12	Transcription elongation factor S-II OS=Saccharomyces cerevisiae (strain ATCC 204508 / S288c) GN=DST1 PE=1 SV=4	YGL043w	67.0	8e-12	COG1594	DNA-directed RNA polymerase, subunit M/Transcription elongation factor TFIIS	K03145	7e-16	81.3	uma:UM05888.1	transcription elongation factor S-II	GO:0006357//regulation of transcription from RNA polymerase II promoter;GO:0006414//translational elongation;GO:0032784//regulation of DNA-dependent transcription, elongation	GO:0003746//translation elongation factor activity;GO:0008270//zinc ion binding;GO:0003677//DNA binding	GO:0005634//nucleus
CL1427.Contig1_All	435	8	80781	13	91552	--	--	--	--	--	--	--	--	--	--	--	--	--	--	--	--	--	--	--	--	--	--	-	-	-
CL1427.Contig2_All	974	50	225485	69	217021	gi|342879922|gb|EGU81154.1|	124.8	3e-27	hypothetical protein FOXB_08304 [Fusarium oxysporum Fo5176]	--	--	--	--	sp|O14370|BCA1_SCHPO	100	1e-21	Branched-chain-amino-acid aminotransferase, mitochondrial OS=Schizosaccharomyces pombe (strain 972 / ATCC 24843) GN=eca39 PE=1 SV=3	BS_ywaA	191	2e-48	COG0115	Branched-chain amino acid aminotransferase/4-amino-4-deoxychorismate lyase	K00826	4e-27	121	ssl:SS1G_12816	branched-chain amino acid aminotransferase [EC:2.6.1.42]	-	GO:0008483//transaminase activity	-
CL1428.Contig1_All	387	15	170250	26	205814	--	--	--	--	--	--	--	--	--	--	--	--	--	--	--	--	--	--	--	--	--	--	-	-	-
CL1429.Contig1_All	669	0	0.0000	82	375491	gi|403176580|ref|XP_003335229.2|	91.7	1e-17	hypothetical protein PGTG_16836 [Puccinia graminis f. sp. tritici CRL 75-36-700-3] >gi|375172308|gb|EFP90810.2| hypothetical protein PGTG_16836 [Puccinia graminis f. sp. tritici CRL 75-36-700-3]	--	--	--	--	--	--	--	--	--	--	--	--	--	--	--	--	--	--	-	-	-
CL1429.Contig2_All	755	0	0.0000	21	85209	gi|403176580|ref|XP_003335229.2|	36.2	6e-15	hypothetical protein PGTG_16836 [Puccinia graminis f. sp. tritici CRL 75-36-700-3] >gi|375172308|gb|EFP90810.2| hypothetical protein PGTG_16836 [Puccinia graminis f. sp. tritici CRL 75-36-700-3]	--	--	--	--	--	--	--	--	--	--	--	--	--	--	--	--	--	--	-	-	-
CL143.Contig1_All	277	17	269573	24	265426	--	--	--	--	--	--	--	--	--	--	--	--	--	--	--	--	--	--	--	--	--	--	-	-	-
CL143.Contig2_All	293	36	539686	44	460041	--	--	--	--	--	--	--	--	--	--	--	--	--	--	--	--	--	--	--	--	--	--	-	-	-
CL1430.Contig1_All	521	10	84308	9	52920	--	--	--	--	--	--	--	--	--	--	--	--	--	--	--	--	--	--	--	--	--	--	-	-	-
CL1430.Contig2_All	536	22	180287	15	85731	--	--	--	--	--	--	--	--	--	--	--	--	--	--	--	--	--	--	--	--	--	--	-	-	-
CL1430.Contig3_All	282	11	171337	7	76043	--	--	--	--	--	--	--	--	--	--	--	--	--	--	--	--	--	--	--	--	--	--	-	-	-
CL1431.Contig1_All	449	11	107610	15	102343	--	--	--	--	--	--	--	--	--	--	--	--	--	--	--	--	--	--	--	--	--	--	-	-	-
CL1431.Contig2_All	499	45	396113	39	239428	--	--	--	--	--	--	--	--	--	--	--	--	--	--	--	--	--	--	--	--	--	--	-	-	-
CL1432.Contig1_All	207	3	63659	2	29599	--	--	--	--	--	--	--	--	--	--	--	--	--	--	--	--	--	--	--	--	--	--	-	-	-
CL1432.Contig2_All	212	2	41438	6	86702	--	--	--	--	--	--	--	--	--	--	--	--	--	--	--	--	--	--	--	--	--	--	-	-	-
CL1433.Contig1_All	252	2	34861	7	85096	gi|328768580|gb|EGF78626.1|	82.0	4e-15	hypothetical protein BATDEDRAFT_35627 [Batrachochytrium dendrobatidis JAM81]	--	--	--	--	sp|P87140|COPG_SCHPO	47.8	2e-06	Probable coatomer subunit gamma OS=Schizosaccharomyces pombe (strain 972 / ATCC 24843) GN=sec21 PE=1 SV=1	SPAC57A7.10c	47.8	5e-06	COG5240	Vesicle coat complex COPI, gamma subunit	--	--	--	--	--	GO:0015031//protein transport	-	GO:0030663//COPI-coated vesicle membrane;GO:0030117//membrane coat
CL1433.Contig2_All	255	26	447857	13	156176	gi|328768580|gb|EGF78626.1|	104.4	8e-22	hypothetical protein BATDEDRAFT_35627 [Batrachochytrium dendrobatidis JAM81]	--	--	--	--	sp|P87140|COPG_SCHPO	59.7	4e-10	Probable coatomer subunit gamma OS=Schizosaccharomyces pombe (strain 972 / ATCC 24843) GN=sec21 PE=1 SV=1	SPAC57A7.10c	59.7	1e-09	COG5240	Vesicle coat complex COPI, gamma subunit	--	--	--	--	--	GO:0006810//transport	-	GO:0000139//Golgi membrane;GO:0005798//Golgi-associated vesicle
CL1434.Contig1_All	410	58	621371	49	366120	gi|396461109|ref|XP_003835166.1|	67.4	1e-10	hypothetical protein LEMA_P045070.1 [Leptosphaeria maculans JN3] >gi|312211717|emb|CBX91801.1| hypothetical protein LEMA_P045070.1 [Leptosphaeria maculans JN3]	--	--	--	--	sp|O36027|WSP1_SCHPO	66.6	5e-12	Wiskott-Aldrich syndrome protein homolog 1 OS=Schizosaccharomyces pombe (strain 972 / ATCC 24843) GN=wsp1 PE=1 SV=3	CPn0608	76.6	1e-14	COG0461	Orotate phosphoribosyltransferase	K05747	2e-11	66.6	uma:UM03687.1	Wiskott-Aldrich syndrome protein	GO:0009987//cellular process	-	-
CL1434.Contig2_All	347	10	126584	11	97112	gi|330922955|ref|XP_003300040.1|	61.2	8e-09	hypothetical protein PTT_11181 [Pyrenophora teres f. teres 0-1] >gi|311326001|gb|EFQ91855.1| hypothetical protein PTT_11181 [Pyrenophora teres f. teres 0-1]	--	--	--	--	sp|O36027|WSP1_SCHPO	52.0	9e-08	Wiskott-Aldrich syndrome protein homolog 1 OS=Schizosaccharomyces pombe (strain 972 / ATCC 24843) GN=wsp1 PE=1 SV=3	CPn0608	63.9	7e-11	COG0461	Orotate phosphoribosyltransferase	K05747	2e-06	50.1	uma:UM03687.1	Wiskott-Aldrich syndrome protein	-	-	-
CL1434.Contig3_All	224	7	137264	10	136761	gi|403419014|emb|CCM05714.1|	59.7	2e-08	predicted protein [Fibroporia radiculosa]	--	--	--	--	sp|O36027|WSP1_SCHPO	47.8	2e-06	Wiskott-Aldrich syndrome protein homolog 1 OS=Schizosaccharomyces pombe (strain 972 / ATCC 24843) GN=wsp1 PE=1 SV=3	YMR109w	47.0	9e-06	COG5022	Myosin heavy chain	K05747	2e-06	49.7	cnb:CNBE5050	Wiskott-Aldrich syndrome protein	-	-	-
CL1435.Contig1_All	221	0	0.0000	8	110894	gi|154313869|ref|XP_001556260.1|	51.2	8e-06	predicted protein [Botryotinia fuckeliana B05.10]	--	--	--	--	--	--	--	--	--	--	--	--	--	--	--	--	--	--	-	-	-
CL1435.Contig2_All	312	0	0.0000	16	157100	gi|154313869|ref|XP_001556260.1|	57.8	9e-08	predicted protein [Botryotinia fuckeliana B05.10]	gi|396466370|ref|NW_003533859.1|	63.9	4e-08	Leptosphaeria maculans JN3 SuperContig_26_v2 >gi|312214163|emb|FP929120.1| Leptosphaeria maculans JN3 lm_SuperContig_26_v2 genomic supercontig, whole genome, isolate v23.1.3	sp|P36044|MNN4_YEAST	47.0	3e-06	Protein MNN4 OS=Saccharomyces cerevisiae (strain ATCC 204508 / S288c) GN=MNN4 PE=4 SV=2	--	--	--	--	--	K10884	4e-06	48.9	fgr:FG05317.1	ATP-dependent DNA helicase 2 subunit 1	-	-	-
CL1436.Contig1_All	306	20	287088	14	140158	--	--	--	--	--	--	--	--	--	--	--	--	--	--	--	--	--	--	--	--	--	--	-	-	-
CL1437.Contig1_All	2344	0	0.0000	5	0.6535	gi|403174814|ref|XP_003333736.2|	1342.0	0.0	ATP-dependent Clp protease ATP-binding subunit ClpB [Puccinia graminis f. sp. tritici CRL 75-36-700-3] >gi|375171330|gb|EFP89317.2| ATP-dependent Clp protease ATP-binding subunit ClpB [Puccinia graminis f. sp. tritici CRL 75-36-700-3]	gi|403174813|ref|XM_003333688.2|	1737	0.0	Puccinia graminis f. sp. tritici CRL 75-36-700-3 ATP-dependent Clp protease ATP-binding subunit ClpB (PGTG_15496), mRNA	sp|O74402|HSP78_SCHPO	807	0.0	Heat shock protein 78, mitochondrial OS=Schizosaccharomyces pombe (strain 972 / ATCC 24843) GN=hsp78 PE=3 SV=1	SPBC4F6.17c	807	0.0	COG0542	ATPases with chaperone activity, ATP-binding subunit	K03695	0.0	848	scm:SCHCODRAFT_54163	ATP-dependent Clp protease ATP-binding subunit ClpB	GO:0006508//proteolysis	GO:0008233//peptidase activity;GO:0005524//ATP binding;GO:0017111//nucleoside-triphosphatase activity	-
CL1437.Contig2_All	2305	0	0.0000	88	116956	gi|403174814|ref|XP_003333736.2|	1342.0	0.0	ATP-dependent Clp protease ATP-binding subunit ClpB [Puccinia graminis f. sp. tritici CRL 75-36-700-3] >gi|375171330|gb|EFP89317.2| ATP-dependent Clp protease ATP-binding subunit ClpB [Puccinia graminis f. sp. tritici CRL 75-36-700-3]	gi|403174813|ref|XM_003333688.2|	1737	0.0	Puccinia graminis f. sp. tritici CRL 75-36-700-3 ATP-dependent Clp protease ATP-binding subunit ClpB (PGTG_15496), mRNA	sp|O74402|HSP78_SCHPO	807	0.0	Heat shock protein 78, mitochondrial OS=Schizosaccharomyces pombe (strain 972 / ATCC 24843) GN=hsp78 PE=3 SV=1	SPBC4F6.17c	807	0.0	COG0542	ATPases with chaperone activity, ATP-binding subunit	K03695	0.0	848	scm:SCHCODRAFT_54163	ATP-dependent Clp protease ATP-binding subunit ClpB	GO:0006508//proteolysis	GO:0008233//peptidase activity;GO:0005524//ATP binding;GO:0017111//nucleoside-triphosphatase activity	-
CL1438.Contig1_All	367	15	179528	10	83473	--	--	--	--	--	--	--	--	--	--	--	--	--	--	--	--	--	--	--	--	--	--	-	-	-
CL1438.Contig2_All	388	7	79245	16	126328	--	--	--	--	--	--	--	--	--	--	--	--	--	--	--	--	--	--	--	--	--	--	-	-	-
CL1439.Contig1_All	203	19	411116	16	241455	--	--	--	--	--	--	--	--	--	--	--	--	--	--	--	--	--	--	--	--	--	--	-	-	-
CL1439.Contig2_All	1355	549	1779671	304	687299	gi|392595132|gb|EIW84456.1|	57.0	1e-06	hypothetical protein CONPUDRAFT_100586 [Coniophora puteana RWD-64-598 SS2]	gi|49649227|emb|CR382131.1|	60.0	3e-06	Yarrowia lipolytica CLIB122 chromosome E complete sequence	--	--	--	--	--	--	--	--	--	--	--	--	--	--	-	-	-
CL144.Contig1_All	306	21	301442	6	60068	gi|51228140|emb|CAH17895.1|	51.6	6e-06	Protease-1 (PRT1) protein, putative [Pneumocystis carinii]	--	--	--	--	sp|O36027|WSP1_SCHPO	67.8	2e-12	Wiskott-Aldrich syndrome protein homolog 1 OS=Schizosaccharomyces pombe (strain 972 / ATCC 24843) GN=wsp1 PE=1 SV=3	Rv3876	57.4	6e-09	COG0455	ATPases involved in chromosome partitioning	K16075	6e-12	68.2	ani:AN8715.2	magnesium transporter	GO:0009987//cellular process	-	-
CL144.Contig2_All	2073	506	1072156	379	560082	gi|384487653|gb|EIE79833.1|	422.2	2e-116	hypothetical protein RO3G_04538 [Rhizopus delemar RA 99-880]	--	--	--	--	sp|P25375|PRTD_YEAST	197	2e-50	Saccharolysin OS=Saccharomyces cerevisiae (strain ATCC 204508 / S288c) GN=PRD1 PE=1 SV=1	alr0880	676	0.0	COG0339	Zn-dependent oligopeptidases	K01405	3e-57	222	cdu:CD36_05040	saccharolysin [EC:3.4.24.37]	-	-	-
CL1440.Contig1_All	540	0	0.0000	26	147500	gi|331224821|ref|XP_003325082.1|	80.5	2e-14	hypothetical protein PGTG_06619 [Puccinia graminis f. sp. tritici CRL 75-36-700-3] >gi|309304072|gb|EFP80663.1| hypothetical protein PGTG_06619 [Puccinia graminis f. sp. tritici CRL 75-36-700-3]	gi|18376362|emb|AL669992.1|	63.9	7e-08	Neurospora crassa DNA linkage group II BAC clone B19C19	--	--	--	--	--	--	--	--	--	K12856	4e-06	35.0	cdu:CD36_34250	pre-mRNA-processing factor 8	-	-	-
CL1441.Contig1_All	203	0	0.0000	8	120727	gi|68483121|ref|XP_714495.1|	52.4	3e-06	hypothetical protein CaO19.11085 [Candida albicans SC5314] >gi|68483222|ref|XP_714446.1| hypothetical protein CaO19.3602 [Candida albicans SC5314] >gi|46436012|gb|EAK95382.1| hypothetical protein CaO19.3602 [Candida albicans SC5314] >gi|46436068|gb|EAK95437.1| hypothetical protein CaO19.11085 [Candida albicans SC5314]	gi|329138860|tpg|BK006937.2|	61.9	1e-07	TPA_inf: Saccharomyces cerevisiae S288c chromosome III, complete sequence	--	--	--	--	--	--	--	--	--	--	--	--	--	--	-	-	-
CL1441.Contig2_All	580	0	0.0000	25	132046	gi|331251487|ref|XP_003338339.1|	114.4	1e-24	hypothetical protein PGTG_19991 [Puccinia graminis f. sp. tritici CRL 75-36-700-3] >gi|309317329|gb|EFP93920.1| hypothetical protein PGTG_19991 [Puccinia graminis f. sp. tritici CRL 75-36-700-3]	--	--	--	--	sp|P33417|IXR1_YEAST	56.6	1e-08	Intrastrand cross-link recognition protein OS=Saccharomyces cerevisiae (strain ATCC 204508 / S288c) GN=IXR1 PE=1 SV=2	YKL032c	56.6	3e-08	COG5648	Chromatin-associated proteins containing the HMG domain	K09175	2e-07	54.7	kla:KLLA0D04862g	regulatory factor X, other	-	-	-
CL1442.Contig1_All	355	19	235089	27	232995	--	--	--	--	--	--	--	--	--	--	--	--	--	--	--	--	--	K14539	4e-06	48.9	uma:UM00744.1	large subunit GTPase 1 [EC:3.6.1.-]	-	-	-
CL1443.Contig1_All	271	5	81041	1	11304	--	--	--	--	--	--	--	--	--	--	--	--	--	--	--	--	--	--	--	--	--	--	-	-	-
CL1443.Contig2_All	218	1	20149	2	28105	--	--	--	--	--	--	--	--	--	--	--	--	--	--	--	--	--	--	--	--	--	--	-	-	-
CL1444.Contig1_All	551	0	0.0000	2	11120	--	--	--	--	--	--	--	--	--	--	--	--	--	--	--	--	--	--	--	--	--	--	-	-	-
CL1444.Contig2_All	354	6	74448	3	25961	--	--	--	--	--	--	--	--	--	--	--	--	--	--	--	--	--	--	--	--	--	--	-	-	-
CL1444.Contig3_All	591	14	104051	24	124404	--	--	--	--	--	--	--	--	--	--	--	--	--	--	--	--	--	--	--	--	--	--	-	-	-
CL1444.Contig4_All	359	4	48941	0	0.0000	--	--	--	--	--	--	--	--	--	--	--	--	--	--	--	--	--	--	--	--	--	--	-	-	-
CL1445.Contig1_All	288	9	137264	4	42548	--	--	--	--	--	--	--	--	--	--	--	--	--	--	--	--	--	--	--	--	--	--	-	-	-
CL1445.Contig2_All	287	6	91828	11	117415	--	--	--	--	--	--	--	--	--	--	--	--	--	--	--	--	--	--	--	--	--	--	-	-	-
CL1446.Contig1_All	475	19	175698	25	161235	--	--	--	--	--	--	--	--	--	--	--	--	--	--	--	--	--	--	--	--	--	--	-	-	-
CL1447.Contig1_All	302	24	349069	10	101439	--	--	--	--	--	--	--	--	--	--	--	--	--	--	--	--	--	--	--	--	--	--	-	-	-
CL1447.Contig2_All	314	27	377695	30	292687	--	--	--	--	--	--	--	--	--	--	--	--	--	--	--	--	--	--	--	--	--	--	-	-	-
CL1449.Contig1_All	278	11	173802	12	132236	--	--	--	--	--	--	--	--	--	--	--	--	--	--	--	--	--	--	--	--	--	--	-	-	-
CL1449.Contig2_All	279	13	204666	12	131762	--	--	--	--	--	--	--	--	--	--	--	--	--	--	--	--	--	--	--	--	--	--	-	-	-
CL145.Contig1_All	266	3	49539	9	103651	--	--	--	--	--	--	--	--	--	--	--	--	--	--	--	--	--	--	--	--	--	--	-	-	-
CL1450.Contig1_All	342	29	372459	23	206022	--	--	--	--	--	--	--	--	--	--	--	--	--	--	--	--	--	--	--	--	--	--	-	-	-
CL1450.Contig2_All	349	18	226545	16	140445	--	--	--	--	--	--	--	--	--	--	--	--	--	--	--	--	--	--	--	--	--	--	-	-	-
CL1451.Contig1_All	1238	81	287390	75	185589	--	--	--	--	--	--	--	--	--	--	--	--	--	--	--	--	--	--	--	--	--	--	-	-	-
CL1451.Contig2_All	246	7	124988	9	112078	--	--	--	--	--	--	--	--	--	--	--	--	--	--	--	--	--	--	--	--	--	--	-	-	-
CL1452.Contig1_All	390	19	213991	9	70695	--	--	--	--	--	--	--	--	--	--	--	--	--	--	--	--	--	--	--	--	--	--	-	-	-
CL1453.Contig1_All	895	492	2414619	561	1920222	--	--	--	--	--	--	--	--	--	--	--	--	--	--	--	--	--	--	--	--	--	--	-	-	-
CL1453.Contig2_All	462	130	1235970	148	981367	--	--	--	--	--	--	--	--	--	--	--	--	--	--	--	--	--	--	--	--	--	--	-	-	-
CL1454.Contig1_All	226	2	38871	0	0.0000	--	--	--	--	--	--	--	--	--	--	--	--	--	--	--	--	--	--	--	--	--	--	-	-	-
CL1454.Contig2_All	607	22	159199	23	116078	--	--	--	--	--	--	--	--	--	--	--	--	--	--	--	--	--	--	--	--	--	--	-	-	-
CL1454.Contig3_All	852	23	118575	40	143824	--	--	--	--	--	--	--	--	--	--	--	--	--	--	--	--	--	--	--	--	--	--	-	-	-
CL1454.Contig4_All	2025	186	403454	226	341897	--	--	--	--	--	--	--	--	--	--	--	--	--	--	--	--	--	--	--	--	--	--	-	-	-
CL1454.Contig5_All	508	24	207517	28	168852	--	--	--	--	--	--	--	--	--	--	--	--	--	--	--	--	--	--	--	--	--	--	-	-	-
CL1454.Contig6_All	330	6	79863	9	83549	--	--	--	--	--	--	--	--	--	--	--	--	--	--	--	--	--	--	--	--	--	--	-	-	-
CL1454.Contig7_All	261	3	50488	3	35212	--	--	--	--	--	--	--	--	--	--	--	--	--	--	--	--	--	--	--	--	--	--	-	-	-
CL1454.Contig8_All	767	25	143170	36	143787	--	--	--	--	--	--	--	--	--	--	--	--	--	--	--	--	--	--	--	--	--	--	-	-	-
CL1455.Contig1_All	243	12	216911	5	63034	--	--	--	--	--	--	--	--	--	--	--	--	--	--	--	--	--	--	--	--	--	--	-	-	-
CL1455.Contig2_All	285	16	246594	3	32247	--	--	--	--	--	--	--	--	--	--	--	--	--	--	--	--	--	--	--	--	--	--	-	-	-
CL1456.Contig1_All	2886	0	0.0000	1	0.1061	--	--	--	--	--	--	--	--	--	--	--	--	--	--	--	--	--	--	--	--	--	--	-	-	-
CL1456.Contig2_All	2783	2	0.3157	3	0.3302	--	--	--	--	--	--	--	--	--	--	--	--	--	--	--	--	--	--	--	--	--	--	-	-	-
CL1456.Contig3_All	1650	42	111808	24	44559	--	--	--	--	--	--	--	--	--	--	--	--	--	--	--	--	--	--	--	--	--	--	-	-	-
CL1456.Contig4_All	2739	1	0.1604	2	0.2237	--	--	--	--	--	--	--	--	--	--	--	--	--	--	--	--	--	--	--	--	--	--	-	-	-
CL1456.Contig5_All	1564	8	22468	4	0.7835	--	--	--	--	--	--	--	--	--	--	--	--	--	--	--	--	--	--	--	--	--	--	-	-	-
CL1456.Contig6_All	2636	79	131640	42	48811	--	--	--	--	--	--	--	--	--	--	--	--	--	--	--	--	--	--	--	--	--	--	-	-	-
CL1456.Contig7_All	419	3	31450	1	0.7311	--	--	--	--	--	--	--	--	--	--	--	--	--	--	--	--	--	--	--	--	--	--	-	-	-
CL1456.Contig8_All	260	2	33788	2	23565	--	--	--	--	--	--	--	--	--	--	--	--	--	--	--	--	--	--	--	--	--	--	-	-	-
CL1457.Contig1_All	562	33	257920	21	114471	--	--	--	--	--	--	--	--	--	--	--	--	--	--	--	--	--	--	--	--	--	--	-	-	-
CL1458.Contig1_All	756	3	17430	6723	27242878	gi|331243032|ref|XP_003334160.1|	272.3	8e-72	hypothetical protein PGTG_15397 [Puccinia graminis f. sp. tritici CRL 75-36-700-3] >gi|309313150|gb|EFP89741.1| hypothetical protein PGTG_15397 [Puccinia graminis f. sp. tritici CRL 75-36-700-3]	gi|403175314|ref|XM_003334112.2|	252	2e-64	Puccinia graminis f. sp. tritici CRL 75-36-700-3 hypothetical protein (PGTG_15397), mRNA	sp|O14368|HSP16_SCHPO	95.5	4e-20	Heat shock protein 16 OS=Schizosaccharomyces pombe (strain 972 / ATCC 24843) GN=hsp16 PE=2 SV=1	SPBC3E7.02c	95.5	8e-20	COG0071	Molecular chaperone (small heat shock protein)	K13993	3e-26	117	cci:CC1G_02341	HSP20 family protein	-	-	-
CL1458.Contig2_All	805	2	10913	1182	4498143	gi|331243032|ref|XP_003334160.1|	261.9	1e-68	hypothetical protein PGTG_15397 [Puccinia graminis f. sp. tritici CRL 75-36-700-3] >gi|309313150|gb|EFP89741.1| hypothetical protein PGTG_15397 [Puccinia graminis f. sp. tritici CRL 75-36-700-3]	gi|403163640|ref|XM_003323662.2|	208	3e-51	Puccinia graminis f. sp. tritici CRL 75-36-700-3 hypothetical protein (PGTG_05612), mRNA	sp|O14368|HSP16_SCHPO	92.8	3e-19	Heat shock protein 16 OS=Schizosaccharomyces pombe (strain 972 / ATCC 24843) GN=hsp16 PE=2 SV=1	SPBC3E7.02c	92.8	6e-19	COG0071	Molecular chaperone (small heat shock protein)	K13993	7e-26	116	cci:CC1G_02341	HSP20 family protein	-	-	-
CL1458.Contig3_All	670	1	0.6556	915	4183675	gi|331243032|ref|XP_003334160.1|	260.4	2e-68	hypothetical protein PGTG_15397 [Puccinia graminis f. sp. tritici CRL 75-36-700-3] >gi|309313150|gb|EFP89741.1| hypothetical protein PGTG_15397 [Puccinia graminis f. sp. tritici CRL 75-36-700-3]	gi|403163640|ref|XM_003323662.2|	186	9e-45	Puccinia graminis f. sp. tritici CRL 75-36-700-3 hypothetical protein (PGTG_05612), mRNA	sp|O14368|HSP16_SCHPO	90.5	9e-19	Heat shock protein 16 OS=Schizosaccharomyces pombe (strain 972 / ATCC 24843) GN=hsp16 PE=2 SV=1	SPBC3E7.02c	90.5	2e-18	COG0071	Molecular chaperone (small heat shock protein)	K13993	1e-24	112	cci:CC1G_02341	HSP20 family protein	-	-	-
CL1458.Contig4_All	792	1	0.5546	940	3635920	gi|331243032|ref|XP_003334160.1|	260.4	3e-68	hypothetical protein PGTG_15397 [Puccinia graminis f. sp. tritici CRL 75-36-700-3] >gi|309313150|gb|EFP89741.1| hypothetical protein PGTG_15397 [Puccinia graminis f. sp. tritici CRL 75-36-700-3]	gi|403163640|ref|XM_003323662.2|	186	1e-44	Puccinia graminis f. sp. tritici CRL 75-36-700-3 hypothetical protein (PGTG_05612), mRNA	sp|O14368|HSP16_SCHPO	90.5	1e-18	Heat shock protein 16 OS=Schizosaccharomyces pombe (strain 972 / ATCC 24843) GN=hsp16 PE=2 SV=1	SPBC3E7.02c	90.5	3e-18	COG0071	Molecular chaperone (small heat shock protein)	K13993	2e-24	112	cci:CC1G_02341	HSP20 family protein	-	-	-
CL1458.Contig5_All	761	2	11544	3793	15268974	gi|331243032|ref|XP_003334160.1|	262.3	8e-69	hypothetical protein PGTG_15397 [Puccinia graminis f. sp. tritici CRL 75-36-700-3] >gi|309313150|gb|EFP89741.1| hypothetical protein PGTG_15397 [Puccinia graminis f. sp. tritici CRL 75-36-700-3]	gi|403163640|ref|XM_003323662.2|	208	3e-51	Puccinia graminis f. sp. tritici CRL 75-36-700-3 hypothetical protein (PGTG_05612), mRNA	sp|O14368|HSP16_SCHPO	93.2	2e-19	Heat shock protein 16 OS=Schizosaccharomyces pombe (strain 972 / ATCC 24843) GN=hsp16 PE=2 SV=1	SPBC3E7.02c	93.2	4e-19	COG0071	Molecular chaperone (small heat shock protein)	K13993	5e-26	117	cci:CC1G_02341	HSP20 family protein	-	-	-
CL1458.Contig6_All	207	1	21220	396	5860525	gi|331243032|ref|XP_003334160.1|	57.4	1e-07	hypothetical protein PGTG_15397 [Puccinia graminis f. sp. tritici CRL 75-36-700-3] >gi|309313150|gb|EFP89741.1| hypothetical protein PGTG_15397 [Puccinia graminis f. sp. tritici CRL 75-36-700-3]	gi|403163640|ref|XM_003323662.2|	99.6	5e-19	Puccinia graminis f. sp. tritici CRL 75-36-700-3 hypothetical protein (PGTG_05612), mRNA	--	--	--	--	--	--	--	--	--	--	--	--	--	--	-	-	-
CL1458.Contig7_All	352	1	12479	1331	11583693	gi|331243032|ref|XP_003334160.1|	127.5	9e-29	hypothetical protein PGTG_15397 [Puccinia graminis f. sp. tritici CRL 75-36-700-3] >gi|309313150|gb|EFP89741.1| hypothetical protein PGTG_15397 [Puccinia graminis f. sp. tritici CRL 75-36-700-3]	gi|403163640|ref|XM_003323662.2|	71.9	2e-10	Puccinia graminis f. sp. tritici CRL 75-36-700-3 hypothetical protein (PGTG_05612), mRNA	--	--	--	--	--	--	--	--	--	--	--	--	--	--	-	-	-
CL1459.Contig1_All	675	9	58566	3	13615	--	--	--	--	--	--	--	--	--	--	--	--	--	--	--	--	--	--	--	--	--	--	-	-	-
CL1459.Contig2_All	1221	31	111520	36	90323	--	--	--	--	--	--	--	--	--	--	--	--	--	--	--	--	--	--	--	--	--	--	-	-	-
CL146.Contig1_All	1531	0	0.0000	95	190090	gi|311306090|gb|ADP89261.1|	241.9	3e-62	cytochrome oxidase subunit I, partial (mitochondrion) [Puccinia striiformis] >gi|334361366|gb|AEG78276.1| cytochrome oxidase subunit I, partial (mitochondrion) [Puccinia graminis] >gi|334361368|gb|AEG78277.1| cytochrome oxidase subunit I, partial (mitochondrion) [Puccinia graminis] >gi|334361370|gb|AEG78278.1| cytochrome oxidase subunit I, partial (mitochondrion) [Puccinia graminis] >gi|334361372…	gi|334361375|gb|HM147441.1|	710	0.0	Puccinia striiformis voucher DAOM 240067 cytochrome oxidase subunit I gene, partial cds; mitochondrial	sp|Q0H8X8|AI2_USTMA	198	1e-50	Probable intron-encoded endonuclease aI2 OS=Ustilago maydis (strain 521 / FGSC 9021) GN=aI2 PE=3 SV=2	Q0070	167	6e-41	COG0843	Heme/copper-type cytochrome/quinol oxidases, subunit 1	K02256	7e-49	194	uma:UsmafMp08	cytochrome c oxidase subunit 1 [EC:1.9.3.1]	GO:0009060//aerobic respiration;GO:0006119//oxidative phosphorylation;GO:0022900//electron transport chain	GO:0009055//electron carrier activity;GO:0005506//iron ion binding;GO:0020037//heme binding;GO:0004129//cytochrome-c oxidase activity	GO:0005743//mitochondrial inner membrane;GO:0070469//respiratory chain;GO:0016021//integral to membrane
CL146.Contig2_All	1727	0	0.0000	9	15965	gi|301353312|ref|YP_003795384.1|	377.1	8e-103	COX1 [Phakopsora pachyrhizi] >gi|251765325|gb|ACT15478.1| COX1 [Phakopsora pachyrhizi]	gi|334361375|gb|HM147441.1|	696	0.0	Puccinia striiformis voucher DAOM 240067 cytochrome oxidase subunit I gene, partial cds; mitochondrial	sp|Q0H8Y0|AI4_USTMA	334	6e-93	Probable intron-encoded endonuclease aI4 OS=Ustilago maydis (strain 521 / FGSC 9021) GN=aI4 PE=3 SV=2	Q0070	265	2e-70	COG0843	Heme/copper-type cytochrome/quinol oxidases, subunit 1	K02256	2e-84	312	uma:UsmafMp08	cytochrome c oxidase subunit 1 [EC:1.9.3.1]	GO:0006810//transport;GO:0022900//electron transport chain;GO:0009060//aerobic respiration;GO:0006119//oxidative phosphorylation	GO:0005507//copper ion binding;GO:0004129//cytochrome-c oxidase activity;GO:0009055//electron carrier activity;GO:0020037//heme binding;GO:0005506//iron ion binding	GO:0016021//integral to membrane;GO:0005743//mitochondrial inner membrane;GO:0070469//respiratory chain;GO:0005886//plasma membrane
CL1460.Contig1_All	1103	0	0.0000	4	11110	gi|254596584|gb|ACT75572.1|	710.3	0.0	class II chitin synthase [Puccinia striiformis f. sp. tritici]	gi|254596583|gb|GQ329851.1|	686	0.0	Puccinia striiformis f. sp. tritici class II chitin synthase (ChsII) gene, complete cds	sp|Q99127|CHS4_USTMA	342	4e-94	Chitin synthase 4 OS=Ustilago maydis (strain 521 / FGSC 9021) GN=CHS4 PE=3 SV=2	SPAC13G6.12c	251	1e-66	COG1215	Glycosyltransferases, probably involved in cell wall biogenesis	K00698	1e-86	319	scm:SCHCODRAFT_63043	chitin synthase [EC:2.4.1.16]	GO:0006031//chitin biosynthetic process	GO:0004100//chitin synthase activity	-
CL1460.Contig2_All	1445	1	0.3040	38	80561	gi|254596584|gb|ACT75572.1|	671.0	0.0	class II chitin synthase [Puccinia striiformis f. sp. tritici]	gi|254596583|gb|GQ329851.1|	686	0.0	Puccinia striiformis f. sp. tritici class II chitin synthase (ChsII) gene, complete cds	sp|Q99127|CHS4_USTMA	308	8e-84	Chitin synthase 4 OS=Ustilago maydis (strain 521 / FGSC 9021) GN=CHS4 PE=3 SV=2	SPAC13G6.12c	218	2e-56	COG1215	Glycosyltransferases, probably involved in cell wall biogenesis	K00698	7e-77	287	scm:SCHCODRAFT_63043	chitin synthase [EC:2.4.1.16]	GO:0006031//chitin biosynthetic process	GO:0004100//chitin synthase activity	-
CL1461.Contig1_All	251	0	0.0000	14	170870	--	--	--	--	--	--	--	--	--	--	--	--	--	--	--	--	--	--	--	--	--	--	-	-	-
CL1462.Contig1_All	953	57	262717	84	270021	--	--	--	--	--	--	--	--	--	--	--	--	--	--	--	--	--	--	--	--	--	--	-	-	-
CL1462.Contig2_All	315	27	376496	17	165329	--	--	--	--	--	--	--	--	--	--	--	--	--	--	--	--	--	--	--	--	--	--	-	-	-
CL1463.Contig1_All	1548	113	320637	117	231540	gi|406697774|gb|EKD01027.1|	90.9	1e-16	hypothetical protein A1Q2_04714 [Trichosporon asahii var. asahii CBS 8904]	--	--	--	--	sp|Q0CYG9|SEC31_ASPTN	87.4	3e-17	Protein transport protein sec31 OS=Aspergillus terreus (strain NIH 2624 / FGSC A1156) GN=sec31 PE=3 SV=1	Cgl1939	85.1	3e-16	COG0532	Translation initiation factor 2 (IF-2; GTPase)	K16075	6e-23	108	ani:AN8715.2	magnesium transporter	-	-	-
CL1463.Contig2_All	459	11	105266	31	206900	gi|346978493|gb|EGY21945.1|	57.8	9e-08	endo-1,4-beta-xylanase [Verticillium dahliae VdLs.17]	--	--	--	--	--	--	--	--	--	--	--	--	--	--	--	--	--	--	-	-	-
CL1464.Contig1_All	376	216	2523321	214	1743563	gi|213410166|ref|XP_002175853.1|	78.2	6e-14	translation initiation factor eIF4A [Schizosaccharomyces japonicus yFS275] >gi|212003900|gb|EEB09560.1| translation initiation factor eIF4A [Schizosaccharomyces japonicus yFS275]	--	--	--	--	sp|Q6CDV4|IF4A_YARLI	77.4	2e-15	ATP-dependent RNA helicase eIF4A OS=Yarrowia lipolytica (strain CLIB 122 / E 150) GN=TIF1 PE=3 SV=1	SPAC1006.07	73.2	1e-13	COG0513	Superfamily II DNA and RNA helicases	K03257	9e-15	77.4	yli:YALI0B20922g	translation initiation factor 4A	GO:0006413//translational initiation	GO:0008026//ATP-dependent helicase activity;GO:0005524//ATP binding;GO:0003743//translation initiation factor activity	GO:0005737//cytoplasm
CL1464.Contig2_All	258	39	663975	31	368090	gi|91207081|sp|Q2UPY3.1|IF4A_ASPOR	76.3	2e-13	RecName: Full=ATP-dependent RNA helicase eIF4A; AltName: Full=Eukaryotic initiation factor 4A; Short=eIF-4A; AltName: Full=Translation initiation factor 1	--	--	--	--	sp|Q6CDV4|IF4A_YARLI	76.3	4e-15	ATP-dependent RNA helicase eIF4A OS=Yarrowia lipolytica (strain CLIB 122 / E 150) GN=TIF1 PE=3 SV=1	SPAC1006.07	68.9	2e-12	COG0513	Superfamily II DNA and RNA helicases	K03257	2e-14	76.3	yli:YALI0B20922g	translation initiation factor 4A	GO:0006413//translational initiation	GO:0008026//ATP-dependent helicase activity;GO:0005524//ATP binding;GO:0003743//translation initiation factor activity	GO:0005737//cytoplasm
CL1465.Contig1_All	733	118	707106	130	543314	gi|171681429|ref|XP_001905658.1|	60.8	3e-08	hypothetical protein [Podospora anserina S mat+] >gi|170940673|emb|CAP65901.1| unnamed protein product [Podospora anserina S mat+]	--	--	--	--	--	--	--	--	--	--	--	--	--	K01043	4e-08	57.4	afm:AFUA_3G12910	[EC:2.-.-.-]	-	-	-
CL1466.Contig1_All	901	14	68251	23	78201	--	--	--	--	--	--	--	--	--	--	--	--	--	--	--	--	--	--	--	--	--	--	-	-	-
CL1466.Contig2_All	976	31	139514	25	78470	--	--	--	--	--	--	--	--	--	--	--	--	--	--	--	--	--	--	--	--	--	--	-	-	-
CL1468.Contig1_All	206	0	0.0000	11	163583	--	--	--	--	--	--	--	--	--	--	--	--	--	--	--	--	--	--	--	--	--	--	-	-	-
CL1469.Contig1_All	607	122	882831	246	1241532	gi|169777347|ref|XP_001823139.1|	63.9	2e-09	beta-glucosidase [Aspergillus oryzae RIB40]	--	--	--	--	sp|Q5BGP1|CWC22_EMENI	48.9	3e-06	Pre-mRNA-splicing factor cwc22 OS=Emericella nidulans (strain FGSC A4 / ATCC 38163 / CBS 112.46 / NRRL 194 / M139) GN=cwc22 PE=3 SV=2	CAC1075	162	3e-40	COG1472	Beta-glucosidase-related glycosidases	K01188	8e-07	52.8	afm:AFUA_5G07080	beta-glucosidase [EC:3.2.1.21]	-	-	-
CL1469.Contig2_All	1004	61	266872	181	552276	gi|169777347|ref|XP_001823139.1|	92.8	1e-17	beta-glucosidase [Aspergillus oryzae RIB40]	--	--	--	--	sp|Q5B9F2|BGLL_EMENI	65.9	5e-11	Probable beta-glucosidase L OS=Emericella nidulans (strain FGSC A4 / ATCC 38163 / CBS 112.46 / NRRL 194 / M139) GN=bglL PE=3 SV=1	CAC1075	212	9e-55	COG1472	Beta-glucosidase-related glycosidases	K01188	1e-15	83.2	afm:AFUA_5G07080	beta-glucosidase [EC:3.2.1.21]	-	-	-
CL1469.Contig3_All	1496	497	1459256	726	1486677	gi|392592348|gb|EIW81674.1|	123.6	1e-26	glycoside hydrolase family 3 protein [Coniophora puteana RWD-64-598 SS2]	--	--	--	--	sp|B0YB65|BGLL_ASPFC	110	3e-24	Probable beta-glucosidase L OS=Neosartorya fumigata (strain CEA10 / CBS 144.89 / FGSC A1163) GN=bglL PE=3 SV=1	CAC1075	278	2e-74	COG1472	Beta-glucosidase-related glycosidases	K05349	2e-25	116	ssl:SS1G_07847	beta-glucosidase [EC:3.2.1.21]	-	-	-
CL147.Contig1_All	1240	97	343603	88	217407	gi|388851405|emb|CCF54990.1|	85.1	4e-15	uncharacterized protein [Ustilago hordei]	--	--	--	--	sp|O36027|WSP1_SCHPO	119	5e-27	Wiskott-Aldrich syndrome protein homolog 1 OS=Schizosaccharomyces pombe (strain 972 / ATCC 24843) GN=wsp1 PE=1 SV=3	Rv3876	108	3e-23	COG0455	ATPases involved in chromosome partitioning	K16075	1e-30	133	ani:AN8715.2	magnesium transporter	-	-	-
CL147.Contig2_All	1158	158	599315	108	285711	gi|402466399|gb|EJW01898.1|	57.4	8e-07	hypothetical protein EDEG_00328 [Edhazardia aedis USNM 41457]	--	--	--	--	sp|A2QBZ0|SEC31_ASPNC	111	9e-25	Protein transport protein sec31 OS=Aspergillus niger (strain CBS 513.88 / FGSC A1513) GN=sec31 PE=3 SV=1	YPO2725	104	3e-22	COG3501	Uncharacterized protein conserved in bacteria	K16075	5e-29	127	ani:AN8715.2	magnesium transporter	-	-	-
CL1470.Contig1_All	527	47	391736	30	174390	gi|402224566|gb|EJU04628.1|	157.1	1e-37	DUF21-domain-containing protein, partial [Dacryopinax sp. DJM-731 SS1]	--	--	--	--	sp|Q12296|MAM3_YEAST	125	2e-29	Protein MAM3 OS=Saccharomyces cerevisiae (strain ATCC 204508 / S288c) GN=MAM3 PE=1 SV=1	YOL060c_1	125	4e-29	COG1253	Hemolysins and related proteins containing CBS domains	--	--	--	--	--	-	-	-
CL1470.Contig2_All	603	60	437059	70	355625	gi|321255082|ref|XP_003193302.1|	184.5	1e-45	mitochondrial morphology protein; Mam3p [Cryptococcus gattii WM276]	--	--	--	--	sp|Q9USJ3|YJ23_SCHPO	158	2e-39	Uncharacterized protein C4B3.03c OS=Schizosaccharomyces pombe (strain 972 / ATCC 24843) GN=SPCC4B3.03c PE=1 SV=1	SPCC4B3.03c	158	5e-39	COG1253	Hemolysins and related proteins containing CBS domains	--	--	--	--	--	-	-	-
CL1471.Contig1_All	1046	35	146975	40	117149	gi|68487061|ref|XP_712591.1|	55.5	2e-06	flocculin-like protein [Candida albicans SC5314] >gi|46433992|gb|EAK93415.1| flocculin-like protein [Candida albicans SC5314]	--	--	--	--	sp|Q9C105|YKT4_SCHPO	50.4	2e-06	Chitinase-like protein PB1E7.04c OS=Schizosaccharomyces pombe (strain 972 / ATCC 24843) GN=SPAPB1E7.04c PE=3 SV=1	--	--	--	--	--	K01183	9e-06	50.4	spo:SPAPB1E7.04c	chitinase [EC:3.2.1.14]	-	-	-
CL1471.Contig2_All	1103	24	95575	40	111095	gi|151946027|gb|EDN64259.1|	61.6	4e-08	conserved protein [Saccharomyces cerevisiae YJM789]	--	--	--	--	sp|Q04893|YM96_YEAST	56.6	3e-08	Uncharacterized protein YMR317W OS=Saccharomyces cerevisiae (strain ATCC 204508 / S288c) GN=YMR317W PE=4 SV=2	--	--	--	--	--	K01183	9e-07	53.9	spo:SPAPB1E7.04c	chitinase [EC:3.2.1.14]	-	-	-
CL1471.Contig3_All	1003	1	0.4379	0	0.0000	gi|68487061|ref|XP_712591.1|	54.3	5e-06	flocculin-like protein [Candida albicans SC5314] >gi|46433992|gb|EAK93415.1| flocculin-like protein [Candida albicans SC5314]	--	--	--	--	sp|Q9C105|YKT4_SCHPO	55.8	5e-08	Chitinase-like protein PB1E7.04c OS=Schizosaccharomyces pombe (strain 972 / ATCC 24843) GN=SPAPB1E7.04c PE=3 SV=1	--	--	--	--	--	K01183	2e-07	55.8	spo:SPAPB1E7.04c	chitinase [EC:3.2.1.14]	-	-	-
CL1471.Contig4_All	1605	86	235359	53	101161	gi|238883768|gb|EEQ47406.1|	74.7	8e-12	predicted protein [Candida albicans WO-1]	--	--	--	--	sp|O94317|YH5D_SCHPO	83.6	4e-16	Uncharacterized serine-rich protein C215.13 OS=Schizosaccharomyces pombe (strain 972 / ATCC 24843) GN=SPBC215.13 PE=1 SV=1	--	--	--	--	--	K01183	4e-12	72.4	spo:SPAPB1E7.04c	chitinase [EC:3.2.1.14]	-	-	-
CL1472.Contig1_All	531	3	24816	5722	33011480	--	--	--	--	--	--	--	--	--	--	--	--	--	--	--	--	--	--	--	--	--	--	-	-	-
CL1472.Contig2_All	381	2	23057	525	4221298	--	--	--	--	--	--	--	--	--	--	--	--	--	--	--	--	--	--	--	--	--	--	-	-	-
CL1472.Contig3_All	510	0	0.0000	824	4949584	--	--	--	--	--	--	--	--	--	--	--	--	--	--	--	--	--	--	--	--	--	--	-	-	-
CL1473.Contig1_All	1168	204	767174	356	933725	gi|449544912|gb|EMD35884.1|	58.9	2e-07	hypothetical protein CERSUDRAFT_115801 [Ceriporiopsis subvermispora B]	--	--	--	--	sp|Q7RX84|CWC22_NEUCR	48.5	9e-06	Pre-mRNA-splicing factor cwc-22 OS=Neurospora crassa (strain ATCC 24698 / 74-OR23-1A / CBS 708.71 / DSM 1257 / FGSC 987) GN=cwc-22 PE=3 SV=1	DR2133	61.2	3e-09	COG4372	Uncharacterized protein conserved in bacteria with the myosin-like domain	K13100	1e-06	53.5	afv:AFLA_080450	pre-mRNA-splicing factor CWC22	-	-	-
CL1473.Contig2_All	1203	17	62071	81	206268	gi|449544912|gb|EMD35884.1|	58.9	3e-07	hypothetical protein CERSUDRAFT_115801 [Ceriporiopsis subvermispora B]	--	--	--	--	--	--	--	--	DR2133	61.2	3e-09	COG4372	Uncharacterized protein conserved in bacteria with the myosin-like domain	K13100	2e-06	53.1	afv:AFLA_080450	pre-mRNA-splicing factor CWC22	-	-	-
CL1473.Contig3_All	1168	54	203075	77	201957	gi|449544912|gb|EMD35884.1|	57.8	6e-07	hypothetical protein CERSUDRAFT_115801 [Ceriporiopsis subvermispora B]	--	--	--	--	--	--	--	--	DR2133	58.2	3e-08	COG4372	Uncharacterized protein conserved in bacteria with the myosin-like domain	K13100	2e-06	53.1	afv:AFLA_080450	pre-mRNA-splicing factor CWC22	-	-	-
CL1473.Contig4_All	877	209	1046775	291	1016495	gi|449544912|gb|EMD35884.1|	57.4	5e-07	hypothetical protein CERSUDRAFT_115801 [Ceriporiopsis subvermispora B]	--	--	--	--	--	--	--	--	DR2133	59.3	8e-09	COG4372	Uncharacterized protein conserved in bacteria with the myosin-like domain	K13100	5e-07	54.3	afv:AFLA_080450	pre-mRNA-splicing factor CWC22	-	-	-
CL1474.Contig1_All	1683	31	80907	36	65528	--	--	--	--	--	--	--	--	--	--	--	--	all1887	93.2	2e-33	COG4299	Uncharacterized conserved protein	--	--	--	--	--	-	-	-
CL1474.Contig2_All	1777	129	318866	141	243077	--	--	--	--	--	--	--	--	--	--	--	--	all1887	145	2e-34	COG4299	Uncharacterized conserved protein	--	--	--	--	--	-	-	-
CL1474.Contig3_All	494	29	257856	29	179839	gi|443922171|gb|ELU41649.1|	53.1	3e-06	SR-rich pre-mRNA splicing activator [Rhizoctonia solani AG-1 IA]	--	--	--	--	--	--	--	--	all1887	70.5	1e-12	COG4299	Uncharacterized conserved protein	K13100	4e-06	49.7	pte:PTT_13720	pre-mRNA-splicing factor CWC22	-	-	-
CL1474.Contig4_All	346	9	114254	14	123955	--	--	--	--	--	--	--	--	--	--	--	--	--	--	--	--	--	--	--	--	--	--	-	-	-
CL1475.Contig1_All	335	8	104894	12	109736	gi|302418508|ref|XP_003007085.1|	51.6	6e-06	predicted protein [Verticillium albo-atrum VaMs.102] >gi|261354687|gb|EEY17115.1| predicted protein [Verticillium albo-atrum VaMs.102]	--	--	--	--	--	--	--	--	--	--	--	--	--	K05283	4e-06	48.9	ure:UREG_07119	phosphatidylinositol glycan, class W [EC:2.3.-.-]	-	-	-
CL1476.Contig1_All	464	149	1410506	245	1617558	gi|328770436|gb|EGF80478.1|	89.0	4e-17	calmodulin [Batrachochytrium dendrobatidis JAM81]	gi|392050717|dbj|AB729130.1|	119	1e-24	Phanerochaete chrysosporium CaM mRNA for calmodulin, complete cds, strain: RP78	sp|O94739|CALM_PLEOS	85.9	1e-17	Calmodulin OS=Pleurotus ostreatus GN=CMD1 PE=2 SV=3	SPAC3A12.14	62.4	3e-10	COG5126	Ca2+-binding protein (EF-Hand superfamily)	K02183	1e-16	84.3	cci:CC1G_11477	calmodulin	-	GO:0005509//calcium ion binding	-
CL1476.Contig2_All	221	50	993766	78	1081220	--	--	--	--	--	--	--	--	--	--	--	--	--	--	--	--	--	--	--	--	--	--	-	-	-
CL1477.Contig1_All	204	1	21532	2	30034	--	--	--	--	--	--	--	--	--	--	--	--	--	--	--	--	--	--	--	--	--	--	-	-	-
CL1477.Contig2_All	217	0	0.0000	2	28235	--	--	--	--	--	--	--	--	--	--	--	--	--	--	--	--	--	--	--	--	--	--	-	-	-
CL1478.Contig1_All	577	6	45675	15	79639	--	--	--	--	--	--	--	--	--	--	--	--	--	--	--	--	--	--	--	--	--	--	-	-	-
CL1478.Contig2_All	392	25	280131	13	101594	--	--	--	--	--	--	--	--	--	--	--	--	--	--	--	--	--	--	--	--	--	--	-	-	-
CL1479.Contig1_All	918	1	0.4785	20	66742	gi|403174231|ref|XP_003333214.2|	342.0	1e-92	hypothetical protein PGTG_14134 [Puccinia graminis f. sp. tritici CRL 75-36-700-3] >gi|375170885|gb|EFP88795.2| hypothetical protein PGTG_14134 [Puccinia graminis f. sp. tritici CRL 75-36-700-3]	--	--	--	--	--	--	--	--	--	--	--	--	--	--	--	--	--	--	GO:0006412//translation	GO:0003735//structural constituent of ribosome	GO:0005761//mitochondrial ribosome
CL1479.Contig2_All	877	0	0.0000	0	0.0000	gi|403174231|ref|XP_003333214.2|	342.0	1e-92	hypothetical protein PGTG_14134 [Puccinia graminis f. sp. tritici CRL 75-36-700-3] >gi|375170885|gb|EFP88795.2| hypothetical protein PGTG_14134 [Puccinia graminis f. sp. tritici CRL 75-36-700-3]	--	--	--	--	--	--	--	--	--	--	--	--	--	--	--	--	--	--	GO:0006412//translation	GO:0003735//structural constituent of ribosome	GO:0005761//mitochondrial ribosome
CL148.Contig1_All	1031	44	187457	55	163424	gi|344232822|gb|EGV64695.1|	78.6	3e-13	kinase-like protein [Candida tenuis ATCC 10573]	--	--	--	--	sp|Q75DK7|STE20_ASHGO	64.7	1e-10	Serine/threonine-protein kinase STE20 OS=Ashbya gossypii (strain ATCC 10895 / CBS 109.51 / FGSC 9923 / NRRL Y-1056) GN=STE20 PE=3 SV=2	PA0074_1	67.4	4e-11	COG0515	Serine/threonine protein kinase	K08286	2e-11	68.9	pic:PICST_83286	protein-serine/threonine kinase [EC:2.7.11.-]	GO:0042594//response to starvation;GO:0044011;GO:0051716//cellular response to stimulus;GO:0036176;GO:0009607//response to biotic stimulus;GO:0044182//filamentous growth of a population of unicellular organisms	GO:0016772//transferase activity, transferring phosphorus-containing groups	-
CL148.Contig2_All	280	7	109811	7	76586	--	--	--	--	--	--	--	--	--	--	--	--	--	--	--	--	--	--	--	--	--	--	-	-	-
CL1480.Contig1_All	1684	31	80859	46	83681	gi|328771841|gb|EGF81880.1|	367.5	6e-100	hypothetical protein BATDEDRAFT_10316 [Batrachochytrium dendrobatidis JAM81]	--	--	--	--	sp|Q9Y7M7|MDL1_SCHPO	315	8e-86	ATP-dependent permease MDL1, mitochondrial OS=Schizosaccharomyces pombe (strain 972 / ATCC 24843) GN=mdl1 PE=3 SV=1	PA1113	320	6e-87	COG1132	ABC-type multidrug transport system, ATPase and permease components	K02021	3e-92	338	ncr:NCU04117	putative ABC transport system ATP-binding protein	-	GO:0016887//ATPase activity	-
CL1480.Contig2_All	1669	79	207911	68	124814	gi|328771841|gb|EGF81880.1|	369.4	1e-100	hypothetical protein BATDEDRAFT_10316 [Batrachochytrium dendrobatidis JAM81]	--	--	--	--	sp|Q9Y7M7|MDL1_SCHPO	316	4e-86	ATP-dependent permease MDL1, mitochondrial OS=Schizosaccharomyces pombe (strain 972 / ATCC 24843) GN=mdl1 PE=3 SV=1	PA1113	321	3e-87	COG1132	ABC-type multidrug transport system, ATPase and permease components	K02021	8e-93	340	ncr:NCU04117	putative ABC transport system ATP-binding protein	-	GO:0016887//ATPase activity	-
CL1481.Contig1_All	486	3	27114	0	0.0000	gi|164657506|ref|XP_001729879.1|	140.6	1e-32	hypothetical protein MGL_2865 [Malassezia globosa CBS 7966] >gi|159103773|gb|EDP42665.1| hypothetical protein MGL_2865 [Malassezia globosa CBS 7966]	--	--	--	--	sp|P24487|ATPA_SCHPO	132	9e-32	ATP synthase subunit alpha, mitochondrial OS=Schizosaccharomyces pombe (strain 972 / ATCC 24843) GN=atp1 PE=3 SV=1	all0005	177	6e-45	COG0056	F0F1-type ATP synthase, alpha subunit	K02132	2e-33	140	mgl:MGL_2865	F-type H+-transporting ATPase subunit alpha [EC:3.6.3.14]	GO:0015992//proton transport;GO:0046034//ATP metabolic process	GO:0016820//hydrolase activity, acting on acid anhydrides, catalyzing transmembrane movement of substances;GO:0016887//ATPase activity	GO:0033178//proton-transporting two-sector ATPase complex, catalytic domain;GO:0005739//mitochondrion
CL1481.Contig2_All	243	3	54228	4	50427	gi|164657506|ref|XP_001729879.1|	82.4	3e-15	hypothetical protein MGL_2865 [Malassezia globosa CBS 7966] >gi|159103773|gb|EDP42665.1| hypothetical protein MGL_2865 [Malassezia globosa CBS 7966]	--	--	--	--	sp|P24487|ATPA_SCHPO	77.4	2e-15	ATP synthase subunit alpha, mitochondrial OS=Schizosaccharomyces pombe (strain 972 / ATCC 24843) GN=atp1 PE=3 SV=1	all0005	102	2e-22	COG0056	F0F1-type ATP synthase, alpha subunit	K02132	3e-16	82.4	mgl:MGL_2865	F-type H+-transporting ATPase subunit alpha [EC:3.6.3.14]	GO:0015992//proton transport;GO:0046034//ATP metabolic process	GO:0016820//hydrolase activity, acting on acid anhydrides, catalyzing transmembrane movement of substances;GO:0016887//ATPase activity;GO:0005488//binding	GO:0033178//proton-transporting two-sector ATPase complex, catalytic domain;GO:0005739//mitochondrion
CL1482.Contig1_All	391	17	190976	18	141029	--	--	--	--	--	--	--	--	--	--	--	--	--	--	--	--	--	--	--	--	--	--	-	-	-
CL1482.Contig2_All	551	20	159435	22	122316	--	--	--	--	--	--	--	--	--	--	--	--	--	--	--	--	--	--	--	--	--	--	-	-	-
CL1483.Contig1_All	3579	536	657824	914	782341	--	--	--	--	--	--	--	--	--	--	--	--	--	--	--	--	--	--	--	--	--	--	-	-	-
CL1483.Contig2_All	1196	6	22036	20	51228	--	--	--	--	--	--	--	--	--	--	--	--	--	--	--	--	--	--	--	--	--	--	-	-	-
CL1483.Contig3_All	1176	3	11205	3	0.7815	--	--	--	--	--	--	--	--	--	--	--	--	--	--	--	--	--	--	--	--	--	--	-	-	-
CL1483.Contig4_All	1021	8	34417	8	24004	--	--	--	--	--	--	--	--	--	--	--	--	--	--	--	--	--	--	--	--	--	--	-	-	-
CL1483.Contig5_All	512	2	17158	2	11967	--	--	--	--	--	--	--	--	--	--	--	--	--	--	--	--	--	--	--	--	--	--	-	-	-
CL1483.Contig6_All	521	4	33723	9	52920	--	--	--	--	--	--	--	--	--	--	--	--	--	--	--	--	--	--	--	--	--	--	-	-	-
CL1485.Contig1_All	395	12	133441	14	108578	--	--	--	--	--	--	--	--	--	--	--	--	--	--	--	--	--	--	--	--	--	--	-	-	-
CL1485.Contig2_All	1300	23	77713	34	80121	--	--	--	--	--	--	--	--	--	--	--	--	--	--	--	--	--	--	--	--	--	--	-	-	-
CL1485.Contig3_All	468	17	159555	16	104734	--	--	--	--	--	--	--	--	--	--	--	--	--	--	--	--	--	--	--	--	--	--	-	-	-
CL1485.Contig4_All	521	3	25292	3	17640	--	--	--	--	--	--	--	--	--	--	--	--	--	--	--	--	--	--	--	--	--	--	-	-	-
CL1485.Contig5_All	216	2	40671	2	28365	--	--	--	--	--	--	--	--	--	--	--	--	--	--	--	--	--	--	--	--	--	--	-	-	-
CL1485.Contig6_All	738	13	77374	13	53963	--	--	--	--	--	--	--	--	--	--	--	--	--	--	--	--	--	--	--	--	--	--	-	-	-
CL1485.Contig7_All	351	7	87599	5	43639	--	--	--	--	--	--	--	--	--	--	--	--	--	--	--	--	--	--	--	--	--	--	-	-	-
CL1486.Contig1_All	200	5	109811	4	61269	--	--	--	--	--	--	--	--	--	--	--	--	--	--	--	--	--	--	--	--	--	--	-	-	-
CL1487.Contig1_All	609	8	57700	14	70424	--	--	--	--	--	--	--	--	--	--	--	--	--	--	--	--	--	--	--	--	--	--	-	-	-
CL1487.Contig2_All	515	4	34116	2	11897	--	--	--	--	--	--	--	--	--	--	--	--	--	--	--	--	--	--	--	--	--	--	-	-	-
CL1488.Contig1_All	520	17	143599	20	117825	gi|34809534|gb|AAQ82688.1|	67.0	2e-10	Epa4p [Candida glabrata]	gi|343425769|emb|FQ311436.1|	60.0	1e-06	Sporisorium reilianum SRZ2 chromosome 15 complete DNA sequence	sp|P87179|WSC1_SCHPO	75.1	3e-14	Cell wall integrity and stress response component 1 OS=Schizosaccharomyces pombe (strain 972 / ATCC 24843) GN=wsc1 PE=1 SV=3	YOR054c	71.2	9e-13	COG0452	Phosphopantothenoylcysteine synthetase/decarboxylase	K11360	4e-14	76.6	bfu:BC1G_10976	transcriptional activator SPT8	-	GO:0016787//hydrolase activity	-
CL1488.Contig2_All	402	12	131118	19	144790	gi|34809533|gb|AAQ82687.1|	59.3	3e-08	Epa5p [Candida glabrata]	--	--	--	--	sp|O94317|YH5D_SCHPO	68.2	2e-12	Uncharacterized serine-rich protein C215.13 OS=Schizosaccharomyces pombe (strain 972 / ATCC 24843) GN=SPBC215.13 PE=1 SV=1	YOR054c	61.2	5e-10	COG0452	Phosphopantothenoylcysteine synthetase/decarboxylase	K11244	6e-11	65.1	spo:SPBC30B4.01c	cell wall integrity and stress response component	-	GO:0016787//hydrolase activity	-
CL1489.Contig1_All	1256	69	241305	58	141465	--	--	--	--	--	--	--	--	--	--	--	--	--	--	--	--	--	--	--	--	--	--	-	-	-
CL149.Contig1_All	926	76	360503	33	109173	--	--	--	--	--	--	--	--	--	--	--	--	--	--	--	--	--	--	--	--	--	--	-	-	-
CL149.Contig2_All	373	23	270848	9	73917	--	--	--	--	--	--	--	--	--	--	--	--	--	--	--	--	--	--	--	--	--	--	-	-	-
CL149.Contig3_All	259	22	373104	5	59140	--	--	--	--	--	--	--	--	--	--	--	--	--	--	--	--	--	--	--	--	--	--	-	-	-
CL149.Contig4_All	689	19	121127	5	22231	--	--	--	--	--	--	--	--	--	--	--	--	--	--	--	--	--	--	--	--	--	--	-	-	-
CL149.Contig5_All	601	21	153480	5	25486	--	--	--	--	--	--	--	--	--	--	--	--	--	--	--	--	--	--	--	--	--	--	-	-	-
CL1490.Contig1_All	666	0	0.0000	0	0.0000	--	--	--	--	--	--	--	--	--	--	--	--	--	--	--	--	--	--	--	--	--	--	-	-	-
CL1490.Contig2_All	668	0	0.0000	1	0.4586	--	--	--	--	--	--	--	--	--	--	--	--	--	--	--	--	--	--	--	--	--	--	-	-	-
CL1490.Contig3_All	741	0	0.0000	2	0.8268	--	--	--	--	--	--	--	--	--	--	--	--	--	--	--	--	--	--	--	--	--	--	-	-	-
CL1490.Contig4_All	739	0	0.0000	1	0.4145	--	--	--	--	--	--	--	--	--	--	--	--	--	--	--	--	--	--	--	--	--	--	-	-	-
CL1491.Contig1_All	435	19	191854	6	42255	gi|212545869|ref|XP_002153088.1|	57.4	1e-07	conserved hypothetical protein [Talaromyces marneffei ATCC 18224] >gi|210064608|gb|EEA18703.1| conserved hypothetical protein [Talaromyces marneffei ATCC 18224]	--	--	--	--	sp|A2QBZ0|SEC31_ASPNC	53.9	4e-08	Protein transport protein sec31 OS=Aspergillus niger (strain CBS 513.88 / FGSC A1513) GN=sec31 PE=3 SV=1	Rv0206c	52.8	2e-07	COG2409	Predicted drug exporters of the RND superfamily	K05747	3e-09	59.7	cnb:CNBE5050	Wiskott-Aldrich syndrome protein	GO:0009987//cellular process	GO:0005488//binding	-
CL1491.Contig2_All	634	25	173204	9	43488	gi|343426738|emb|CBQ70266.1|	52.8	7e-06	conserved hypothetical protein [Sporisorium reilianum SRZ2]	--	--	--	--	sp|A1DHK2|SEC31_NEOFI	75.1	4e-14	Protein transport protein sec31 OS=Neosartorya fischeri (strain ATCC 1020 / DSM 3700 / FGSC A1164 / NRRL 181) GN=sec31 PE=3 SV=1	Rv3876	75.9	5e-14	COG0455	ATPases involved in chromosome partitioning	K14005	2e-13	75.1	nfi:NFIA_088150	protein transport protein SEC31	-	-	-
CL1492.Contig1_All	243	11	198835	10	126068	--	--	--	--	--	--	--	--	--	--	--	--	--	--	--	--	--	--	--	--	--	--	-	-	-
CL1492.Contig2_All	215	6	122580	2	28497	--	--	--	--	--	--	--	--	--	--	--	--	--	--	--	--	--	--	--	--	--	--	-	-	-
CL1493.Contig1_All	368	16	190976	18	149843	--	--	--	--	--	--	--	--	--	--	--	--	--	--	--	--	--	--	--	--	--	--	-	-	-
CL1493.Contig2_All	247	5	88916	6	74416	--	--	--	--	--	--	--	--	--	--	--	--	--	--	--	--	--	--	--	--	--	--	-	-	-
CL1494.Contig1_All	332	20	264605	10	92273	--	--	--	--	--	--	--	--	--	--	--	--	--	--	--	--	--	--	--	--	--	--	-	-	-
CL1494.Contig2_All	326	7	94316	3	28191	--	--	--	--	--	--	--	--	--	--	--	--	--	--	--	--	--	--	--	--	--	--	-	-	-
CL1495.Contig1_All	882	67	333667	54	187559	--	--	--	--	--	--	--	--	--	--	--	--	--	--	--	--	--	--	--	--	--	--	-	-	-
CL1495.Contig2_All	460	0	0.0000	0	0.0000	--	--	--	--	--	--	--	--	--	--	--	--	--	--	--	--	--	--	--	--	--	--	-	-	-
CL1496.Contig1_All	527	20	166696	23	133699	--	--	--	--	--	--	--	--	--	--	--	--	--	--	--	--	--	--	--	--	--	--	-	-	-
CL1497.Contig1_All	269	3	48986	2	22777	--	--	--	--	--	--	--	--	--	--	--	--	--	--	--	--	--	--	--	--	--	--	-	-	-
CL1497.Contig2_All	284	0	0.0000	0	0.0000	--	--	--	--	--	--	--	--	--	--	--	--	--	--	--	--	--	--	--	--	--	--	-	-	-
CL1497.Contig3_All	278	7	110601	10	110196	--	--	--	--	--	--	--	--	--	--	--	--	--	--	--	--	--	--	--	--	--	--	-	-	-
CL1498.Contig1_All	634	29	200916	16	77311	--	--	--	--	--	--	--	--	--	--	--	--	--	--	--	--	--	--	--	--	--	--	-	-	-
CL1498.Contig2_All	1239	52	184348	34	84066	--	--	--	--	--	--	--	--	--	--	--	--	--	--	--	--	--	--	--	--	--	--	-	-	-
CL1499.Contig1_All	217	14	283384	1	14117	--	--	--	--	--	--	--	--	--	--	--	--	--	--	--	--	--	--	--	--	--	--	-	-	-
CL1499.Contig2_All	209	19	399313	3	43973	--	--	--	--	--	--	--	--	--	--	--	--	--	--	--	--	--	--	--	--	--	--	-	-	-
CL15.Contig1_All	325	3	40546	7	65982	--	--	--	--	--	--	--	--	--	--	--	--	--	--	--	--	--	--	--	--	--	--	-	-	-
CL15.Contig2_All	279	5	78718	7	76861	--	--	--	--	--	--	--	--	--	--	--	--	--	--	--	--	--	--	--	--	--	--	-	-	-
CL150.Contig1_All	401	12	131445	23	175709	gi|409076369|gb|EKM76741.1|	58.2	6e-08	hypothetical protein AGABI1DRAFT_78175 [Agaricus bisporus var. burnettii JB137-S8]	--	--	--	--	--	--	--	--	AGc3327A	65.9	2e-11	COG0596	Predicted hydrolases or acyltransferases (alpha/beta hydrolase superfamily)	--	--	--	--	--	-	-	-
CL150.Contig2_All	342	18	231181	15	134362	gi|378734040|gb|EHY60499.1|	54.7	7e-07	microsomal epoxide hydrolase [Exophiala dermatitidis NIH/UT8656]	--	--	--	--	--	--	--	--	AGc3327A	62.4	2e-10	COG0596	Predicted hydrolases or acyltransferases (alpha/beta hydrolase superfamily)	--	--	--	--	--	-	-	-
CL1500.Contig10_All	299	23	337881	17	174176	--	--	--	--	--	--	--	--	--	--	--	--	--	--	--	--	--	--	--	--	--	--	-	-	-
CL1500.Contig11_All	678	76	492369	51	230437	--	--	--	--	--	--	--	--	--	--	--	--	--	--	--	--	--	--	--	--	--	--	-	-	-
CL1500.Contig12_All	515	32	272929	36	214145	--	--	--	--	--	--	--	--	--	--	--	--	--	--	--	--	--	--	--	--	--	--	-	-	-
CL1500.Contig1_All	467	32	300981	38	249275	--	--	--	--	--	--	--	--	--	--	--	--	--	--	--	--	--	--	--	--	--	--	-	-	-
CL1500.Contig2_All	381	8	92230	10	80406	--	--	--	--	--	--	--	--	--	--	--	--	--	--	--	--	--	--	--	--	--	--	-	-	-
CL1500.Contig3_All	245	20	358567	15	187559	--	--	--	--	--	--	--	--	--	--	--	--	--	--	--	--	--	--	--	--	--	--	-	-	-
CL1500.Contig4_All	378	21	244025	26	210714	--	--	--	--	--	--	--	--	--	--	--	--	--	--	--	--	--	--	--	--	--	--	-	-	-
CL1500.Contig5_All	251	25	437495	26	317330	--	--	--	--	--	--	--	--	--	--	--	--	--	--	--	--	--	--	--	--	--	--	-	-	-
CL1500.Contig6_All	412	39	415790	32	237938	--	--	--	--	--	--	--	--	--	--	--	--	--	--	--	--	--	--	--	--	--	--	-	-	-
CL1500.Contig7_All	1471	24	71665	20	41651	--	--	--	--	--	--	--	--	--	--	--	--	--	--	--	--	--	--	--	--	--	--	-	-	-
CL1500.Contig8_All	1188	31	114618	32	82517	--	--	--	--	--	--	--	--	--	--	--	--	--	--	--	--	--	--	--	--	--	--	-	-	-
CL1500.Contig9_All	2206	118	234954	121	168032	--	--	--	--	--	--	--	--	--	--	--	--	--	--	--	--	--	--	--	--	--	--	-	-	-
CL1502.Contig1_All	1529	96	275785	119	238425	--	--	--	--	--	--	--	--	--	--	--	--	--	--	--	--	--	--	--	--	--	--	-	-	-
CL1502.Contig2_All	667	1	0.6585	0	0.0000	--	--	--	--	--	--	--	--	--	--	--	--	--	--	--	--	--	--	--	--	--	--	-	-	-
CL1502.Contig3_All	504	1	0.8715	1	0.6078	--	--	--	--	--	--	--	--	--	--	--	--	--	--	--	--	--	--	--	--	--	--	-	-	-
CL1502.Contig4_All	666	1	0.6595	1	0.4600	--	--	--	--	--	--	--	--	--	--	--	--	--	--	--	--	--	--	--	--	--	--	-	-	-
CL1503.Contig1_All	466	16	150814	20	131479	--	--	--	--	--	--	--	--	--	--	--	--	--	--	--	--	--	--	--	--	--	--	-	-	-
CL1503.Contig2_All	1476	558	1660559	583	1210024	gi|453086598|gb|EMF14640.1|	107.8	7e-53	Pkinase-domain-containing protein [Mycosphaerella populorum SO2202]	--	--	--	--	sp|Q00372|SNF1_CANGA	114	9e-53	Carbon catabolite-derepressing protein kinase OS=Candida glabrata (strain ATCC 2001 / CBS 138 / JCM 3761 / NBRC 0622 / NRRL Y-65) GN=SNF1 PE=3 SV=2	YBR028c	73.6	2e-23	COG0515	Serine/threonine protein kinase	K02515	1e-52	115	kla:KLLA0F13552g	serine/threonine-protein kinase HSL1,negative regulator of Swe1 kinase [EC:2.7.11.-]	GO:0016310//phosphorylation	GO:0004672//protein kinase activity;GO:0000166//nucleotide binding	-
CL1503.Contig3_All	210	0	0.0000	0	0.0000	--	--	--	--	--	--	--	--	--	--	--	--	--	--	--	--	--	--	--	--	--	--	-	-	-
CL1503.Contig4_All	212	4	82876	3	43351	gi|367002305|ref|XP_003685887.1|	89.0	3e-17	hypothetical protein TPHA_0E03640 [Tetrapisispora phaffii CBS 4417] >gi|357524186|emb|CCE63453.1| hypothetical protein TPHA_0E03640 [Tetrapisispora phaffii CBS 4417]	--	--	--	--	sp|Q12263|GIN4_YEAST	84.0	2e-17	Serine/threonine-protein kinase GIN4 OS=Saccharomyces cerevisiae (strain ATCC 204508 / S288c) GN=GIN4 PE=1 SV=1	ECU03g0620	69.7	1e-12	COG0515	Serine/threonine protein kinase	K06668	5e-18	88.2	cgr:CAGL0K05709g	serine/threonine-protein kinase GIN4 [EC:2.7.11.-]	GO:0016310//phosphorylation	GO:0004672//protein kinase activity;GO:0000166//nucleotide binding	-
CL1504.Contig1_All	484	146	1324995	116	734217	--	--	--	--	--	--	--	--	--	--	--	--	--	--	--	--	--	--	--	--	--	--	-	-	-
CL1506.Contig1_All	216	3	61006	6	85096	--	--	--	--	--	--	--	--	--	--	--	--	--	--	--	--	--	--	--	--	--	--	-	-	-
CL1506.Contig2_All	250	0	0.0000	4	49015	--	--	--	--	--	--	--	--	--	--	--	--	--	--	--	--	--	--	--	--	--	--	-	-	-
CL1507.Contig1_All	359	1	12235	5	42667	gi|390601260|gb|EIN10654.1|	72.8	2e-12	hypothetical protein PUNSTDRAFT_142622 [Punctularia strigosozonata HHB-11173 SS5]	--	--	--	--	sp|Q7SAT8|PAN1_NEUCR	54.3	3e-09	Actin cytoskeleton-regulatory complex protein pan-1 OS=Neurospora crassa (strain ATCC 24698 / 74-OR23-1A / CBS 708.71 / DSM 1257 / FGSC 987) GN=pan-1 PE=3 SV=1	PA0197	51.6	3e-07	COG0810	Periplasmic protein TonB, links inner and outer membranes	K11238	1e-08	57.0	nhe:NECHADRAFT_48879	cytokinesis protein	-	-	-
CL1507.Contig2_All	323	3	40797	5	47422	gi|402078791|gb|EJT74056.1|	2018-06-29	3e-08	hypothetical protein GGTG_07905 [Gaeumannomyces graminis var. tritici R3-111a-1]	--	--	--	--	sp|P78621|SEPA_EMENI	49.7	5e-07	Cytokinesis protein sepA OS=Emericella nidulans (strain FGSC A4 / ATCC 38163 / CBS 112.46 / NRRL 194 / M139) GN=sepA PE=3 SV=2	CC3494_1	51.2	4e-07	COG3637	Opacity protein and related surface antigens	K03165	2e-07	52.8	cci:CC1G_02333	DNA topoisomerase III [EC:5.99.1.2]	-	GO:0005488//binding	-
CL1508.Contig1_All	1767	156	387788	90	156033	--	--	--	--	--	--	--	--	--	--	--	--	--	--	--	--	--	--	--	--	--	--	-	-	-
CL1508.Contig2_All	732	77	462047	28	117181	--	--	--	--	--	--	--	--	--	--	--	--	--	--	--	--	--	--	--	--	--	--	-	-	-
CL1508.Contig3_All	247	18	320097	12	148832	--	--	--	--	--	--	--	--	--	--	--	--	--	--	--	--	--	--	--	--	--	--	-	-	-
CL1509.Contig1_All	974	5	22548	7	22017	gi|299751970|ref|XP_001830616.2|	54.3	5e-06	sex determining protein [Coprinopsis cinerea okayama7#130] >gi|298409617|gb|EAU91247.2| sex determining protein [Coprinopsis cinerea okayama7#130]	--	--	--	--	--	--	--	--	--	--	--	--	--	--	--	--	--	--	-	-	-
CL1509.Contig2_All	899	5	24430	13	44299	--	--	--	--	--	--	--	--	--	--	--	--	--	--	--	--	--	--	--	--	--	--	-	-	-
CL1509.Contig3_All	1019	9	38795	8	24051	--	--	--	--	--	--	--	--	sp|Q8TFG9|YL61_SCHPO	50.4	2e-06	Putative GPI-anchored protein PB15E9.01c OS=Schizosaccharomyces pombe (strain 972 / ATCC 24843) GN=SPAPB15E9.01c PE=2 SV=3	--	--	--	--	--	--	--	--	--	--	-	-	-
CL1509.Contig4_All	944	6	27918	10	32452	--	--	--	--	--	--	--	--	--	--	--	--	--	--	--	--	--	--	--	--	--	--	-	-	-
CL1509.Contig5_All	315	18	250997	11	106978	--	--	--	--	--	--	--	--	--	--	--	--	--	--	--	--	--	--	--	--	--	--	-	-	-
CL151.Contig1_All	317	12	166276	10	96639	--	--	--	--	--	--	--	--	--	--	--	--	--	--	--	--	--	--	--	--	--	--	-	-	-
CL151.Contig2_All	249	17	299886	19	233758	--	--	--	--	--	--	--	--	--	--	--	--	--	--	--	--	--	--	--	--	--	--	-	-	-
CL1510.Contig1_All	703	70	437370	35	152519	--	--	--	--	--	--	--	--	--	--	--	--	--	--	--	--	--	--	--	--	--	--	-	-	-
CL1511.Contig1_All	222	16	316573	15	206990	--	--	--	--	--	--	--	--	--	--	--	--	--	--	--	--	--	--	--	--	--	--	-	-	-
CL1511.Contig2_All	215	12	245160	6	85492	--	--	--	--	--	--	--	--	--	--	--	--	--	--	--	--	--	--	--	--	--	--	-	-	-
CL1512.Contig1_All	400	16	175698	17	130197	gi|396461109|ref|XP_003835166.1|	52.0	4e-06	hypothetical protein LEMA_P045070.1 [Leptosphaeria maculans JN3] >gi|312211717|emb|CBX91801.1| hypothetical protein LEMA_P045070.1 [Leptosphaeria maculans JN3]	--	--	--	--	sp|Q9P6R1|VRP1_SCHPO	59.3	8e-10	Verprolin OS=Schizosaccharomyces pombe (strain 972 / ATCC 24843) GN=vrp1 PE=1 SV=1	slr0599	60.1	1e-09	COG0515	Serine/threonine protein kinase	K11422	1e-10	57.0	cci:CC1G_15535	histone-lysine N-methyltransferase SETD1 [EC:2.1.1.43]	-	-	-
CL1512.Contig2_All	202	4	86979	0	0.0000	gi|392568469|gb|EIW61643.1|	55.5	4e-07	FH2-domain-containing protein [Trametes versicolor FP-101664 SS1]	--	--	--	--	sp|Q7SAT8|PAN1_NEUCR	47.8	2e-06	Actin cytoskeleton-regulatory complex protein pan-1 OS=Neurospora crassa (strain ATCC 24698 / 74-OR23-1A / CBS 708.71 / DSM 1257 / FGSC 987) GN=pan-1 PE=3 SV=1	--	--	--	--	--	K14005	3e-06	49.3	fgr:FG06265.1	protein transport protein SEC31	-	-	-
CL1513.Contig1_All	1575	70	195220	87	169219	gi|242786122|ref|XP_002480741.1|	227.6	7e-58	CHY and RING finger domain protein, putative [Talaromyces stipitatus ATCC 10500] >gi|218720888|gb|EED20307.1| CHY and RING finger domain protein, putative [Talaromyces stipitatus ATCC 10500]	--	--	--	--	sp|O14099|YERG_SCHPO	214	2e-55	Uncharacterized RING finger protein C2F3.16 OS=Schizosaccharomyces pombe (strain 972 / ATCC 24843) GN=SPAC2F3.16 PE=4 SV=1	--	--	--	--	--	--	--	--	--	--	-	-	-
CL1513.Contig2_All	1588	37	102343	49	94527	gi|242786122|ref|XP_002480741.1|	227.6	7e-58	CHY and RING finger domain protein, putative [Talaromyces stipitatus ATCC 10500] >gi|218720888|gb|EED20307.1| CHY and RING finger domain protein, putative [Talaromyces stipitatus ATCC 10500]	--	--	--	--	sp|O14099|YERG_SCHPO	214	2e-55	Uncharacterized RING finger protein C2F3.16 OS=Schizosaccharomyces pombe (strain 972 / ATCC 24843) GN=SPAC2F3.16 PE=4 SV=1	--	--	--	--	--	--	--	--	--	--	-	-	-
CL1513.Contig3_All	2459	336	600188	373	464689	gi|242786122|ref|XP_002480741.1|	227.6	1e-57	CHY and RING finger domain protein, putative [Talaromyces stipitatus ATCC 10500] >gi|218720888|gb|EED20307.1| CHY and RING finger domain protein, putative [Talaromyces stipitatus ATCC 10500]	--	--	--	--	sp|O14099|YERG_SCHPO	214	3e-55	Uncharacterized RING finger protein C2F3.16 OS=Schizosaccharomyces pombe (strain 972 / ATCC 24843) GN=SPAC2F3.16 PE=4 SV=1	--	--	--	--	--	--	--	--	--	--	-	-	-
CL1513.Contig4_All	346	0	0.0000	1	0.8854	--	--	--	--	--	--	--	--	--	--	--	--	--	--	--	--	--	--	--	--	--	--	-	-	-
CL1513.Contig5_All	577	5	38063	4	21237	--	--	--	--	--	--	--	--	--	--	--	--	--	--	--	--	--	--	--	--	--	--	-	-	-
CL1514.Contig1_All	857	39	199890	36	128687	gi|378733498|gb|EHY59957.1|	205.3	1e-51	E3 ubiquitin-protein ligase TRIP12 [Exophiala dermatitidis NIH/UT8656]	--	--	--	--	sp|Q10435|YDE1_SCHPO	180	1e-45	Probable ubiquitin fusion degradation protein C12B10.01c OS=Schizosaccharomyces pombe (strain 972 / ATCC 24843) GN=SPAC12B10.01c PE=3 SV=2	SPAC12B10.01c	180	3e-45	COG5021	Ubiquitin-protein ligase	K10590	2e-51	201	fgr:FG09241.1	E3 ubiquitin-protein ligase TRIP12 [EC:6.3.2.19]	-	-	-
CL1514.Contig2_All	877	21	105178	31	108286	gi|378733498|gb|EHY59957.1|	205.3	1e-51	E3 ubiquitin-protein ligase TRIP12 [Exophiala dermatitidis NIH/UT8656]	--	--	--	--	sp|Q10435|YDE1_SCHPO	180	1e-45	Probable ubiquitin fusion degradation protein C12B10.01c OS=Schizosaccharomyces pombe (strain 972 / ATCC 24843) GN=SPAC12B10.01c PE=3 SV=2	SPAC12B10.01c	180	3e-45	COG5021	Ubiquitin-protein ligase	K10590	2e-51	201	fgr:FG09241.1	E3 ubiquitin-protein ligase TRIP12 [EC:6.3.2.19]	-	-	-
CL1516.Contig1_All	355	0	0.0000	75	647209	gi|331229850|ref|XP_003327590.1|	89.7	2e-17	hypothetical protein PGTG_09124 [Puccinia graminis f. sp. tritici CRL 75-36-700-3] >gi|309306580|gb|EFP83171.1| hypothetical protein PGTG_09124 [Puccinia graminis f. sp. tritici CRL 75-36-700-3]	gi|403167838|ref|XM_003327542.2|	129	9e-28	Puccinia graminis f. sp. tritici CRL 75-36-700-3 hypothetical protein (PGTG_09124), mRNA	sp|Q10193|SRP1_SCHPO	48.9	8e-07	Pre-mRNA-splicing factor srp1 OS=Schizosaccharomyces pombe (strain 972 / ATCC 24843) GN=srp1 PE=1 SV=3	--	--	--	--	--	--	--	--	--	--	-	GO:0003676//nucleic acid binding;GO:0000166//nucleotide binding	-
CL1516.Contig2_All	472	0	0.0000	15	97356	gi|331229850|ref|XP_003327590.1|	89.7	2e-17	hypothetical protein PGTG_09124 [Puccinia graminis f. sp. tritici CRL 75-36-700-3] >gi|309306580|gb|EFP83171.1| hypothetical protein PGTG_09124 [Puccinia graminis f. sp. tritici CRL 75-36-700-3]	gi|403167838|ref|XM_003327542.2|	129	1e-27	Puccinia graminis f. sp. tritici CRL 75-36-700-3 hypothetical protein (PGTG_09124), mRNA	sp|Q10193|SRP1_SCHPO	48.9	2e-06	Pre-mRNA-splicing factor srp1 OS=Schizosaccharomyces pombe (strain 972 / ATCC 24843) GN=srp1 PE=1 SV=3	--	--	--	--	--	--	--	--	--	--	-	GO:0003676//nucleic acid binding;GO:0000166//nucleotide binding	-
CL1517.Contig1_All	472	0	0.0000	36	233653	gi|403163949|ref|XP_003890165.1|	112.5	3e-24	hypothetical protein, variant [Puccinia graminis f. sp. tritici CRL 75-36-700-3] >gi|375164682|gb|EHS62748.1| hypothetical protein, variant [Puccinia graminis f. sp. tritici CRL 75-36-700-3]	--	--	--	--	--	--	--	--	--	--	--	--	--	--	--	--	--	--	-	-	-
CL1517.Contig2_All	216	0	0.0000	12	170192	gi|403161606|ref|XP_003321918.2|	55.5	4e-07	hypothetical protein PGTG_03455 [Puccinia graminis f. sp. tritici CRL 75-36-700-3] >gi|375171851|gb|EFP77499.2| hypothetical protein PGTG_03455 [Puccinia graminis f. sp. tritici CRL 75-36-700-3]	--	--	--	--	--	--	--	--	--	--	--	--	--	--	--	--	--	--	-	-	-
CL1518.Contig1_All	296	18	267108	21	217340	--	--	--	--	--	--	--	--	--	--	--	--	--	--	--	--	--	--	--	--	--	--	-	-	-
CL1519.Contig1_All	1058	66	274009	60	173731	gi|400597111|gb|EJP64846.1|	85.1	3e-15	Ribosome-inactivating protein [Beauveria bassiana ARSEF 2860]	--	--	--	--	--	--	--	--	--	--	--	--	--	--	--	--	--	--	-	-	-
CL1519.Contig2_All	1165	387	1459122	176	462805	gi|400597111|gb|EJP64846.1|	88.2	4e-16	Ribosome-inactivating protein [Beauveria bassiana ARSEF 2860]	--	--	--	--	sp|P47179|DAN4_YEAST	52.8	5e-07	Cell wall protein DAN4 OS=Saccharomyces cerevisiae (strain ATCC 204508 / S288c) GN=DAN4 PE=2 SV=1	--	--	--	--	--	K01178	3e-06	52.4	sce:YIR019C	glucoamylase [EC:3.2.1.3]	-	-	-
CL1519.Contig3_All	808	22	119596	18	68245	gi|400600182|gb|EJP67856.1|	74.7	2e-12	putative Heat-labile enterotoxin IIB, A chain [Beauveria bassiana ARSEF 2860]	gi|170944886|emb|CU638744.1|	65.9	3e-08	Podospora anserina S mat+ genomic DNA chromosome 6, supercontig 2	sp|O94317|YH5D_SCHPO	62.0	5e-10	Uncharacterized serine-rich protein C215.13 OS=Schizosaccharomyces pombe (strain 972 / ATCC 24843) GN=SPBC215.13 PE=1 SV=1	YOR054c	51.2	2e-06	COG0452	Phosphopantothenoylcysteine synthetase/decarboxylase	K01183	2e-08	58.5	ctp:CTRG_05827	chitinase [EC:3.2.1.14]	-	-	-
CL152.Contig1_All	337	3	39102	9	81813	--	--	--	--	--	--	--	--	--	--	--	--	--	--	--	--	--	--	--	--	--	--	-	-	-
CL152.Contig2_All	308	6	85567	15	149194	--	--	--	--	--	--	--	--	--	--	--	--	--	--	--	--	--	--	--	--	--	--	-	-	-
CL1520.Contig1_All	717	931	5703443	852	3640257	gi|347838508|emb|CCD53080.1|	89.7	7e-17	hypothetical protein [Botryotinia fuckeliana] >gi|472237830|gb|EMR82713.1| putative mip family channel protein [Botryotinia fuckeliana BcDW1]	--	--	--	--	sp|P0CD89|AQY2_YEASX	84.3	7e-17	Aquaporin-2 OS=Saccharomyces cerevisiae GN=AQY2 PE=2 SV=1	SMc01870	85.1	1e-16	COG0580	Glycerol uptake facilitator and related permeases (Major Intrinsic Protein Family)	K09885	3e-16	84.3	cgr:CAGL0D00154g	aquaporin rerated protein, other eukaryote	-	-	-
CL1520.Contig2_All	263	23	384130	27	314499	--	--	--	--	--	--	--	--	--	--	--	--	--	--	--	--	--	--	--	--	--	--	-	-	-
CL1521.Contig1_All	256	12	205896	11	131633	--	--	--	--	--	--	--	--	--	--	--	--	--	--	--	--	--	--	--	--	--	--	-	-	-
CL1522.Contig1_All	929	2	0.9456	49	161582	gi|331224693|ref|XP_003325018.1|	379.4	7e-104	hypothetical protein PGTG_06555 [Puccinia graminis f. sp. tritici CRL 75-36-700-3] >gi|309304008|gb|EFP80599.1| hypothetical protein PGTG_06555 [Puccinia graminis f. sp. tritici CRL 75-36-700-3]	gi|405120503|gb|CP003825.1|	95.6	4e-17	Cryptococcus neoformans var. grubii H99 chromosome 6, complete sequence	sp|O94514|NOP56_SCHPO	233	1e-61	Nucleolar protein 56 OS=Schizosaccharomyces pombe (strain 972 / ATCC 24843) GN=nop56 PE=3 SV=1	SPBC646.10c	233	3e-61	COG1498	Protein implicated in ribosomal biogenesis, Nop56p homolog	K14564	2e-68	258	tve:TRV_03248	nucleolar protein 56	GO:0006364//rRNA processing	-	GO:0030686//90S preribosome;GO:0032040//small-subunit processome;GO:0031428//box C/D snoRNP complex
CL1522.Contig2_All	841	1	0.5223	27	98351	gi|331224693|ref|XP_003325018.1|	379.4	6e-104	hypothetical protein PGTG_06555 [Puccinia graminis f. sp. tritici CRL 75-36-700-3] >gi|309304008|gb|EFP80599.1| hypothetical protein PGTG_06555 [Puccinia graminis f. sp. tritici CRL 75-36-700-3]	gi|405120503|gb|CP003825.1|	95.6	3e-17	Cryptococcus neoformans var. grubii H99 chromosome 6, complete sequence	sp|O94514|NOP56_SCHPO	233	1e-61	Nucleolar protein 56 OS=Schizosaccharomyces pombe (strain 972 / ATCC 24843) GN=nop56 PE=3 SV=1	SPBC646.10c	233	2e-61	COG1498	Protein implicated in ribosomal biogenesis, Nop56p homolog	K14564	2e-68	258	tve:TRV_03248	nucleolar protein 56	GO:0006364//rRNA processing	-	GO:0030686//90S preribosome;GO:0032040//small-subunit processome;GO:0031428//box C/D snoRNP complex
CL1523.Contig1_All	560	27	211779	34	185996	gi|406607915|emb|CCH40763.1|	115.2	9e-25	hypothetical protein BN7_297 [Wickerhamomyces ciferrii]	--	--	--	--	sp|Q09760|CUL3_SCHPO	105	3e-23	Cullin-3 OS=Schizosaccharomyces pombe (strain 972 / ATCC 24843) GN=cul3 PE=1 SV=2	SPAC24H6.03	105	6e-23	COG5647	Cullin, a subunit of E3 ubiquitin ligase	K03869	1e-24	111	pan:PODANSg09712	cullin 3	-	-	-
CL1523.Contig2_All	328	54	723147	35	326893	gi|406607915|emb|CCH40763.1|	104.4	8e-22	hypothetical protein BN7_297 [Wickerhamomyces ciferrii]	--	--	--	--	sp|Q09760|CUL3_SCHPO	85.5	8e-18	Cullin-3 OS=Schizosaccharomyces pombe (strain 972 / ATCC 24843) GN=cul3 PE=1 SV=2	SPAC24H6.03	85.5	2e-17	COG5647	Cullin, a subunit of E3 ubiquitin ligase	K03869	3e-21	99.0	fgr:FG00359.1	cullin 3	-	-	-
CL1523.Contig3_All	489	4	35930	7	43853	gi|406607915|emb|CCH40763.1|	115.2	6e-25	hypothetical protein BN7_297 [Wickerhamomyces ciferrii]	--	--	--	--	sp|Q09760|CUL3_SCHPO	105	2e-23	Cullin-3 OS=Schizosaccharomyces pombe (strain 972 / ATCC 24843) GN=cul3 PE=1 SV=2	SPAC24H6.03	105	5e-23	COG5647	Cullin, a subunit of E3 ubiquitin ligase	K03869	9e-25	111	pan:PODANSg09712	cullin 3	-	-	-
CL1524.Contig1_All	355	27	334073	22	189848	--	--	--	--	--	--	--	--	--	--	--	--	--	--	--	--	--	--	--	--	--	--	-	-	-
CL1524.Contig2_All	379	21	243381	32	258656	--	--	--	--	--	--	--	--	--	--	--	--	--	--	--	--	--	--	--	--	--	--	-	-	-
CL1525.Contig1_All	429	25	255970	13	92832	--	--	--	--	--	--	--	--	--	--	--	--	alr2207	71.2	5e-13	COG0398	Uncharacterized conserved protein	--	--	--	--	--	-	-	-
CL1525.Contig2_All	406	2	21638	3	22636	--	--	--	--	--	--	--	--	--	--	--	--	--	--	--	--	--	--	--	--	--	--	-	-	-
CL1526.Contig1_All	782	119	668416	133	521023	gi|406607435|emb|CCH41226.1|	59.3	1e-07	Polycystic kidney disease protein 1-like 3 [Wickerhamomyces ciferrii]	--	--	--	--	sp|Q1EAR5|CHI2_COCIM	50.8	1e-06	Endochitinase 2 OS=Coccidioides immitis (strain RS) GN=CTS2 PE=3 SV=2	--	--	--	--	--	--	--	--	--	--	-	-	-
CL1526.Contig2_All	731	99	594873	72	301736	gi|449544455|gb|EMD35428.1|	58.9	1e-07	hypothetical protein CERSUDRAFT_96544 [Ceriporiopsis subvermispora B]	--	--	--	--	sp|Q1EAR5|CHI2_COCIM	50.4	1e-06	Endochitinase 2 OS=Coccidioides immitis (strain RS) GN=CTS2 PE=3 SV=2	--	--	--	--	--	--	--	--	--	--	-	-	-
CL1527.Contig1_All	455	26	250997	33	222185	--	--	--	--	--	--	--	--	--	--	--	--	--	--	--	--	--	--	--	--	--	--	-	-	-
CL1527.Contig2_All	215	7	143010	3	42746	--	--	--	--	--	--	--	--	--	--	--	--	--	--	--	--	--	--	--	--	--	--	-	-	-
CL1528.Contig1_All	283	48	745009	42	454647	--	--	--	--	--	--	--	--	--	--	--	--	--	--	--	--	--	--	--	--	--	--	-	-	-
CL1528.Contig2_All	268	29	475302	25	285770	--	--	--	--	--	--	--	--	--	--	--	--	--	--	--	--	--	--	--	--	--	--	-	-	-
CL1529.Contig1_All	255	6	103352	8	96108	--	--	--	--	--	--	--	--	--	--	--	--	--	--	--	--	--	--	--	--	--	--	-	-	-
CL153.Contig1_All	392	11	123257	9	70334	--	--	--	--	--	--	--	--	--	--	--	--	all0254	59.3	2e-09	COG1075	Predicted acetyltransferases and hydrolases with the alpha/beta hydrolase fold	--	--	--	--	--	-	-	-
CL153.Contig2_All	904	54	262381	43	145717	--	--	--	--	--	--	--	--	--	--	--	--	all0254	93.6	4e-19	COG1075	Predicted acetyltransferases and hydrolases with the alpha/beta hydrolase fold	--	--	--	--	--	-	-	-
CL1530.Contig1_All	548	7	56108	18	100624	--	--	--	--	--	--	--	--	--	--	--	--	--	--	--	--	--	--	--	--	--	--	-	-	-
CL1530.Contig2_All	262	8	134121	8	93541	--	--	--	--	--	--	--	--	--	--	--	--	--	--	--	--	--	--	--	--	--	--	-	-	-
CL1531.Contig1_All	724	34	206275	36	152327	--	--	--	--	--	--	--	--	--	--	--	--	--	--	--	--	--	--	--	--	--	--	-	-	-
CL1531.Contig2_All	436	8	80595	3	21079	--	--	--	--	--	--	--	--	--	--	--	--	--	--	--	--	--	--	--	--	--	--	-	-	-
CL1532.Contig1_All	532	21	173386	19	109409	gi|302692560|ref|XP_003035959.1|	2018-01-23	3e-12	hypothetical protein SCHCODRAFT_50901 [Schizophyllum commune H4-8] >gi|300109655|gb|EFJ01057.1| hypothetical protein SCHCODRAFT_50901 [Schizophyllum commune H4-8]	--	--	--	--	sp|A7EYY7|KEX1_SCLS1	66.2	2e-13	Pheromone-processing carboxypeptidase kex1 OS=Sclerotinia sclerotiorum (strain ATCC 18683 / 1980 / Ss-1) GN=kex1 PE=3 SV=1	SPAC19G12.10c_2	57.0	8e-11	COG2939	Carboxypeptidase C (cathepsin A)	K13289	5e-13	70.1	scm:SCHCODRAFT_50901	cathepsin A (carboxypeptidase C) [EC:3.4.16.5]	-	-	-
CL1532.Contig2_All	460	39	372403	29	193131	gi|342164999|sp|A7EYY7.1|KEX1_SCLS1	92.4	3e-18	RecName: Full=Pheromone-processing carboxypeptidase kex1; AltName: Full=Carboxypeptidase D; Flags: Precursor	--	--	--	--	sp|A7EYY7|KEX1_SCLS1	92.4	1e-19	Pheromone-processing carboxypeptidase kex1 OS=Sclerotinia sclerotiorum (strain ATCC 18683 / 1980 / Ss-1) GN=kex1 PE=3 SV=1	SPAC19G12.10c_2	75.9	3e-14	COG2939	Carboxypeptidase C (cathepsin A)	K01288	5e-19	92.4	ssl:SS1G_10553	carboxypeptidase D [EC:3.4.16.6]	-	-	-
CL1532.Contig3_All	280	1	15687	4	43764	--	--	--	--	--	--	--	--	--	--	--	--	--	--	--	--	--	--	--	--	--	--	-	-	-
CL1533.Contig1_All	304	20	288977	25	251929	gi|71019207|ref|XP_759834.1|	60.5	1e-08	hypothetical protein UM03687.1 [Ustilago maydis 521] >gi|46099632|gb|EAK84865.1| hypothetical protein UM03687.1 [Ustilago maydis 521]	--	--	--	--	sp|Q2GVT8|SEC31_CHAGB	49.3	6e-07	Protein transport protein SEC31 OS=Chaetomium globosum (strain ATCC 6205 / CBS 148.51 / DSM 1962 / NBRC 6347 / NRRL 1970) GN=SEC31 PE=3 SV=1	DRA0212	48.9	2e-06	COG2377	Predicted molecular chaperone distantly related to HSP70-fold metalloproteases	K05747	1e-09	60.5	uma:UM03687.1	Wiskott-Aldrich syndrome protein	-	-	-
CL1533.Contig2_All	343	18	230507	16	142902	gi|302498284|ref|XP_003011140.1|	62.0	4e-09	conserved hypothetical protein [Arthroderma benhamiae CBS 112371] >gi|291174688|gb|EFE30500.1| conserved hypothetical protein [Arthroderma benhamiae CBS 112371]	--	--	--	--	sp|Q9P6R1|VRP1_SCHPO	47.4	2e-06	Verprolin OS=Schizosaccharomyces pombe (strain 972 / ATCC 24843) GN=vrp1 PE=1 SV=1	DR0479	53.5	9e-08	COG0744	Membrane carboxypeptidase (penicillin-binding protein)	K11595	7e-07	51.2	pcs:Pc22g22070	chromo domain-containing protein 1	-	-	-
CL1534.Contig1_All	333	301	3970351	362	3330244	--	--	--	--	--	--	--	--	--	--	--	--	--	--	--	--	--	--	--	--	--	--	-	-	-
CL1534.Contig2_All	255	1	17225	1	12014	--	--	--	--	--	--	--	--	--	--	--	--	--	--	--	--	--	--	--	--	--	--	-	-	-
CL1535.Contig1_All	354	12	148897	13	112500	--	--	--	--	--	--	--	--	--	--	--	--	--	--	--	--	--	--	--	--	--	--	-	-	-
CL1535.Contig2_All	339	30	388712	25	225919	--	--	--	--	--	--	--	--	--	--	--	--	--	--	--	--	--	--	--	--	--	--	-	-	-
CL1536.Contig1_All	749	124	727188	254	1038876	gi|392575025|gb|EIW68159.1|	53.5	6e-06	hypothetical protein TREMEDRAFT_63328 [Tremella mesenterica DSM 1558]	--	--	--	--	--	--	--	--	--	--	--	--	--	--	--	--	--	--	-	-	-
CL1536.Contig2_All	892	36	177274	48	164850	gi|400603002|gb|EJP70600.1|	53.5	8e-06	WASP-interacting protein-like protein vrp1p [Beauveria bassiana ARSEF 2860]	--	--	--	--	--	--	--	--	--	--	--	--	--	--	--	--	--	--	-	-	-
CL1536.Contig3_All	632	287	1994672	616	2985900	--	--	--	--	--	--	--	--	--	--	--	--	--	--	--	--	--	--	--	--	--	--	-	-	-
CL1536.Contig4_All	567	88	681720	144	778021	--	--	--	--	--	--	--	--	sp|O36027|WSP1_SCHPO	47.0	9e-06	Wiskott-Aldrich syndrome protein homolog 1 OS=Schizosaccharomyces pombe (strain 972 / ATCC 24843) GN=wsp1 PE=1 SV=3	--	--	--	--	--	--	--	--	--	--	-	-	-
CL1537.Contig1_All	1166	56	210958	49	128739	--	--	--	--	--	--	--	--	--	--	--	--	--	--	--	--	--	--	--	--	--	--	-	-	-
CL1537.Contig2_All	738	8	47615	6	24906	--	--	--	--	--	--	--	--	--	--	--	--	--	--	--	--	--	--	--	--	--	--	-	-	-
CL1537.Contig3_All	708	2	12408	10	43269	--	--	--	--	--	--	--	--	--	--	--	--	--	--	--	--	--	--	--	--	--	--	-	-	-
CL1538.Contig1_All	357	24	295291	13	111554	gi|429862628|gb|ELA37268.1|	116.3	2e-25	subtilisin-like protease [Colletotrichum gloeosporioides Nara gc5]	--	--	--	--	--	--	--	--	--	--	--	--	--	--	--	--	--	--	-	-	-
CL1539.Contig1_All	224	6	117655	5	68381	gi|367020146|ref|XP_003659358.1|	51.2	8e-06	hypothetical protein MYCTH_99435 [Myceliophthora thermophila ATCC 42464] >gi|347006625|gb|AEO54113.1| hypothetical protein MYCTH_99435 [Myceliophthora thermophila ATCC 42464]	--	--	--	--	sp|Q7SAT8|PAN1_NEUCR	59.7	4e-10	Actin cytoskeleton-regulatory complex protein pan-1 OS=Neurospora crassa (strain ATCC 24698 / 74-OR23-1A / CBS 708.71 / DSM 1257 / FGSC 987) GN=pan-1 PE=3 SV=1	Rv3876	53.9	7e-08	COG0455	ATPases involved in chromosome partitioning	K11238	2e-10	62.8	nhe:NECHADRAFT_48879	cytokinesis protein	GO:0009987//cellular process	-	-
CL154.Contig1_All	235	7	130839	8	104288	--	--	--	--	--	--	--	--	--	--	--	--	--	--	--	--	--	--	--	--	--	--	-	-	-
CL1540.Contig1_All	910	406	1959707	301	1013297	gi|345571504|gb|EGX54318.1|	290.4	4e-77	hypothetical protein AOL_s00004g351 [Arthrobotrys oligospora ATCC 24927]	gi|317035449|ref|XM_001397066.2|	73.8	1e-10	Aspergillus niger CBS 513.88 Ras-related protein Rab-6A, mRNA	sp|P17608|RYH1_SCHPO	284	5e-77	GTP-binding protein ryh1 OS=Schizosaccharomyces pombe (strain 972 / ATCC 24843) GN=ryh1 PE=1 SV=1	SPAC18G6.03	137	2e-32	COG1100	GTPase SAR1 and related small G proteins	K07976	1e-76	285	tml:GSTUM_00000469001	Rab family, other	GO:0007264//small GTPase mediated signal transduction;GO:0015031//protein transport	GO:0005525//GTP binding	-
CL1541.Contig1_All	387	38	431300	48	379964	--	--	--	--	--	--	--	--	--	--	--	--	--	--	--	--	--	--	--	--	--	--	-	-	-
CL1541.Contig2_All	416	13	137264	28	206194	--	--	--	--	--	--	--	--	--	--	--	--	--	--	--	--	--	--	--	--	--	--	-	-	-
CL1542.Contig1_All	235	34	635503	22	286792	--	--	--	--	--	--	--	--	--	--	--	--	--	--	--	--	--	--	--	--	--	--	-	-	-
CL1542.Contig2_All	965	34	154760	26	82539	gi|389737959|gb|EIM79165.1|	66.2	1e-09	hypothetical protein STEHIDRAFT_88310 [Stereum hirsutum FP-91666 SS1]	--	--	--	--	sp|Q4WMV5|FKBP4_ASPFU	55.5	6e-08	FK506-binding protein 4 OS=Neosartorya fumigata (strain ATCC MYA-4609 / Af293 / CBS 101355 / FGSC A1100) GN=fpr4 PE=3 SV=2	RSc0784	60.8	3e-09	COG0545	FKBP-type peptidyl-prolyl cis-trans isomerases 1	K14826	1e-10	66.2	scm:SCHCODRAFT_82940	FK506-binding nuclear protein [EC:5.2.1.8]	-	-	-
CL1542.Contig3_All	1025	250	1071329	133	397502	gi|389737959|gb|EIM79165.1|	70.9	6e-11	hypothetical protein STEHIDRAFT_88310 [Stereum hirsutum FP-91666 SS1]	--	--	--	--	sp|Q4WMV5|FKBP4_ASPFU	62.0	7e-10	FK506-binding protein 4 OS=Neosartorya fumigata (strain ATCC MYA-4609 / Af293 / CBS 101355 / FGSC A1100) GN=fpr4 PE=3 SV=2	slr1761	70.1	6e-12	COG0545	FKBP-type peptidyl-prolyl cis-trans isomerases 1	K14826	8e-12	70.5	scm:SCHCODRAFT_82940	FK506-binding nuclear protein [EC:5.2.1.8]	-	-	-
CL1543.Contig1_All	425	23	237709	24	172995	gi|367021702|ref|XP_003660136.1|	51.2	8e-06	hypothetical protein MYCTH_2298055 [Myceliophthora thermophila ATCC 42464] >gi|347007403|gb|AEO54891.1| hypothetical protein MYCTH_2298055 [Myceliophthora thermophila ATCC 42464]	--	--	--	--	sp|Q2H922|PAN1_CHAGB	63.2	6e-11	Actin cytoskeleton-regulatory complex protein PAN1 OS=Chaetomium globosum (strain ATCC 6205 / CBS 148.51 / DSM 1962 / NBRC 6347 / NRRL 1970) GN=PAN1 PE=3 SV=1	Rv3876	60.8	7e-10	COG0455	ATPases involved in chromosome partitioning	K16075	4e-11	65.9	ani:AN8715.2	magnesium transporter	-	-	-
CL1543.Contig2_All	437	44	442260	18	126184	gi|392575025|gb|EIW68159.1|	52.8	2e-06	hypothetical protein TREMEDRAFT_63328 [Tremella mesenterica DSM 1558]	--	--	--	--	sp|Q00647|MYO1_EMENI	66.6	6e-12	Myosin-1 OS=Emericella nidulans (strain FGSC A4 / ATCC 38163 / CBS 112.46 / NRRL 194 / M139) GN=myoA PE=1 SV=2	CC3441	63.2	2e-10	COG2267	Lysophospholipase	K05747	6e-13	72.0	uma:UM03687.1	Wiskott-Aldrich syndrome protein	-	-	-
CL1544.Contig1_All	817	6	32258	14	52495	--	--	--	--	--	--	--	--	--	--	--	--	--	--	--	--	--	--	--	--	--	--	-	-	-
CL1544.Contig2_All	602	29	211596	41	208641	--	--	--	--	--	--	--	--	--	--	--	--	--	--	--	--	--	--	--	--	--	--	-	-	-
CL1544.Contig3_All	753	19	110832	17	69162	--	--	--	--	--	--	--	--	--	--	--	--	--	--	--	--	--	--	--	--	--	--	-	-	-
CL1545.Contig1_All	308	17	242440	5	49731	--	--	--	--	--	--	--	--	--	--	--	--	--	--	--	--	--	--	--	--	--	--	-	-	-
CL1547.Contig1_All	425	25	258379	7	50457	--	--	--	--	--	--	--	--	--	--	--	--	--	--	--	--	--	--	--	--	--	--	-	-	-
CL1547.Contig2_All	364	13	156873	16	134657	--	--	--	--	--	--	--	--	--	--	--	--	--	--	--	--	--	--	--	--	--	--	-	-	-
CL1548.Contig1_All	863	152	773641	163	578613	gi|212539610|ref|XP_002149960.1|	98.6	2e-19	calmodulin, putative [Talaromyces marneffei ATCC 18224] >gi|210067259|gb|EEA21351.1| calmodulin, putative [Talaromyces marneffei ATCC 18224]	--	--	--	--	sp|O94739|CALM_PLEOS	94.4	1e-19	Calmodulin OS=Pleurotus ostreatus GN=CMD1 PE=2 SV=3	SPAC3A12.14	91.3	2e-18	COG5126	Ca2+-binding protein (EF-Hand superfamily)	K02183	9e-19	93.2	cci:CC1G_11477	calmodulin	-	-	-
CL1548.Contig2_All	488	54	486050	57	357822	gi|212539610|ref|XP_002149960.1|	95.5	5e-19	calmodulin, putative [Talaromyces marneffei ATCC 18224] >gi|210067259|gb|EEA21351.1| calmodulin, putative [Talaromyces marneffei ATCC 18224]	--	--	--	--	sp|O94739|CALM_PLEOS	89.4	1e-18	Calmodulin OS=Pleurotus ostreatus GN=CMD1 PE=2 SV=3	SPAC3A12.14	85.5	4e-17	COG5126	Ca2+-binding protein (EF-Hand superfamily)	K02183	5e-18	89.4	cci:CC1G_11477	calmodulin	-	-	-
CL1548.Contig3_All	508	99	856008	124	747773	gi|212539610|ref|XP_002149960.1|	95.5	5e-19	calmodulin, putative [Talaromyces marneffei ATCC 18224] >gi|210067259|gb|EEA21351.1| calmodulin, putative [Talaromyces marneffei ATCC 18224]	--	--	--	--	sp|O94739|CALM_PLEOS	89.4	1e-18	Calmodulin OS=Pleurotus ostreatus GN=CMD1 PE=2 SV=3	SPAC3A12.14	85.5	4e-17	COG5126	Ca2+-binding protein (EF-Hand superfamily)	K02183	5e-18	89.4	cci:CC1G_11477	calmodulin	-	-	-
CL1548.Contig4_All	473	40	371454	57	369169	gi|212539610|ref|XP_002149960.1|	95.5	4e-19	calmodulin, putative [Talaromyces marneffei ATCC 18224] >gi|210067259|gb|EEA21351.1| calmodulin, putative [Talaromyces marneffei ATCC 18224]	--	--	--	--	sp|O94739|CALM_PLEOS	89.4	1e-18	Calmodulin OS=Pleurotus ostreatus GN=CMD1 PE=2 SV=3	SPAC3A12.14	85.5	4e-17	COG5126	Ca2+-binding protein (EF-Hand superfamily)	K02183	4e-18	89.4	cci:CC1G_11477	calmodulin	-	-	-
CL1548.Contig5_All	225	1	19522	11	149769	--	--	--	--	--	--	--	--	--	--	--	--	--	--	--	--	--	--	--	--	--	--	-	-	-
CL1549.Contig1_All	278	2	31600	6	66118	--	--	--	--	--	--	--	--	--	--	--	--	--	--	--	--	--	--	--	--	--	--	-	-	-
CL1549.Contig2_All	400	23	252566	18	137856	--	--	--	--	--	--	--	--	--	--	--	--	--	--	--	--	--	--	--	--	--	--	-	-	-
CL155.Contig1_All	214	16	328407	7	100207	--	--	--	--	--	--	--	--	--	--	--	--	--	--	--	--	--	--	--	--	--	--	-	-	-
CL1550.Contig1_All	201	2	43706	5	76205	gi|45184705|ref|NP_982423.1|	65.5	4e-10	AAL119Wp [Ashbya gossypii ATCC 10895] >gi|71152273|sp|Q75F47.1|ATG18_ASHGO RecName: Full=Autophagy-related protein 18 >gi|44980051|gb|AAS50247.1| AAL119Wp [Ashbya gossypii ATCC 10895] >gi|374105621|gb|AEY94532.1| FAAL119Wp [Ashbya gossypii FDAG1]	--	--	--	--	sp|Q75F47|ATG18_ASHGO	65.5	8e-12	Autophagy-related protein 18 OS=Ashbya gossypii (strain ATCC 10895 / CBS 109.51 / FGSC 9923 / NRRL Y-1056) GN=ATG18 PE=3 SV=1	--	--	--	--	--	--	--	--	--	--	GO:0007034//vacuolar transport;GO:0000045//autophagic vacuole assembly;GO:0016482//cytoplasmic transport;GO:0015031//protein transport	GO:0032266//phosphatidylinositol-3-phosphate binding;GO:0080025//phosphatidylinositol-3,5-bisphosphate binding	GO:0005829//cytosol;GO:0000421//autophagic vacuole membrane;GO:0000329//fungal-type vacuole membrane;GO:0034045//pre-autophagosomal structure membrane
CL1551.Contig1_All	990	230	1020468	205	634352	--	--	--	--	--	--	--	--	--	--	--	--	--	--	--	--	--	--	--	--	--	--	-	-	-
CL1551.Contig2_All	413	2	21271	6	44505	--	--	--	--	--	--	--	--	--	--	--	--	--	--	--	--	--	--	--	--	--	--	-	-	-
CL1552.Contig1_All	252	9	156873	3	36470	--	--	--	--	--	--	--	--	--	--	--	--	--	--	--	--	--	--	--	--	--	--	-	-	-
CL1553.Contig1_All	433	17	172452	22	155649	gi|320036901|gb|EFW18839.1|	53.5	1e-06	conserved hypothetical protein [Coccidioides posadasii str. Silveira]	--	--	--	--	sp|O13849|CBPY_SCHPO	46.6	7e-06	Carboxypeptidase Y OS=Schizosaccharomyces pombe (strain 972 / ATCC 24843) GN=cpy1 PE=1 SV=1	--	--	--	--	--	--	--	--	--	--	-	-	-
CL1553.Contig2_All	283	9	139689	2	21650	--	--	--	--	--	--	--	--	--	--	--	--	--	--	--	--	--	--	--	--	--	--	-	-	-
CL1554.Contig1_All	384	9	102948	10	79778	--	--	--	--	--	--	--	--	--	--	--	--	--	--	--	--	--	--	--	--	--	--	-	-	-
CL1554.Contig2_All	270	1	16268	3	34038	--	--	--	--	--	--	--	--	--	--	--	--	--	--	--	--	--	--	--	--	--	--	-	-	-
CL1555.Contig1_All	222	11	217644	5	68997	gi|328849452|gb|EGF98632.1|	115.5	3e-25	hypothetical protein MELLADRAFT_76055 [Melampsora larici-populina 98AG31]	gi|315049040|ref|XM_003173847.1|	61.9	1e-07	Arthroderma gypseum CBS 118893 glyceraldehyde-3-phosphate dehydrogenase (MGYG_04068) mRNA, complete cds	sp|Q8NK47|G3P_RHIMI	113	3e-26	Glyceraldehyde-3-phosphate dehydrogenase OS=Rhizomucor miehei GN=GPD PE=3 SV=1	VC2000	108	3e-24	COG0057	Glyceraldehyde-3-phosphate dehydrogenase/erythrose-4-phosphate dehydrogenase	K00134	2e-24	109	pte:PTT_13890	glyceraldehyde 3-phosphate dehydrogenase [EC:1.2.1.12]	GO:0006006//glucose metabolic process;GO:0055114//oxidation-reduction process	GO:0051287//NAD binding;GO:0016620//oxidoreductase activity, acting on the aldehyde or oxo group of donors, NAD or NADP as acceptor;GO:0050661//NADP binding	-
CL1555.Contig2_All	221	19	377631	19	263374	gi|30580395|sp|Q8NK47.1|G3P_RHIMI	116.3	2e-25	RecName: Full=Glyceraldehyde-3-phosphate dehydrogenase; Short=GAPDH >gi|21239214|gb|AAM44208.1|AF387315_1 glyceraldehyde-3-phosphate dehydrogenase [Rhizomucor miehei]	gi|315049040|ref|XM_003173847.1|	61.9	1e-07	Arthroderma gypseum CBS 118893 glyceraldehyde-3-phosphate dehydrogenase (MGYG_04068) mRNA, complete cds	sp|Q8NK47|G3P_RHIMI	116	4e-27	Glyceraldehyde-3-phosphate dehydrogenase OS=Rhizomucor miehei GN=GPD PE=3 SV=1	VC2000	103	8e-23	COG0057	Glyceraldehyde-3-phosphate dehydrogenase/erythrose-4-phosphate dehydrogenase	K00134	2e-24	109	ang:ANI_1_256144	glyceraldehyde 3-phosphate dehydrogenase [EC:1.2.1.12]	GO:0043581;GO:0006096//glycolysis;GO:0055114//oxidation-reduction process	GO:0051287//NAD binding;GO:0050661//NADP binding;GO:0004365//glyceraldehyde-3-phosphate dehydrogenase (NAD+) (phosphorylating) activity	GO:0005737//cytoplasm
CL1555.Contig3_All	248	46	814728	24	296463	gi|293330421|dbj|BAJ04691.1|	132.9	2e-30	glyceraldehyde-3-phosphate dehydrogenase [Helicobasidium mompa]	gi|117169113|gb|EF030711.1|	69.9	5e-10	Pseudozyma flocculosa strain CCFC/DAOM 196992 glyceraldehyde-3-phosphate dehydrogenase gene, complete cds	sp|Q8NK47|G3P_RHIMI	129	3e-31	Glyceraldehyde-3-phosphate dehydrogenase OS=Rhizomucor miehei GN=GPD PE=3 SV=1	SPBC354.12	123	9e-29	COG0057	Glyceraldehyde-3-phosphate dehydrogenase/erythrose-4-phosphate dehydrogenase	K00134	1e-29	126	pte:PTT_13890	glyceraldehyde 3-phosphate dehydrogenase [EC:1.2.1.12]	GO:0006006//glucose metabolic process;GO:0055114//oxidation-reduction process	GO:0051287//NAD binding;GO:0004365//glyceraldehyde-3-phosphate dehydrogenase (NAD+) (phosphorylating) activity;GO:0050661//NADP binding	-
CL1556.Contig1_All	351	12	150169	23	200739	--	--	--	--	--	--	--	--	--	--	--	--	--	--	--	--	--	--	--	--	--	--	-	-	-
CL1556.Contig2_All	290	6	90878	38	401418	--	--	--	--	--	--	--	--	--	--	--	--	--	--	--	--	--	--	--	--	--	--	-	-	-
CL1557.Contig1_All	1030	657	2801785	1097	3262729	gi|389748948|gb|EIM90125.1|	361.7	1e-98	heat shock protein 70 [Stereum hirsutum FP-91666 SS1]	gi|30961862|gb|AY281746.1|	168	3e-39	Hypocrea jecorina HSP70 (hsp70) gene, complete cds	sp|Q01877|HSP71_PUCGR	356	1e-98	Heat shock protein HSS1 OS=Puccinia graminis GN=HSS1 PE=3 SV=1	SPAC13G7.02c	343	2e-94	COG0443	Molecular chaperone	K03283	5e-97	353	scm:SCHCODRAFT_74624	heat shock 70kDa protein 1/8	GO:0006950//response to stress	GO:0005524//ATP binding	-
CL1557.Contig2_All	364	27	325813	20	168322	gi|409082380|gb|EKM82738.1|	60.5	4e-34	hypothetical protein AGABI1DRAFT_82477 [Agaricus bisporus var. burnettii JB137-S8] >gi|426200214|gb|EKV50138.1| putative heat shock hsp70 protein [Agaricus bisporus var. bisporus H97]	gi|333827654|gb|JF412505.1|	67.9	3e-09	Leucosporidium antarcticum heat shock protein 70 (hsp70) mRNA, complete cds	sp|P48720|HSP70_BLAEM	102	1e-33	Heat shock 70 kDa protein OS=Blastocladiella emersonii GN=HSP70 PE=3 SV=1	YER103w	88.6	2e-29	COG0443	Molecular chaperone	K03283	1e-31	102	cpw:CPC735_041110	heat shock 70kDa protein 1/8	-	GO:0005488//binding	-
CL1558.Contig1_All	217	4	80967	3	42352	--	--	--	--	--	--	--	--	--	--	--	--	--	--	--	--	--	--	--	--	--	--	-	-	-
CL1558.Contig2_All	411	17	181683	25	186342	--	--	--	--	--	--	--	--	--	--	--	--	--	--	--	--	--	--	--	--	--	--	-	-	-
CL1559.Contig1_All	292	14	210597	12	125895	--	--	--	--	--	--	--	--	--	--	--	--	--	--	--	--	--	--	--	--	--	--	-	-	-
CL1559.Contig2_All	306	6	86126	16	160181	--	--	--	--	--	--	--	--	--	--	--	--	--	--	--	--	--	--	--	--	--	--	-	-	-
CL156.Contig1_All	326	29	390739	32	300707	gi|260951097|ref|XP_002619845.1|	126.7	1e-28	hypothetical protein CLUG_01004 [Clavispora lusitaniae ATCC 42720] >gi|238847417|gb|EEQ36881.1| hypothetical protein CLUG_01004 [Clavispora lusitaniae ATCC 42720]	--	--	--	--	sp|Q9P5N0|ABC3_SCHPO	116	4e-27	ATP-binding cassette transporter abc3 OS=Schizosaccharomyces pombe (strain 972 / ATCC 24843) GN=abc3 PE=2 SV=1	SPBC359.05	116	1e-26	COG1132	ABC-type multidrug transport system, ATPase and permease components	K05658	2e-13	73.2	afm:AFUA_6G03470	ATP-binding cassette, subfamily B (MDR/TAP), member 1	GO:0009987//cellular process;GO:0006810//transport	GO:0016887//ATPase activity;GO:0000166//nucleotide binding	-
CL1560.Contig1_All	231	15	285224	6	79570	--	--	--	--	--	--	--	--	--	--	--	--	--	--	--	--	--	--	--	--	--	--	-	-	-
CL1560.Contig2_All	240	34	622263	20	255288	--	--	--	--	--	--	--	--	--	--	--	--	--	--	--	--	--	--	--	--	--	--	-	-	-
CL1561.Contig1_All	333	2	26381	2	18399	--	--	--	--	--	--	--	--	--	--	--	--	--	--	--	--	--	--	--	--	--	--	-	-	-
CL1561.Contig2_All	290	8	121171	5	52818	--	--	--	--	--	--	--	--	--	--	--	--	--	--	--	--	--	--	--	--	--	--	-	-	-
CL1562.Contig1_All	214	10	205255	1	14315	--	--	--	--	--	--	--	--	--	--	--	--	--	--	--	--	--	--	--	--	--	--	-	-	-
CL1562.Contig2_All	327	17	228354	4	37473	--	--	--	--	--	--	--	--	--	--	--	--	--	--	--	--	--	--	--	--	--	--	-	-	-
CL1563.Contig1_All	211	17	353894	15	217781	--	--	--	--	--	--	--	--	--	--	--	--	--	--	--	--	--	--	--	--	--	--	-	-	-
CL1563.Contig2_All	739	58	344739	41	169962	gi|241953065|ref|XP_002419254.1|	63.2	7e-09	branchpoint-bridging protein, putative; splicing factor, putative [Candida dubliniensis CD36] >gi|223642594|emb|CAX42844.1| branchpoint-bridging protein, putative [Candida dubliniensis CD36]	--	--	--	--	sp|Q750X2|BBP_ASHGO	62.4	3e-10	Branchpoint-bridging protein OS=Ashbya gossypii (strain ATCC 10895 / CBS 109.51 / FGSC 9923 / NRRL Y-1056) GN=BBP PE=3 SV=2	YLR116w_1	54.7	2e-07	COG5176	Splicing factor (branch point binding protein)	K13095	8e-10	63.2	cdu:CD36_83250	splicing factor 1	-	GO:0005488//binding	-
CL1564.Contig1_All	259	4	67837	16	189248	--	--	--	--	--	--	--	--	--	--	--	--	--	--	--	--	--	--	--	--	--	--	-	-	-
CL1564.Contig2_All	203	6	129826	1	15091	--	--	--	--	--	--	--	--	--	--	--	--	--	--	--	--	--	--	--	--	--	--	-	-	-
CL1565.Contig1_All	544	33	266454	40	225254	--	--	--	--	--	--	--	--	--	--	--	--	--	--	--	--	--	--	--	--	--	--	-	-	-
CL1566.Contig1_All	1561	278	782255	507	994985	gi|328771168|gb|EGF81208.1|	544.7	2e-153	hypothetical protein BATDEDRAFT_19249 [Batrachochytrium dendrobatidis JAM81]	--	--	--	--	--	--	--	--	BMEI1923	538	8e-153	COG1960	Acyl-CoA dehydrogenases	K00253	1e-144	512	ppl:POSPLDRAFT_103127	isovaleryl-CoA dehydrogenase [EC:1.3.8.4]	GO:0055114//oxidation-reduction process	GO:0050660//flavin adenine dinucleotide binding;GO:0003995//acyl-CoA dehydrogenase activity	-
CL1566.Contig2_All	803	10	54700	14	53410	gi|328771168|gb|EGF81208.1|	233.4	4e-60	hypothetical protein BATDEDRAFT_19249 [Batrachochytrium dendrobatidis JAM81]	--	--	--	--	sp|P08640|MUC1_YEAST	48.1	7e-06	Flocculation protein FLO11 OS=Saccharomyces cerevisiae (strain ATCC 204508 / S288c) GN=MUC1 PE=1 SV=2	BMEI1923	231	1e-60	COG1960	Acyl-CoA dehydrogenases	K00253	5e-58	223	ppl:POSPLDRAFT_103127	isovaleryl-CoA dehydrogenase [EC:1.3.8.4]	GO:0055114//oxidation-reduction process	GO:0050660//flavin adenine dinucleotide binding;GO:0003995//acyl-CoA dehydrogenase activity	-
CL1567.Contig1_All	268	9	147508	9	102877	gi|453088643|gb|EMF16683.1|	68.9	3e-11	ribosome biogenesis ATPase RIX7 [Mycosphaerella populorum SO2202]	--	--	--	--	sp|Q07844|RIX7_YEAST	99.0	6e-22	Ribosome biogenesis ATPase RIX7 OS=Saccharomyces cerevisiae (strain ATCC 204508 / S288c) GN=RIX7 PE=1 SV=1	AF2098	100	8e-22	COG0464	ATPases of the AAA+ class	K14571	4e-22	102	pan:PODANSg6722	ribosome biogenesis ATPase	-	-	-
CL1568.Contig1_All	579	0	0.0000	0	0.0000	gi|34809533|gb|AAQ82687.1|	36.6	5e-08	Epa5p [Candida glabrata]	gi|329138879|tpg|BK006939.2|	75.8	2e-11	TPA_inf: Saccharomyces cerevisiae S288c chromosome V, complete sequence	sp|P08640|MUC1_YEAST	45.1	7e-08	Flocculation protein FLO11 OS=Saccharomyces cerevisiae (strain ATCC 204508 / S288c) GN=MUC1 PE=1 SV=2	--	--	--	--	--	K01178	3e-07	45.1	sce:YIR019C	glucoamylase [EC:3.2.1.3]	-	-	-
CL1568.Contig2_All	555	0	0.0000	1	0.5520	gi|34809533|gb|AAQ82687.1|	36.6	1e-08	Epa5p [Candida glabrata]	gi|329138879|tpg|BK006939.2|	75.8	2e-11	TPA_inf: Saccharomyces cerevisiae S288c chromosome V, complete sequence	sp|P08640|MUC1_YEAST	39.3	3e-06	Flocculation protein FLO11 OS=Saccharomyces cerevisiae (strain ATCC 204508 / S288c) GN=MUC1 PE=1 SV=2	--	--	--	--	--	--	--	--	--	--	-	-	-
CL1568.Contig3_All	566	1	0.7761	1	0.5412	--	--	--	--	--	--	--	--	--	--	--	--	--	--	--	--	--	--	--	--	--	--	-	-	-
CL1569.Contig1_All	416	0	0.0000	4	29456	gi|403175182|ref|XP_003889035.1|	76.6	1e-13	hypothetical protein PGTG_22222 [Puccinia graminis f. sp. tritici CRL 75-36-700-3] >gi|375171488|gb|EHS64390.1| hypothetical protein PGTG_22222 [Puccinia graminis f. sp. tritici CRL 75-36-700-3]	--	--	--	--	--	--	--	--	--	--	--	--	--	--	--	--	--	--	-	-	-
CL1569.Contig2_All	391	0	0.0000	8	62679	gi|403175182|ref|XP_003889035.1|	76.6	1e-13	hypothetical protein PGTG_22222 [Puccinia graminis f. sp. tritici CRL 75-36-700-3] >gi|375171488|gb|EHS64390.1| hypothetical protein PGTG_22222 [Puccinia graminis f. sp. tritici CRL 75-36-700-3]	--	--	--	--	--	--	--	--	--	--	--	--	--	--	--	--	--	--	-	-	-
CL157.Contig1_All	379	13	150664	9	72747	gi|328851991|gb|EGG01140.1|	86.3	2e-16	hypothetical protein MELLADRAFT_92647 [Melampsora larici-populina 98AG31]	--	--	--	--	sp|P29056|TF3B_YEAST	82.4	8e-17	Transcription factor IIIB 70 kDa subunit OS=Saccharomyces cerevisiae (strain ATCC 204508 / S288c) GN=BRF1 PE=1 SV=1	YGR246c	82.4	2e-16	COG1405	Transcription initiation factor TFIIIB, Brf1 subunit/Transcription initiation factor TFIIB	K15196	8e-17	84.3	yli:YALI0E24035g	transcription factor IIIB 90 kDa subunit	-	-	-
CL157.Contig2_All	942	70	326403	37	120327	gi|328770639|gb|EGF80680.1|	199.5	1e-49	hypothetical protein BATDEDRAFT_24490 [Batrachochytrium dendrobatidis JAM81]	--	--	--	--	sp|Q9P6R0|TF3B_SCHPO	195	3e-50	Transcription factor IIIB 60 kDa subunit OS=Schizosaccharomyces pombe (strain 972 / ATCC 24843) GN=brf1 PE=1 SV=2	SPBC13E7.10c	195	8e-50	COG1405	Transcription initiation factor TFIIIB, Brf1 subunit/Transcription initiation factor TFIIB	K15196	9e-50	196	tml:GSTUM_00011374001	transcription factor IIIB 90 kDa subunit	GO:0044238//primary metabolic process;GO:0034645//cellular macromolecule biosynthetic process;GO:0010467//gene expression	-	-
CL1571.Contig1_All	1191	8	29504	4	10289	--	--	--	--	--	--	--	--	--	--	--	--	--	--	--	--	--	--	--	--	--	--	-	-	-
CL1571.Contig2_All	1162	4	15120	6	15818	--	--	--	--	--	--	--	--	--	--	--	--	--	--	--	--	--	--	--	--	--	--	-	-	-
CL1571.Contig3_All	987	10	44503	24	74491	--	--	--	--	--	--	--	--	--	--	--	--	--	--	--	--	--	--	--	--	--	--	-	-	-
CL1571.Contig4_All	713	0	0.0000	2	0.8593	--	--	--	--	--	--	--	--	--	--	--	--	--	--	--	--	--	--	--	--	--	--	-	-	-
CL1571.Contig5_All	705	24	149530	28	121669	--	--	--	--	--	--	--	--	--	--	--	--	--	--	--	--	--	--	--	--	--	--	-	-	-
CL1571.Contig6_All	1126	6	23406	3	0.8162	--	--	--	--	--	--	--	--	--	--	--	--	--	--	--	--	--	--	--	--	--	--	-	-	-
[truncated: 59,630 more rows]
