# Supplementary material for: In-depth secretome analysis of Puccinia striiformis f. sp. tritici in infected wheat uncovers effector functions
Source: Biosci Rep. 2020 Dec 4;40(12):BSR20201188. doi: 10.1042/BSR20201188 (PMC7724613; doi:10.1042/BSR20201188)
Supplement: Supplementary Table S1-S5 [file BSR-2020-1188_supp1.zip › BSR-2020-1188_suppST2.xlsx]

## Sheet: Supplementary Table-2
Tags	SeqName	Description	Length	#Hits	e-Value	sim mean	#GO	GO IDs	GO Names	Enzyme Codes	Enzyme Names	InterPro IDs	InterPro GO IDs	InterPro GO Names
[INTERPRO, BLASTED, MAPPED, ANNOTATED]	CL1009.Contig2_All	sphingolipid delta-4 desaturase	597	10	5.74e-76	87.3	4	F:GO:0042284; C:GO:0016021; P:GO:0055114; P:GO:0030148	F:sphingolipid delta-4 desaturase activity; C:integral component of membrane; P:oxidation-reduction process; P:sphingolipid biosynthetic process			IPR005804 (PFAM); PTHR12879 (PANTHER); PTHR12879:SF9 (PANTHER)	P:GO:0006629	P:lipid metabolic process
[INTERPRO, BLASTED, MAPPED, ANNOTATED]	CL1012.Contig2_All	hypothetical protein PSTG_03096	367	3	1.15e-78	83.67	1	C:GO:0016021	C:integral component of membrane			no IPS match	no IPS match	no IPS match
[INTERPRO, BLASTED]	CL1017.Contig1_All	hypothetical protein PSTG_10442	652	1	1.2e-09	71.0						no IPS match	no IPS match	no IPS match
[INTERPRO, BLASTED]	CL1017.Contig2_All	hypothetical protein PSTG_10442	435	1	1.62e-23	97.0						SIGNAL_PEPTIDE (PHOBIUS); SIGNAL_PEPTIDE_C_REGION (PHOBIUS); SIGNAL_PEPTIDE_N_REGION (PHOBIUS); NON_CYTOPLASMIC_DOMAIN (PHOBIUS); SIGNAL_PEPTIDE_H_REGION (PHOBIUS); SignalP-noTM (SIGNALP_EUK); SignalP-TM (SIGNALP_GRAM_POSITIVE)	no GO terms	no GO terms
[INTERPRO, BLASTED]	CL1034.Contig1_All	hypothetical protein PSTG_16985	950	1	2.47e-39	96.0						TRANSMEMBRANE (PHOBIUS); NON_CYTOPLASMIC_DOMAIN (PHOBIUS); NON_CYTOPLASMIC_DOMAIN (PHOBIUS); CYTOPLASMIC_DOMAIN (PHOBIUS); TRANSMEMBRANE (PHOBIUS); TMhelix (TMHMM)	no GO terms	no GO terms
[INTERPRO, BLASTED, MAPPED, ANNOTATED]	CL1108.Contig1_All	Solute carrier family 35 member F6	492	10	4.28e-58	79.6	2	P:GO:0055085; C:GO:0016021	P:transmembrane transport; C:integral component of membrane			PTHR13146 (PANTHER); PTHR13146:SF11 (PANTHER); TRANSMEMBRANE (PHOBIUS); CYTOPLASMIC_DOMAIN (PHOBIUS); NON_CYTOPLASMIC_DOMAIN (PHOBIUS); CYTOPLASMIC_DOMAIN (PHOBIUS); TRANSMEMBRANE (PHOBIUS); TRANSMEMBRANE (PHOBIUS); NON_CYTOPLASMIC_DOMAIN (PHOBIUS); TMhelix (TMHMM); TMhelix (TMHMM)	no GO terms	no GO terms
[INTERPRO, BLASTED, MAPPED, ANNOTATED]	CL1108.Contig2_All	Solute carrier family 35 member F6	480	10	3.66e-58	79.1	2	P:GO:0055085; C:GO:0016021	P:transmembrane transport; C:integral component of membrane			PTHR13146 (PANTHER); PTHR13146:SF11 (PANTHER); CYTOPLASMIC_DOMAIN (PHOBIUS); TRANSMEMBRANE (PHOBIUS); NON_CYTOPLASMIC_DOMAIN (PHOBIUS); TRANSMEMBRANE (PHOBIUS); NON_CYTOPLASMIC_DOMAIN (PHOBIUS); TRANSMEMBRANE (PHOBIUS); CYTOPLASMIC_DOMAIN (PHOBIUS); TMhelix (TMHMM); TMhelix (TMHMM)	no GO terms	no GO terms
[INTERPRO, BLASTED, MAPPED, ANNOTATED]	CL1139.Contig1_All	probable cytochrome c peroxidase precursor	949	10	0.0	87.4	6	F:GO:0004601; P:GO:0006979; F:GO:0046872; P:GO:0098869; P:GO:0055114; F:GO:0020037	F:peroxidase activity; P:response to oxidative stress; F:metal ion binding; P:cellular oxidant detoxification; P:oxidation-reduction process; F:heme binding	EC:1.11.1.7	Peroxidase	IPR002016 (PRINTS); IPR002207 (PRINTS); G3DSA:1.10.520.10 (GENE3D); G3DSA:1.10.420.10 (GENE3D); IPR002016 (PFAM); mobidb-lite (MOBIDB_LITE); PTHR31356:SF17 (PANTHER); PTHR31356 (PANTHER); IPR019794 (PROSITE_PATTERNS); IPR002016 (PROSITE_PROFILES); IPR010255 (SUPERFAMILY)	F:GO:0004601; P:GO:0006979; P:GO:0055114; F:GO:0020037	F:peroxidase activity; P:response to oxidative stress; P:oxidation-reduction process; F:heme binding
[INTERPRO, BLASTED, MAPPED, ANNOTATED]	CL1139.Contig2_All	cytochrome c peroxidase	1103	10	0.0	85.1	6	F:GO:0004601; P:GO:0006979; F:GO:0046872; P:GO:0098869; P:GO:0055114; F:GO:0020037	F:peroxidase activity; P:response to oxidative stress; F:metal ion binding; P:cellular oxidant detoxification; P:oxidation-reduction process; F:heme binding	EC:1.11.1.7	Peroxidase	IPR002207 (PRINTS); IPR002016 (PRINTS); IPR002016 (PFAM); G3DSA:1.10.520.10 (GENE3D); G3DSA:1.10.420.10 (GENE3D); mobidb-lite (MOBIDB_LITE); mobidb-lite (MOBIDB_LITE); PTHR31356 (PANTHER); PTHR31356:SF17 (PANTHER); IPR019794 (PROSITE_PATTERNS); TRANSMEMBRANE (PHOBIUS); CYTOPLASMIC_DOMAIN (PHOBIUS); NON_CYTOPLASMIC_DOMAIN (PHOBIUS); IPR002016 (PROSITE_PROFILES); cd00691 (CDD); IPR010255 (SUPERFAMI…	F:GO:0004601; P:GO:0006979; P:GO:0055114; F:GO:0020037	F:peroxidase activity; P:response to oxidative stress; P:oxidation-reduction process; F:heme binding
[INTERPRO, BLASTED, MAPPED, ANNOTATED]	CL1158.Contig1_All	histone H2A	540	10	1.53e-58	97.4	5	F:GO:0003677; C:GO:0000790; F:GO:0046982; P:GO:0006342; C:GO:0000786	F:DNA binding; C:nuclear chromatin; F:protein heterodimerization activity; P:chromatin silencing; C:nucleosome			IPR002119 (PRINTS); IPR002119 (SMART); G3DSA:1.10.20.10 (GENE3D); IPR032454 (PFAM); IPR007125 (PFAM); mobidb-lite (MOBIDB_LITE); PTHR23430:SF148 (PANTHER); PTHR23430 (PANTHER); IPR032458 (PROSITE_PATTERNS); cd00074 (CDD); IPR009072 (SUPERFAMILY)	F:GO:0003677; C:GO:0005634; F:GO:0046982; C:GO:0000786	F:DNA binding; C:nucleus; F:protein heterodimerization activity; C:nucleosome
[INTERPRO, BLASTED, MAPPED, ANNOTATED]	CL1158.Contig2_All	histone H2A	716	10	1.04e-57	97.5	5	F:GO:0003677; C:GO:0000790; F:GO:0046982; P:GO:0006342; C:GO:0000786	F:DNA binding; C:nuclear chromatin; F:protein heterodimerization activity; P:chromatin silencing; C:nucleosome			IPR002119 (PRINTS); IPR002119 (SMART); G3DSA:1.10.20.10 (GENE3D); IPR032454 (PFAM); IPR007125 (PFAM); mobidb-lite (MOBIDB_LITE); PTHR23430:SF148 (PANTHER); PTHR23430 (PANTHER); IPR032458 (PROSITE_PATTERNS); cd00074 (CDD); IPR009072 (SUPERFAMILY)	F:GO:0003677; C:GO:0005634; F:GO:0046982; C:GO:0000786	F:DNA binding; C:nucleus; F:protein heterodimerization activity; C:nucleosome
[INTERPRO, BLASTED, MAPPED, ANNOTATED]	CL1168.Contig1_All	hypothetical protein PSTG_12786	492	9	1.48e-70	75.56	1	C:GO:0016021	C:integral component of membrane			SIGNAL_PEPTIDE_H_REGION (PHOBIUS); SIGNAL_PEPTIDE_N_REGION (PHOBIUS); SIGNAL_PEPTIDE (PHOBIUS); NON_CYTOPLASMIC_DOMAIN (PHOBIUS); SIGNAL_PEPTIDE_C_REGION (PHOBIUS); TMhelix (TMHMM)	no GO terms	no GO terms
[INTERPRO, BLASTED, MAPPED, ANNOTATED]	CL1168.Contig2_All	hypothetical protein PSTG_08840	990	10	1.08e-75	70.9	1	C:GO:0016021	C:integral component of membrane			SIGNAL_PEPTIDE_H_REGION (PHOBIUS); SIGNAL_PEPTIDE_C_REGION (PHOBIUS); SIGNAL_PEPTIDE (PHOBIUS); SIGNAL_PEPTIDE_N_REGION (PHOBIUS); NON_CYTOPLASMIC_DOMAIN (PHOBIUS)	no GO terms	no GO terms
[INTERPRO, BLASTED, MAPPED, ANNOTATED]	CL1169.Contig1_All	hypothetical protein PSTG_05918	758	1	2.67e-33	100.0	3	C:GO:0005634; F:GO:0003677; P:GO:0006355	C:nucleus; F:DNA binding; P:regulation of transcription, DNA-templated			mobidb-lite (MOBIDB_LITE); mobidb-lite (MOBIDB_LITE); mobidb-lite (MOBIDB_LITE)	no GO terms	no GO terms
[INTERPRO, BLASTED, MAPPED, ANNOTATED]	CL1169.Contig2_All	hypothetical protein PSTG_05918	517	1	1.61e-20	92.0	3	C:GO:0005634; F:GO:0003677; P:GO:0006355	C:nucleus; F:DNA binding; P:regulation of transcription, DNA-templated			mobidb-lite (MOBIDB_LITE)	no GO terms	no GO terms
[INTERPRO, BLASTED, MAPPED, ANNOTATED]	CL1185.Contig2_All	hypothetical protein PSTG_16467	2860	5	0.0	69.4	1	C:GO:0016021	C:integral component of membrane			Coil (COILS); mobidb-lite (MOBIDB_LITE); mobidb-lite (MOBIDB_LITE); mobidb-lite (MOBIDB_LITE); mobidb-lite (MOBIDB_LITE); NON_CYTOPLASMIC_DOMAIN (PHOBIUS); TRANSMEMBRANE (PHOBIUS); CYTOPLASMIC_DOMAIN (PHOBIUS); TMhelix (TMHMM)	no GO terms	no GO terms
[INTERPRO, BLASTED, MAPPED, ANNOTATED]	CL1189.Contig1_All	Core-2 I-branching beta-16-N-acetylglucosaminyltransferase family	891	10	5.31e-64	79.3	2	F:GO:0008375; C:GO:0016021	F:acetylglucosaminyltransferase activity; C:integral component of membrane			mobidb-lite (MOBIDB_LITE); PTHR31042:SF41 (PANTHER); PTHR31042 (PANTHER); CYTOPLASMIC_DOMAIN (PHOBIUS); TRANSMEMBRANE (PHOBIUS); NON_CYTOPLASMIC_DOMAIN (PHOBIUS); TMhelix (TMHMM)	no GO terms	no GO terms
[INTERPRO, BLASTED, MAPPED, ANNOTATED]	CL1204.Contig1_All	hypothetical protein PSTG_15667	616	6	3.6e-90	82.5	1	C:GO:0016020	C:membrane			mobidb-lite (MOBIDB_LITE)	no GO terms	no GO terms
[INTERPRO, BLASTED]	CL1210.Contig1_All	hypothetical protein PSTG_15335	960	4	6.72e-10	92.25						TMhelix (TMHMM)	no GO terms	no GO terms
[INTERPRO, BLASTED]	CL1210.Contig2_All	hypothetical protein PSTG_15335	913	4	5.38e-11	92.25						TMhelix (TMHMM)	no GO terms	no GO terms
[INTERPRO, BLASTED, MAPPED, ANNOTATED]	CL1218.Contig2_All	Metallo peptidase M20	483	10	1.14e-32	85.7	5	C:GO:0005634; C:GO:0005737; F:GO:0008242; P:GO:0006508; P:GO:0006751	C:nucleus; C:cytoplasm; F:omega peptidase activity; P:proteolysis; P:glutathione catabolic process	EC:3.4.19	Acting on peptide bonds (peptidases)	G3DSA:3.40.630.10 (GENE3D); PTHR43270 (PANTHER); SSF53187 (SUPERFAMILY)	no GO terms	no GO terms
[INTERPRO, BLASTED, MAPPED, ANNOTATED]	CL1228.Contig1_All	hypothetical protein PSTG_01281	288	4	5.11e-09	93.5	8	C:GO:0000790; C:GO:0005737; P:GO:0000727; P:GO:0071165; C:GO:0000811; P:GO:1902975; C:GO:0031298; P:GO:1902977	C:nuclear chromatin; C:cytoplasm; P:double-strand break repair via break-induced replication; P:GINS complex assembly; C:GINS complex; P:mitotic DNA replication initiation; C:replication fork protection complex; P:mitotic DNA replication preinitiation complex assembly			SSF160059 (SUPERFAMILY)	no GO terms	no GO terms
[INTERPRO, BLASTED, MAPPED, ANNOTATED]	CL1251.Contig1_All	hypothetical protein PSTG_04504	1471	10	0.0	67.6	4	F:GO:0016491; F:GO:0046872; C:GO:0016021; P:GO:0055114	F:oxidoreductase activity; F:metal ion binding; C:integral component of membrane; P:oxidation-reduction process			IPR002227 (PRINTS); IPR008922 (G3DSA:1.10.1280.GENE3D); IPR002227 (PFAM); mobidb-lite (MOBIDB_LITE); PTHR11474 (PANTHER); PTHR11474:SF47 (PANTHER); NON_CYTOPLASMIC_DOMAIN (PHOBIUS); SIGNAL_PEPTIDE (PHOBIUS); SIGNAL_PEPTIDE_H_REGION (PHOBIUS); SIGNAL_PEPTIDE_C_REGION (PHOBIUS); SIGNAL_PEPTIDE_N_REGION (PHOBIUS); IPR008922 (SUPERFAMILY)	F:GO:0016491; P:GO:0008152	F:oxidoreductase activity; P:metabolic process
[INTERPRO, BLASTED, MAPPED, ANNOTATED]	CL1251.Contig2_All	hypothetical protein PSTG_04504	1396	10	0.0	70.2	4	F:GO:0016491; F:GO:0046872; C:GO:0016021; P:GO:0055114	F:oxidoreductase activity; F:metal ion binding; C:integral component of membrane; P:oxidation-reduction process			IPR002227 (PRINTS); IPR008922 (G3DSA:1.10.1280.GENE3D); IPR002227 (PFAM); mobidb-lite (MOBIDB_LITE); PTHR11474 (PANTHER); PTHR11474:SF47 (PANTHER); IPR002227 (PROSITE_PATTERNS); SIGNAL_PEPTIDE (PHOBIUS); NON_CYTOPLASMIC_DOMAIN (PHOBIUS); SIGNAL_PEPTIDE_C_REGION (PHOBIUS); SIGNAL_PEPTIDE_H_REGION (PHOBIUS); SIGNAL_PEPTIDE_N_REGION (PHOBIUS); IPR008922 (SUPERFAMILY)	F:GO:0016491; P:GO:0008152	F:oxidoreductase activity; P:metabolic process
[INTERPRO, BLASTED]	CL1259.Contig1_All	hypothetical protein, variant	644	4	4.57e-41	90.0						SIGNAL_PEPTIDE_C_REGION (PHOBIUS); NON_CYTOPLASMIC_DOMAIN (PHOBIUS); SIGNAL_PEPTIDE_N_REGION (PHOBIUS); SIGNAL_PEPTIDE_H_REGION (PHOBIUS); SIGNAL_PEPTIDE (PHOBIUS); SignalP-noTM (SIGNALP_EUK); SignalP-noTM (SIGNALP_GRAM_NEGATIVE); SignalP-TM (SIGNALP_GRAM_POSITIVE)	no GO terms	no GO terms
[INTERPRO, BLASTED]	CL1259.Contig3_All	hypothetical protein, variant	616	4	4.13e-59	89.75						no IPS match	no IPS match	no IPS match
[INTERPRO, BLASTED]	CL1259.Contig4_All	hypothetical protein PSTG_00428	706	4	3.88e-64	89.75						no IPS match	no IPS match	no IPS match
[INTERPRO, BLASTED]	CL1273.Contig1_All	hypothetical protein PSTG_13283	477	10	5.19e-96	80.1						G3DSA:3.40.50.150 (GENE3D); PTHR35897 (PANTHER); PTHR35897:SF2 (PANTHER)	no GO terms	no GO terms
[INTERPRO, BLASTED]	CL1273.Contig2_All	hypothetical protein PSTG_11088	1521	10	0.0	80.9						G3DSA:3.40.50.150 (GENE3D); mobidb-lite (MOBIDB_LITE); PTHR35897:SF2 (PANTHER); PTHR35897 (PANTHER); IPR029063 (SUPERFAMILY)	no GO terms	no GO terms
[INTERPRO, NO-BLAST]	CL1277.Contig1_All	---NA---	315									mobidb-lite (MOBIDB_LITE)	no GO terms	no GO terms
[INTERPRO, BLASTED, MAPPED, ANNOTATED]	CL1289.Contig1_All	hypothetical protein PSTG_16539	1360	10	0.0	84.9	3	F:GO:0016811; C:GO:0016021; P:GO:0006672	F:hydrolase activity, acting on carbon-nitrogen (but not peptide) bonds, in linear amides; C:integral component of membrane; P:ceramide metabolic process			IPR008901 (PFAM); PTHR12956:SF43 (PANTHER); PTHR12956 (PANTHER); NON_CYTOPLASMIC_DOMAIN (PHOBIUS); TRANSMEMBRANE (PHOBIUS); NON_CYTOPLASMIC_DOMAIN (PHOBIUS); TRANSMEMBRANE (PHOBIUS); TRANSMEMBRANE (PHOBIUS); TRANSMEMBRANE (PHOBIUS); NON_CYTOPLASMIC_DOMAIN (PHOBIUS); CYTOPLASMIC_DOMAIN (PHOBIUS); CYTOPLASMIC_DOMAIN (PHOBIUS); NON_CYTOPLASMIC_DOMAIN (PHOBIUS); TRANSMEMBRANE (PHOBIUS); CYTOPLASMIC_D…	F:GO:0016811; C:GO:0016021; P:GO:0006672	F:hydrolase activity, acting on carbon-nitrogen (but not peptide) bonds, in linear amides; C:integral component of membrane; P:ceramide metabolic process
[INTERPRO, BLASTED, MAPPED, ANNOTATED]	CL1292.Contig1_All	60S ribosomal L18	903	10	9.76e-86	92.1	4	F:GO:0003723; F:GO:0003735; C:GO:0022625; P:GO:0006412	F:RNA binding; F:structural constituent of ribosome; C:cytosolic large ribosomal subunit; P:translation			G3DSA:3.100.10.10 (GENE3D); IPR021131 (PFAM); mobidb-lite (MOBIDB_LITE); PTHR10934:SF6 (PANTHER); IPR000039 (PANTHER); IPR021132 (PROSITE_PATTERNS); IPR021131 (SUPERFAMILY)	F:GO:0003735; C:GO:0005840; C:GO:0005622; P:GO:0006412	F:structural constituent of ribosome; C:ribosome; C:intracellular; P:translation
[INTERPRO, BLASTED, MAPPED, ANNOTATED]	CL1292.Contig2_All	60S ribosomal L18	1157	10	1.24e-83	91.5	4	F:GO:0003723; F:GO:0003735; C:GO:0022625; P:GO:0006412	F:RNA binding; F:structural constituent of ribosome; C:cytosolic large ribosomal subunit; P:translation			IPR021131 (PFAM); G3DSA:3.100.10.10 (GENE3D); mobidb-lite (MOBIDB_LITE); IPR000039 (PANTHER); PTHR10934:SF6 (PANTHER); IPR021132 (PROSITE_PATTERNS); IPR021131 (SUPERFAMILY)	F:GO:0003735; C:GO:0005840; C:GO:0005622; P:GO:0006412	F:structural constituent of ribosome; C:ribosome; C:intracellular; P:translation
[INTERPRO, BLASTED, MAPPED, ANNOTATED]	CL1314.Contig2_All	uncharacterized protein VP01_1659g5	418	2	2.94e-26	77.5	2	F:GO:0003676; P:GO:0015074	F:nucleic acid binding; P:DNA integration			mobidb-lite (MOBIDB_LITE)	no GO terms	no GO terms
[INTERPRO, BLASTED]	CL1327.Contig2_All	hypothetical protein PSTG_13960	575	8	3.58e-84	86.25						Coil (COILS)	no GO terms	no GO terms
[INTERPRO, BLASTED, MAPPED, ANNOTATED]	CL1357.Contig1_All	zinc C2H2-type domain containing [Rhodotorula toruloides NP11]	1312	10	4.71e-129	87.4	1	F:GO:0046872	F:metal ion binding			PR01217 (PRINTS); mobidb-lite (MOBIDB_LITE); mobidb-lite (MOBIDB_LITE); PTHR23215 (PANTHER); IPR013087 (PROSITE_PATTERNS)	F:GO:0003676	F:nucleic acid binding
[INTERPRO, BLASTED]	CL1374.Contig1_All	hypothetical protein PSTG_05956	396	3	6.58e-49	96.67						IPR019603 (PFAM); TRANSMEMBRANE (PHOBIUS); NON_CYTOPLASMIC_DOMAIN (PHOBIUS); CYTOPLASMIC_DOMAIN (PHOBIUS); TMhelix (TMHMM)	no GO terms	no GO terms
[INTERPRO, BLASTED, MAPPED, ANNOTATED]	CL1380.Contig1_All	glycine hydroxymethyltransferase	272	2	7.6e-13	94.5	7	F:GO:0030170; P:GO:0006563; F:GO:0004372; P:GO:0035999; F:GO:0008168; P:GO:0006544; P:GO:0032259	F:pyridoxal phosphate binding; P:L-serine metabolic process; F:glycine hydroxymethyltransferase activity; P:tetrahydrofolate interconversion; F:methyltransferase activity; P:glycine metabolic process; P:methylation	EC:2.1.2.1	Glycine hydroxymethyltransferase	no IPS match	no IPS match	no IPS match
[INTERPRO, BLASTED, MAPPED, ANNOTATED]	CL1380.Contig2_All	glycine hydroxymethyltransferase	261	1	5.95e-08	100.0	7	F:GO:0030170; P:GO:0006563; F:GO:0004372; P:GO:0035999; F:GO:0008168; P:GO:0006544; P:GO:0032259	F:pyridoxal phosphate binding; P:L-serine metabolic process; F:glycine hydroxymethyltransferase activity; P:tetrahydrofolate interconversion; F:methyltransferase activity; P:glycine metabolic process; P:methylation	EC:2.1.2.1	Glycine hydroxymethyltransferase	no IPS match	no IPS match	no IPS match
[INTERPRO, BLASTED]	CL1429.Contig1_All	hypothetical protein PSTG_07399	669	4	2.71e-61	67.0						mobidb-lite (MOBIDB_LITE); mobidb-lite (MOBIDB_LITE)	no GO terms	no GO terms
[INTERPRO, BLASTED]	CL1429.Contig2_All	hypothetical protein PSTG_07399	755	3	2.24e-44	69.0						mobidb-lite (MOBIDB_LITE); mobidb-lite (MOBIDB_LITE)	no GO terms	no GO terms
[INTERPRO, BLASTED, MAPPED, ANNOTATED]	CL1437.Contig2_All	P-loop containing nucleoside triphosphate hydrolase	2305	10	0.0	86.3	11	F:GO:0016887; F:GO:0005524; P:GO:0034605; C:GO:0005759; P:GO:0006508; F:GO:0008233; P:GO:0042026; P:GO:0050821; P:GO:0043335; F:GO:0051787; P:GO:0000002	F:ATPase activity; F:ATP binding; P:cellular response to heat; C:mitochondrial matrix; P:proteolysis; F:peptidase activity; P:protein refolding; P:protein stabilization; P:protein unfolding; F:misfolded protein binding; P:mitochondrial genome maintenance	EC:3.6.1.3; EC:3.6.1.15	Adenosinetriphosphatase; Nucleoside-triphosphate phosphatase	Coil (COILS); Coil (COILS); Coil (COILS); IPR001270 (PRINTS); IPR019489 (SMART); IPR003593 (SMART); G3DSA:1.10.8.60 (GENE3D); IPR003959 (PFAM); IPR019489 (PFAM); G3DSA:3.40.50.300 (GENE3D); G3DSA:1.10.8.60 (GENE3D); G3DSA:3.40.50.300 (GENE3D); IPR003959 (PFAM); mobidb-lite (MOBIDB_LITE); PTHR11638:SF136 (PANTHER); PTHR11638 (PANTHER); IPR018368 (PROSITE_PATTERNS); cd00009 (CDD); cd00009 (CDD); IP…	F:GO:0005524	F:ATP binding
[INTERPRO, NO-BLAST]	CL144.Contig1_All	---NA---	306									no IPS match	no IPS match	no IPS match
[INTERPRO, BLASTED]	CL1440.Contig1_All	hypothetical protein PTTG_25112	540	10	2.24e-25	59.6						no IPS match	no IPS match	no IPS match
[INTERPRO, BLASTED, MAPPED, ANNOTATED]	CL1441.Contig2_All	hypothetical protein PSTG_03890	580	3	4.66e-53	81.67	3	C:GO:0016514; C:GO:0005829; C:GO:0016586	C:SWI/SNF complex; C:cytosol; C:RSC complex			Coil (COILS); IPR011598 (G3DSA:4.10.280.GENE3D); mobidb-lite (MOBIDB_LITE); mobidb-lite (MOBIDB_LITE)	F:GO:0046983	F:protein dimerization activity
[INTERPRO, BLASTED]	CL1458.Contig1_All	molecular chaperone	756	10	2.05e-101	91.8						IPR002068 (PFAM); IPR008978 (G3DSA:2.60.40.GENE3D); mobidb-lite (MOBIDB_LITE); mobidb-lite (MOBIDB_LITE); PTHR43670:SF6 (PANTHER); PTHR43670 (PANTHER); IPR002068 (PROSITE_PROFILES); cd06464 (CDD); IPR008978 (SUPERFAMILY)	no GO terms	no GO terms
[INTERPRO, BLASTED]	CL1458.Contig2_All	molecular chaperone	805	10	1.53e-102	90.4						IPR008978 (G3DSA:2.60.40.GENE3D); IPR002068 (PFAM); mobidb-lite (MOBIDB_LITE); PTHR43670:SF6 (PANTHER); PTHR43670 (PANTHER); IPR002068 (PROSITE_PROFILES); cd06464 (CDD); IPR008978 (SUPERFAMILY)	no GO terms	no GO terms
[INTERPRO, BLASTED]	CL1458.Contig3_All	molecular chaperone	670	10	2.04e-100	89.6						IPR002068 (PFAM); IPR008978 (G3DSA:2.60.40.GENE3D); mobidb-lite (MOBIDB_LITE); PTHR43670:SF6 (PANTHER); PTHR43670 (PANTHER); IPR002068 (PROSITE_PROFILES); cd06464 (CDD); IPR008978 (SUPERFAMILY)	no GO terms	no GO terms
[INTERPRO, BLASTED]	CL1458.Contig4_All	molecular chaperone	792	10	9.48e-100	89.6						IPR008978 (G3DSA:2.60.40.GENE3D); IPR002068 (PFAM); mobidb-lite (MOBIDB_LITE); PTHR43670:SF6 (PANTHER); PTHR43670 (PANTHER); IPR002068 (PROSITE_PROFILES); cd06464 (CDD); IPR008978 (SUPERFAMILY)	no GO terms	no GO terms
[INTERPRO, BLASTED]	CL1458.Contig5_All	molecular chaperone	761	10	5.3e-103	90.4						IPR002068 (PFAM); IPR008978 (G3DSA:2.60.40.GENE3D); mobidb-lite (MOBIDB_LITE); PTHR43670:SF6 (PANTHER); PTHR43670 (PANTHER); IPR002068 (PROSITE_PROFILES); cd06464 (CDD); IPR008978 (SUPERFAMILY)	no GO terms	no GO terms
[INTERPRO, BLASTED]	CL1458.Contig6_All	hypothetical protein PSTG_10747	207	1	1.3e-14	70.0						mobidb-lite (MOBIDB_LITE)	no GO terms	no GO terms
[INTERPRO, BLASTED]	CL1458.Contig7_All	hypothetical protein PSTG_17145	352	10	3.18e-45	90.4						IPR008978 (G3DSA:2.60.40.GENE3D); mobidb-lite (MOBIDB_LITE); mobidb-lite (MOBIDB_LITE); IPR008978 (SUPERFAMILY)	no GO terms	no GO terms
[INTERPRO, BLASTED, MAPPED, ANNOTATED]	CL146.Contig1_All	cytochrome oxidase subunit (mitochondrion)	1531	10	1.06e-68	97.4	9	F:GO:0004129; P:GO:0006119; F:GO:0005506; C:GO:0016021; P:GO:1902600; P:GO:0009060; C:GO:0005743; C:GO:0070469; F:GO:0020037	F:cytochrome-c oxidase activity; P:oxidative phosphorylation; F:iron ion binding; C:integral component of membrane; P:hydrogen ion transmembrane transport; P:aerobic respiration; C:mitochondrial inner membrane; C:respiratory chain; F:heme binding	EC:1.9.3.1	Cytochrome-c oxidase	IPR000883 (PRINTS); IPR023616 (G3DSA:1.20.210.GENE3D); IPR000883 (PFAM); PTHR10422:SF30 (PANTHER); IPR000883 (PANTHER); CYTOPLASMIC_DOMAIN (PHOBIUS); TRANSMEMBRANE (PHOBIUS); NON_CYTOPLASMIC_DOMAIN (PHOBIUS); IPR023616 (PROSITE_PROFILES); IPR023616 (SUPERFAMILY); TMhelix (TMHMM)	F:GO:0004129; F:GO:0005506; F:GO:0009055; C:GO:0016021; P:GO:0055114; P:GO:0009060; F:GO:0020037	F:cytochrome-c oxidase activity; F:iron ion binding; F:electron carrier activity; C:integral component of membrane; P:oxidation-reduction process; P:aerobic respiration; F:heme binding
[INTERPRO, BLASTED, MAPPED, ANNOTATED]	CL1460.Contig2_All	glycosyltransferase family 2	1445	10	0.0	90.8	4	P:GO:0006031; C:GO:0016021; C:GO:0005783; F:GO:0004100	P:chitin biosynthetic process; C:integral component of membrane; C:endoplasmic reticulum; F:chitin synthase activity	EC:2.4.1.16	Chitin synthase	IPR004834 (PFAM); IPR013616 (PFAM); mobidb-lite (MOBIDB_LITE); IPR004835 (PANTHER); PTHR22914:SF29 (PANTHER); IPR004834 (PRODOM)	F:GO:0016758; P:GO:0006031; F:GO:0004100	F:transferase activity, transferring hexosyl groups; P:chitin biosynthetic process; F:chitin synthase activity
[INTERPRO, BLASTED]	CL1472.Contig1_All	hypothetical protein PSTG_05883	531	1	6.6e-13	97.0						mobidb-lite (MOBIDB_LITE); NON_CYTOPLASMIC_DOMAIN (PHOBIUS); SIGNAL_PEPTIDE_C_REGION (PHOBIUS); SIGNAL_PEPTIDE (PHOBIUS); SIGNAL_PEPTIDE_H_REGION (PHOBIUS); SIGNAL_PEPTIDE_N_REGION (PHOBIUS); SignalP-TM (SIGNALP_GRAM_POSITIVE); SignalP-noTM (SIGNALP_GRAM_NEGATIVE); SignalP-noTM (SIGNALP_EUK)	no GO terms	no GO terms
[INTERPRO, BLASTED]	CL1472.Contig2_All	hypothetical protein PSTG_05886	381	1	5.71e-06	62.0						no IPS match	no IPS match	no IPS match
[INTERPRO, BLASTED]	CL1472.Contig3_All	hypothetical protein PSTG_05886	510	1	1.58e-59	87.0						no IPS match	no IPS match	no IPS match
[INTERPRO, BLASTED, MAPPED, ANNOTATED]	CL1516.Contig1_All	RNA-binding domain-containing	355	10	2.38e-16	93.9	2	F:GO:0000166; F:GO:0003676	F:nucleotide binding; F:nucleic acid binding			G3DSA:3.30.70.330 (GENE3D); PTHR23147:SF21 (PANTHER); PTHR23147 (PANTHER); SIGNAL_PEPTIDE (PHOBIUS); SIGNAL_PEPTIDE_C_REGION (PHOBIUS); SIGNAL_PEPTIDE_N_REGION (PHOBIUS); SIGNAL_PEPTIDE_H_REGION (PHOBIUS); NON_CYTOPLASMIC_DOMAIN (PHOBIUS)	no GO terms	no GO terms
[INTERPRO, BLASTED, MAPPED, ANNOTATED]	CL1517.Contig1_All	hypothetical protein PSTG_05972	472	10	3.4e-85	68.1	1	C:GO:0016021	C:integral component of membrane			CYTOPLASMIC_DOMAIN (PHOBIUS); SIGNAL_PEPTIDE_C_REGION (PHOBIUS); SIGNAL_PEPTIDE_H_REGION (PHOBIUS); SIGNAL_PEPTIDE_N_REGION (PHOBIUS); TRANSMEMBRANE (PHOBIUS); CYTOPLASMIC_DOMAIN (PHOBIUS); NON_CYTOPLASMIC_DOMAIN (PHOBIUS); TRANSMEMBRANE (PHOBIUS); SIGNAL_PEPTIDE (PHOBIUS); NON_CYTOPLASMIC_DOMAIN (PHOBIUS); TRANSMEMBRANE (PHOBIUS); TMhelix (TMHMM); TMhelix (TMHMM); TMhelix (TMHMM)	no GO terms	no GO terms
[INTERPRO, BLASTED]	CL1519.Contig2_All	60 kDa jasmonate-induced	1165	10	4.84e-161	72.2						mobidb-lite (MOBIDB_LITE); PTHR33065 (PANTHER); PTHR33065:SF36 (PANTHER)	no GO terms	no GO terms
[INTERPRO, BLASTED, MAPPED, ANNOTATED]	CL1522.Contig1_All	nucleolar 56	929	10	1.88e-122	91.8	5	C:GO:0031428; C:GO:0032040; P:GO:0000154; F:GO:0030515; C:GO:0030686	C:box C/D snoRNP complex; C:small-subunit processome; P:rRNA modification; F:snoRNA binding; C:90S preribosome			Coil (COILS); IPR002687 (PFAM); mobidb-lite (MOBIDB_LITE); PTHR10894 (PANTHER); PTHR10894:SF8 (PANTHER); IPR002687 (PROSITE_PROFILES); IPR002687 (SUPERFAMILY)	no GO terms	no GO terms
[INTERPRO, BLASTED, MAPPED, ANNOTATED]	CL1522.Contig2_All	nucleolar 56	841	10	2.11e-122	91.6	5	C:GO:0031428; C:GO:0032040; P:GO:0000154; F:GO:0030515; C:GO:0030686	C:box C/D snoRNP complex; C:small-subunit processome; P:rRNA modification; F:snoRNA binding; C:90S preribosome			Coil (COILS); IPR002687 (PFAM); mobidb-lite (MOBIDB_LITE); PTHR10894 (PANTHER); PTHR10894:SF8 (PANTHER); IPR002687 (PROSITE_PROFILES); IPR002687 (SUPERFAMILY)	no GO terms	no GO terms
[INTERPRO, BLASTED, MAPPED, ANNOTATED]	CL1543.Contig2_All	divinyl chlorophyllide a 8-vinyl- chloroplastic	437	10	1.92e-38	75.0	6	P:GO:0015995; C:GO:0016020; C:GO:0009534; C:GO:0009941; P:GO:0055114; F:GO:0051744	P:chlorophyll biosynthetic process; C:membrane; C:chloroplast thylakoid; C:chloroplast envelope; P:oxidation-reduction process; F:3,8-divinyl protochlorophyllide a 8-vinyl reductase activity			IPR001509 (PFAM); G3DSA:3.40.50.720 (GENE3D); mobidb-lite (MOBIDB_LITE); PTHR14194 (PANTHER); PTHR14194:SF93 (PANTHER); IPR016040 (SUPERFAMILY)	F:GO:0050662; F:GO:0003824	F:coenzyme binding; F:catalytic activity
[INTERPRO, BLASTED, MAPPED, ANNOTATED]	CL1600.Contig1_All	3-isopropylmalate dehydratase	1767	10	0.0	89.7	4	P:GO:0009098; F:GO:0051539; C:GO:0009316; F:GO:0003861	P:leucine biosynthetic process; F:4 iron, 4 sulfur cluster binding; C:3-isopropylmalate dehydratase complex; F:3-isopropylmalate dehydratase activity	EC:4.2.1.33	3-isopropylmalate dehydratase	IPR001030 (PRINTS); IPR015931 (G3DSA:3.30.499.GENE3D); IPR000573 (PFAM); IPR015928 (G3DSA:3.20.19.GENE3D); IPR004431 (TIGRFAM); IPR001030 (PFAM); mobidb-lite (MOBIDB_LITE); PTHR43822 (PANTHER); PTHR43822:SF2 (PANTHER); IPR018136 (PROSITE_PATTERNS); IPR018136 (PROSITE_PATTERNS); IPR004431 (HAMAP); IPR033940 (CDD); IPR015928 (SUPERFAMILY); IPR001030 (SUPERFAMILY)	P:GO:0008152; P:GO:0009098; C:GO:0009316; F:GO:0003861	P:metabolic process; P:leucine biosynthetic process; C:3-isopropylmalate dehydratase complex; F:3-isopropylmalate dehydratase activity
[INTERPRO, BLASTED, MAPPED, ANNOTATED]	CL164.Contig2_All	thioredoxin-dependent peroxidase	1021	10	7.09e-145	78.0	2	F:GO:0016491; P:GO:0055114	F:oxidoreductase activity; P:oxidation-reduction process			IPR013740 (PFAM); G3DSA:3.40.30.10 (GENE3D),SFLDS00024 (SFLD); PTHR10430:SF26 (PANTHER); PTHR10430 (PANTHER); IPR013766 (PROSITE_PROFILES); cd03013 (CDD); IPR012336 (SUPERFAMILY)	F:GO:0016491; P:GO:0045454	F:oxidoreductase activity; P:cell redox homeostasis
[INTERPRO, BLASTED, MAPPED, ANNOTATED]	CL1643.Contig2_All	hypothetical protein PSTG_10897	504	4	4.73e-12	95.5	4	F:GO:0015078; P:GO:0015991; C:GO:0005829; C:GO:0033180	F:hydrogen ion transmembrane transporter activity; P:ATP hydrolysis coupled proton transport; C:cytosol; C:proton-transporting V-type ATPase, V1 domain			no IPS match	no IPS match	no IPS match
[INTERPRO, BLASTED, MAPPED, ANNOTATED]	CL1646.Contig1_All	hypothetical protein PSTG_00333	1497	10	3.75e-159	90.6	5	C:GO:0016021; P:GO:0006465; P:GO:0045047; F:GO:0008233; C:GO:0005787	C:integral component of membrane; P:signal peptide processing; P:protein targeting to ER; F:peptidase activity; C:signal peptidase complex			IPR009582 (PFAM); mobidb-lite (MOBIDB_LITE); PTHR13085 (PANTHER); IPR009582 (PTHR13085:PANTHER); NON_CYTOPLASMIC_DOMAIN (PHOBIUS); CYTOPLASMIC_DOMAIN (PHOBIUS); CYTOPLASMIC_DOMAIN (PHOBIUS); TRANSMEMBRANE (PHOBIUS); TRANSMEMBRANE (PHOBIUS); TMhelix (TMHMM); TMhelix (TMHMM)	C:GO:0016021; P:GO:0006465; F:GO:0008233; C:GO:0005787	C:integral component of membrane; P:signal peptide processing; F:peptidase activity; C:signal peptidase complex
[INTERPRO, BLASTED, MAPPED]	CL1680.Contig1_All	hypothetical protein PSTG_00443	1993	10	0.0	71.9	2	F:GO:0004190; P:GO:0006508	F:aspartic-type endopeptidase activity; P:proteolysis			mobidb-lite (MOBIDB_LITE); mobidb-lite (MOBIDB_LITE)	no GO terms	no GO terms
[INTERPRO, BLASTED, MAPPED]	CL1680.Contig2_All	hypothetical protein PSTG_15756	825	10	3e-84	72.0	2	F:GO:0004190; P:GO:0006508	F:aspartic-type endopeptidase activity; P:proteolysis			mobidb-lite (MOBIDB_LITE); mobidb-lite (MOBIDB_LITE)	no GO terms	no GO terms
[INTERPRO, BLASTED, MAPPED, ANNOTATED]	CL1732.Contig1_All	phosphoribosylformimino-5-aminoimidazole carboxamide ribotide isomerase	704	10	2.16e-103	85.6	5	C:GO:0005634; C:GO:0005829; F:GO:0000107; F:GO:0003949; P:GO:0000105	C:nucleus; C:cytosol; F:imidazoleglycerol-phosphate synthase activity; F:1-(5-phosphoribosyl)-5-[(5-phosphoribosylamino)methylideneamino]imidazole-4-carboxamide isomerase activity; P:histidine biosynthetic process	EC:5.3.1.16	1-(5-phosphoribosyl)-5-	IPR006062 (PFAM); IPR013785 (G3DSA:3.20.20.GENE3D); PTHR43090 (PANTHER); IPR011060 (SUPERFAMILY)	F:GO:0003824; P:GO:0008152; P:GO:0000105	F:catalytic activity; P:metabolic process; P:histidine biosynthetic process
[INTERPRO, BLASTED, MAPPED, ANNOTATED]	CL1767.Contig2_All	glutamate-5-semialdehyde dehydrogenase	1412	10	0.0	76.8	5	F:GO:0050661; C:GO:0005829; F:GO:0004350; P:GO:0006561; P:GO:0055114	F:NADP binding; C:cytosol; F:glutamate-5-semialdehyde dehydrogenase activity; P:proline biosynthetic process; P:oxidation-reduction process	EC:1.2.1.41	Glutamate-5-semialdehyde dehydrogenase	Coil (COILS); IPR016162 (G3DSA:3.40.605.GENE3D); IPR015590 (PFAM); IPR000965 (TIGRFAM); IPR012134 (PIRSF); IPR016162 (G3DSA:3.40.605.GENE3D); PTHR11063 (PANTHER); PTHR11063:SF14 (PANTHER); IPR020593 (PROSITE_PATTERNS); IPR000965 (CDD); IPR016161 (SUPERFAMILY)	F:GO:0050661; F:GO:0016491; P:GO:0008152; F:GO:0004350; P:GO:0055114; P:GO:0006561	F:NADP binding; F:oxidoreductase activity; P:metabolic process; F:glutamate-5-semialdehyde dehydrogenase activity; P:oxidation-reduction process; P:proline biosynthetic process
[INTERPRO, BLASTED]	CL1810.Contig1_All	hypothetical protein, variant	827	4	1.3e-70	97.25						mobidb-lite (MOBIDB_LITE); NON_CYTOPLASMIC_DOMAIN (PHOBIUS); TRANSMEMBRANE (PHOBIUS); CYTOPLASMIC_DOMAIN (PHOBIUS); TMhelix (TMHMM)	no GO terms	no GO terms
[INTERPRO, BLASTED]	CL1813.Contig1_All	hypothetical protein PSTG_09944	1729	1	1.97e-17	100.0						PR01217 (PRINTS); mobidb-lite (MOBIDB_LITE)	no GO terms	no GO terms
[INTERPRO, BLASTED]	CL1813.Contig2_All	hypothetical protein PSTG_09944	671	1	7.62e-20	100.0						no IPS match	no IPS match	no IPS match
[INTERPRO, BLASTED, MAPPED, ANNOTATED]	CL1824.Contig1_All	NMT1	1633	10	0.0	95.4	2	P:GO:0009229; P:GO:0009228	P:thiamine diphosphate biosynthetic process; P:thiamine biosynthetic process			IPR015168 (PFAM); G3DSA:3.40.190.10 (GENE3D); PTHR31528:SF7 (PANTHER); IPR027939 (PANTHER); cd13650 (CDD); SSF53850 (SUPERFAMILY)	P:GO:0009228	P:thiamine biosynthetic process
[INTERPRO, BLASTED, MAPPED, ANNOTATED]	CL1824.Contig2_All	NMT1_UROFA ame: Full=4-amino-5-hydroxymethyl-2-methylpyrimidine phosphate synthase Short=HMP-P synthase Short=Hydroxymethylpyrimidine phosphate synthase ame: Full=Planta-induced rust 1 ame: Full=Thiamine biosynthesis 1 ame: Full=Thiamine pyrimidine synthase	211	10	3.86e-38	99.8	2	P:GO:0009229; P:GO:0009228	P:thiamine diphosphate biosynthetic process; P:thiamine biosynthetic process			G3DSA:3.40.190.10 (GENE3D); IPR015168 (PFAM); IPR027939 (PANTHER); PTHR31528:SF7 (PANTHER)	P:GO:0009228	P:thiamine biosynthetic process
[INTERPRO, BLASTED, MAPPED, ANNOTATED]	CL1824.Contig3_All	NMT1	427	10	1.16e-96	95.6	2	P:GO:0009229; P:GO:0009228	P:thiamine diphosphate biosynthetic process; P:thiamine biosynthetic process			IPR015168 (PFAM); G3DSA:3.40.190.10 (GENE3D); IPR027939 (PANTHER); PTHR31528:SF7 (PANTHER)	P:GO:0009228	P:thiamine biosynthetic process
[INTERPRO, BLASTED, MAPPED, ANNOTATED]	CL1829.Contig2_All	Ceramide very long chain fatty acid hydroxylase SCS7 OS=Saccharomyces cerevisiae (strain ATCC 204508 S288c) GN=SCS7 PE=1 SV=1	397	10	8.09e-18	95.4	10	C:GO:0005789; F:GO:0005525; F:GO:0005506; F:GO:0003924; F:GO:0080132; C:GO:0016021; P:GO:0055114; P:GO:0006633; P:GO:0006675; F:GO:0020037	C:endoplasmic reticulum membrane; F:GTP binding; F:iron ion binding; F:GTPase activity; F:fatty acid alpha-hydroxylase activity; C:integral component of membrane; P:oxidation-reduction process; P:fatty acid biosynthetic process; P:mannosyl-inositol phosphorylceramide metabolic process; F:heme binding	EC:3.6.1.15	Nucleoside-triphosphate phosphatase	no IPS match	no IPS match	no IPS match
[INTERPRO, BLASTED, MAPPED, ANNOTATED]	CL1847.Contig2_All	26S proteasome non-ATPase regulatory subunit 10	1149	10	9.48e-160	82.3	5	C:GO:0005634; C:GO:0005838; P:GO:0006508; P:GO:0070682; C:GO:0005829	C:nucleus; C:proteasome regulatory particle; P:proteolysis; P:proteasome regulatory particle assembly; C:cytosol			IPR002110 (PRINTS); IPR002110 (SMART); IPR020683 (G3DSA:1.25.40.GENE3D); IPR020683 (PFAM); IPR020683 (G3DSA:1.25.40.GENE3D); IPR020683 (G3DSA:1.25.40.GENE3D); PIRSF000654 (PIRSF); PTHR24193 (PANTHER); PTHR24193:SF105 (PANTHER); IPR002110 (PROSITE_PROFILES); IPR020683 (PROSITE_PROFILES); IPR002110 (PROSITE_PROFILES); IPR002110 (PROSITE_PROFILES); IPR002110 (PROSITE_PROFILES); cd00204 (CDD); cd0020…	F:GO:0005515	F:protein binding
[INTERPRO, BLASTED, MAPPED, ANNOTATED]	CL1861.Contig2_All	peptide-methionine (S)-S-oxide reductase	829	10	2.33e-144	82.2	6	P:GO:0030091; C:GO:0005634; C:GO:0005737; P:GO:0034599; F:GO:0008113; P:GO:0055114	P:protein repair; C:nucleus; C:cytoplasm; P:cellular response to oxidative stress; F:peptide-methionine (S)-S-oxide reductase activity; P:oxidation-reduction process	EC:1.8.4.11	Peptide-methionine (S)-S-oxide reductase	IPR002569 (PFAM); IPR002569 (TIGRFAM); IPR002569 (G3DSA:3.30.1060.GENE3D); PTHR42799 (PANTHER); PTHR42799:SF2 (PANTHER); SIGNAL_PEPTIDE_N_REGION (PHOBIUS); NON_CYTOPLASMIC_DOMAIN (PHOBIUS); SIGNAL_PEPTIDE_C_REGION (PHOBIUS); SIGNAL_PEPTIDE (PHOBIUS); SIGNAL_PEPTIDE_H_REGION (PHOBIUS); SignalP-TM (SIGNALP_GRAM_POSITIVE); IPR002569 (SUPERFAMILY)	P:GO:0055114; F:GO:0008113	P:oxidation-reduction process; F:peptide-methionine (S)-S-oxide reductase activity
[INTERPRO, NO-BLAST]	CL1871.Contig2_All	---NA---	287									no IPS match	no IPS match	no IPS match
[INTERPRO, BLASTED]	CL1871.Contig3_All	hypothetical protein PSTG_00728	281	1	1.7e-13	97.0						mobidb-lite (MOBIDB_LITE)	no GO terms	no GO terms
[INTERPRO, NO-BLAST]	CL1885.Contig2_All	---NA---	961									PR01228 (PRINTS); IPR010800 (PFAM); NON_CYTOPLASMIC_DOMAIN (PHOBIUS); SIGNAL_PEPTIDE_H_REGION (PHOBIUS); SIGNAL_PEPTIDE (PHOBIUS); SIGNAL_PEPTIDE_C_REGION (PHOBIUS); SIGNAL_PEPTIDE_N_REGION (PHOBIUS); SignalP-noTM (SIGNALP_EUK); SignalP-noTM (SIGNALP_GRAM_NEGATIVE); SignalP-TM (SIGNALP_GRAM_POSITIVE)	no GO terms	no GO terms
[INTERPRO, BLASTED, MAPPED, ANNOTATED]	CL1912.Contig2_All	transporter Sec23	2014	10	0.0	58.1	1	C:GO:0016021	C:integral component of membrane			mobidb-lite (MOBIDB_LITE); PTHR39460 (PANTHER); SIGNAL_PEPTIDE_C_REGION (PHOBIUS); SIGNAL_PEPTIDE_N_REGION (PHOBIUS); NON_CYTOPLASMIC_DOMAIN (PHOBIUS); SIGNAL_PEPTIDE (PHOBIUS); TRANSMEMBRANE (PHOBIUS); SIGNAL_PEPTIDE_H_REGION (PHOBIUS); CYTOPLASMIC_DOMAIN (PHOBIUS); SignalP-noTM (SIGNALP_GRAM_NEGATIVE); SignalP-noTM (SIGNALP_EUK); TMhelix (TMHMM)	no GO terms	no GO terms
[INTERPRO, BLASTED]	CL194.Contig2_All	outer envelope pore chloroplastic-like	616	10	1.58e-66	81.3						mobidb-lite (MOBIDB_LITE); IPR034626 (PANTHER); SIGNAL_PEPTIDE_N_REGION (PHOBIUS); NON_CYTOPLASMIC_DOMAIN (PHOBIUS); SIGNAL_PEPTIDE_C_REGION (PHOBIUS); SIGNAL_PEPTIDE_H_REGION (PHOBIUS); SIGNAL_PEPTIDE (PHOBIUS)	P:GO:0034765; F:GO:0022843	P:regulation of ion transmembrane transport; F:voltage-gated cation channel activity
[INTERPRO, BLASTED, MAPPED, ANNOTATED]	CL1984.Contig1_All	S-adenosylmethionine synthase	385	10	5.39e-29	92.2	8	C:GO:0005634; F:GO:0005524; F:GO:0046872; C:GO:0005829; P:GO:0006556; F:GO:0004478; P:GO:0006730; P:GO:0006555	C:nucleus; F:ATP binding; F:metal ion binding; C:cytosol; P:S-adenosylmethionine biosynthetic process; F:methionine adenosyltransferase activity; P:one-carbon metabolic process; P:methionine metabolic process	EC:2.5.1.6	Methionine adenosyltransferase	no IPS match	no IPS match	no IPS match
[INTERPRO, BLASTED, MAPPED, ANNOTATED]	CL2026.Contig1_All	hypothetical protein PSTG_10261	496	1	1.53e-19	94.0	2	F:GO:0000166; F:GO:0003676	F:nucleotide binding; F:nucleic acid binding			SIGNAL_PEPTIDE_H_REGION (PHOBIUS); NON_CYTOPLASMIC_DOMAIN (PHOBIUS); SIGNAL_PEPTIDE (PHOBIUS); SIGNAL_PEPTIDE_N_REGION (PHOBIUS); SIGNAL_PEPTIDE_C_REGION (PHOBIUS); SignalP-noTM (SIGNALP_EUK); TMhelix (TMHMM)	no GO terms	no GO terms
[INTERPRO, BLASTED, MAPPED, ANNOTATED]	CL2026.Contig2_All	hypothetical protein PSTG_10261	405	1	1.93e-18	94.0	2	F:GO:0000166; F:GO:0003676	F:nucleotide binding; F:nucleic acid binding			TRANSMEMBRANE (PHOBIUS); CYTOPLASMIC_DOMAIN (PHOBIUS); NON_CYTOPLASMIC_DOMAIN (PHOBIUS); TMhelix (TMHMM)	no GO terms	no GO terms
[INTERPRO, BLASTED, MAPPED, ANNOTATED]	CL2036.Contig1_All	cation efflux	691	10	5.08e-109	75.4	8	P:GO:0010043; P:GO:0061088; C:GO:0016021; F:GO:0005385; P:GO:0006882; C:GO:0000139; C:GO:0005783; P:GO:0071577	P:response to zinc ion; P:regulation of sequestering of zinc ion; C:integral component of membrane; F:zinc ion transmembrane transporter activity; P:cellular zinc ion homeostasis; C:Golgi membrane; C:endoplasmic reticulum; P:zinc II ion transmembrane transport			G3DSA:1.20.1510.10 (GENE3D); IPR002524 (TIGRFAM); IPR002524 (PFAM); PTHR11562 (PANTHER); PTHR11562:SF64 (PANTHER); TRANSMEMBRANE (PHOBIUS); NON_CYTOPLASMIC_DOMAIN (PHOBIUS); TRANSMEMBRANE (PHOBIUS); CYTOPLASMIC_DOMAIN (PHOBIUS); CYTOPLASMIC_DOMAIN (PHOBIUS); SSF161111 (SUPERFAMILY); TMhelix (TMHMM); TMhelix (TMHMM)	P:GO:0055085; P:GO:0006812; F:GO:0008324; C:GO:0016021	P:transmembrane transport; P:cation transport; F:cation transmembrane transporter activity; C:integral component of membrane
[INTERPRO, BLASTED, MAPPED, ANNOTATED]	CL2057.Contig1_All	hypothetical protein PSTG_12399	430	10	1.41e-49	87.9	3	C:GO:0005829; C:GO:0005794; C:GO:0005840	C:cytosol; C:Golgi apparatus; C:ribosome			mobidb-lite (MOBIDB_LITE); IPR018814 (PANTHER)	no GO terms	no GO terms
[INTERPRO, BLASTED, MAPPED, ANNOTATED]	CL2059.Contig1_All	voltage-dependent ion-selective channel	1303	10	0.0	89.4	5	F:GO:0008308; P:GO:1903959; P:GO:0055085; C:GO:0005741; P:GO:0006820	F:voltage-gated anion channel activity; P:regulation of anion transmembrane transport; P:transmembrane transport; C:mitochondrial outer membrane; P:anion transport			IPR001925 (PRINTS); G3DSA:2.40.160.10 (GENE3D); IPR027246 (PFAM); PTHR11743:SF36 (PANTHER); PTHR11743 (PANTHER); cd07306 (CDD)	F:GO:0008308; P:GO:0055085; P:GO:0098656; C:GO:0005741	F:voltage-gated anion channel activity; P:transmembrane transport; P:anion transmembrane transport; C:mitochondrial outer membrane
[INTERPRO, BLASTED, MAPPED, ANNOTATED]	CL2059.Contig2_All	voltage-dependent ion-selective channel	1281	10	0.0	89.4	5	F:GO:0008308; P:GO:1903959; P:GO:0055085; C:GO:0005741; P:GO:0006820	F:voltage-gated anion channel activity; P:regulation of anion transmembrane transport; P:transmembrane transport; C:mitochondrial outer membrane; P:anion transport			IPR001925 (PRINTS); G3DSA:2.40.160.10 (GENE3D); IPR027246 (PFAM); PTHR11743:SF36 (PANTHER); PTHR11743 (PANTHER); cd07306 (CDD)	F:GO:0008308; P:GO:0055085; P:GO:0098656; C:GO:0005741	F:voltage-gated anion channel activity; P:transmembrane transport; P:anion transmembrane transport; C:mitochondrial outer membrane
[INTERPRO, NO-BLAST]	CL208.Contig1_All	---NA---	306									no IPS match	no IPS match	no IPS match
[INTERPRO, BLASTED, MAPPED, ANNOTATED]	CL2081.Contig1_All	elongation factor EF-3	2603	10	0.0	90.4	4	F:GO:0016887; F:GO:0005524; F:GO:0003746; P:GO:0006414	F:ATPase activity; F:ATP binding; F:translation elongation factor activity; P:translational elongation	EC:3.6.1.3; EC:3.6.1.15	Adenosinetriphosphatase; Nucleoside-triphosphate phosphatase	no IPS match	no IPS match	no IPS match
[INTERPRO, BLASTED]	CL2120.Contig2_All	hypothetical protein PTTG_28916	867	10	5.42e-45	58.5						IPR032567 (PANTHER)	no GO terms	no GO terms
[INTERPRO, BLASTED, MAPPED, ANNOTATED]	CL2140.Contig1_All	hypothetical protein PSTG_16792	454	4	3.46e-70	86.0	1	C:GO:0016021	C:integral component of membrane			Coil (COILS); IPR003807 (PFAM); PTHR34187 (PANTHER); NON_CYTOPLASMIC_DOMAIN (PHOBIUS); CYTOPLASMIC_DOMAIN (PHOBIUS); TRANSMEMBRANE (PHOBIUS); NON_CYTOPLASMIC_DOMAIN (PHOBIUS); TRANSMEMBRANE (PHOBIUS); TMhelix (TMHMM)	no GO terms	no GO terms
[INTERPRO, BLASTED]	CL2147.Contig1_All	hypothetical protein PSTG_10773	803	4	6.47e-99	81.75						mobidb-lite (MOBIDB_LITE); mobidb-lite (MOBIDB_LITE)	no GO terms	no GO terms
[INTERPRO, BLASTED]	CL2147.Contig2_All	hypothetical protein PSTG_10786	878	4	1.76e-117	83.0						mobidb-lite (MOBIDB_LITE); mobidb-lite (MOBIDB_LITE)	no GO terms	no GO terms
[INTERPRO, BLASTED, MAPPED, ANNOTATED]	CL216.Contig2_All	hypothetical protein PSTG_05919	811	6	6.23e-133	75.0	2	C:GO:0005634; F:GO:0003677	C:nucleus; F:DNA binding			IPR001356 (SMART); G3DSA:1.10.10.60 (GENE3D); IPR001356 (PFAM); mobidb-lite (MOBIDB_LITE); mobidb-lite (MOBIDB_LITE); PTHR24326:SF371 (PANTHER); PTHR24326 (PANTHER); IPR001356 (PROSITE_PROFILES); cd00086 (CDD); IPR009057 (SUPERFAMILY)	F:GO:0003677	F:DNA binding
[INTERPRO, BLASTED]	CL2198.Contig2_All	Appr-1-p processing enzyme family	1021	10	0.0	91.9						IPR002589 (SMART); IPR002589 (PFAM); G3DSA:3.40.220.10 (GENE3D); mobidb-lite (MOBIDB_LITE); PTHR11106:SF74 (PANTHER); PTHR11106 (PANTHER); SIGNAL_PEPTIDE_N_REGION (PHOBIUS); SIGNAL_PEPTIDE_H_REGION (PHOBIUS); NON_CYTOPLASMIC_DOMAIN (PHOBIUS); SIGNAL_PEPTIDE (PHOBIUS); SIGNAL_PEPTIDE_C_REGION (PHOBIUS); IPR002589 (PROSITE_PROFILES); cd02905 (CDD); SSF52949 (SUPERFAMILY)	no GO terms	no GO terms
[INTERPRO, BLASTED, MAPPED, ANNOTATED]	CL2217.Contig2_All	hypothetical protein PSTG_01078	777	7	5.07e-84	73.14	3	F:GO:0016491; C:GO:0016021; P:GO:0055114	F:oxidoreductase activity; C:integral component of membrane; P:oxidation-reduction process			G3DSA:3.40.50.80 (GENE3D)	no GO terms	no GO terms
[INTERPRO, BLASTED]	CL2235.Contig1_All	hypothetical protein MELLADRAFT_94723	1688	10	1.94e-50	91.2						no IPS match	no IPS match	no IPS match
[INTERPRO, BLASTED, MAPPED]	CL224.Contig1_All	glycoside hydrolase family 16	1603	10	0.0	74.9	5	P:GO:0005975; C:GO:0016020; C:GO:0016021; F:GO:0004553; F:GO:0016787	P:carbohydrate metabolic process; C:membrane; C:integral component of membrane; F:hydrolase activity, hydrolyzing O-glycosyl compounds; F:hydrolase activity			G3DSA:2.60.120.200 (GENE3D); mobidb-lite (MOBIDB_LITE); PTHR10963:SF42 (PANTHER); PTHR10963 (PANTHER); SIGNAL_PEPTIDE_N_REGION (PHOBIUS); SIGNAL_PEPTIDE_C_REGION (PHOBIUS); SIGNAL_PEPTIDE_H_REGION (PHOBIUS); NON_CYTOPLASMIC_DOMAIN (PHOBIUS); SIGNAL_PEPTIDE (PHOBIUS); SignalP-TM (SIGNALP_EUK); IPR013320 (SUPERFAMILY); TMhelix (TMHMM)	no GO terms	no GO terms
[INTERPRO, BLASTED, MAPPED]	CL224.Contig2_All	glycoside hydrolase family 16	821	10	1.15e-125	78.9	3	P:GO:0005975; F:GO:0004553; F:GO:0016787	P:carbohydrate metabolic process; F:hydrolase activity, hydrolyzing O-glycosyl compounds; F:hydrolase activity			G3DSA:2.60.120.200 (GENE3D); mobidb-lite (MOBIDB_LITE); PTHR10963:SF42 (PANTHER); PTHR10963 (PANTHER)	no GO terms	no GO terms
[INTERPRO, BLASTED, MAPPED, ANNOTATED]	CL2243.Contig1_All	hypothetical protein PSTG_15863	234	10	1.67e-25	87.4	13	F:GO:0042802; C:GO:0043332; P:GO:0060988; C:GO:0000775; P:GO:0006897; P:GO:0006974; P:GO:0006348; C:GO:0000781; P:GO:0030702; P:GO:0071963; F:GO:0008092; C:GO:0030479; P:GO:0051666	F:identical protein binding; C:mating projection tip; P:lipid tube assembly; C:chromosome, centromeric region; P:endocytosis; P:cellular response to DNA damage stimulus; P:chromatin silencing at telomere; C:chromosome, telomeric region; P:chromatin silencing at centromere; P:establishment or maintenance of cell polarity regulating cell shape; F:cytoskeletal protein binding; C:actin cortical patch…			no IPS match	no IPS match	no IPS match
[INTERPRO, BLASTED, MAPPED, ANNOTATED]	CL2252.Contig2_All	Brefeldin A resistance	1182	10	1.09e-156	81.0	7	F:GO:0005524; P:GO:0006855; P:GO:0035690; C:GO:0016021; P:GO:0042908; F:GO:0008559; C:GO:0005886	F:ATP binding; P:drug transmembrane transport; P:cellular response to drug; C:integral component of membrane; P:xenobiotic transport; F:xenobiotic-transporting ATPase activity; C:plasma membrane	EC:3.6.1.3; EC:3.6.3.44; EC:3.6.1.15	Adenosinetriphosphatase; Xenobiotic-transporting ATPase; Nucleoside-triphosphate phosphatase	IPR013525 (PFAM); PTHR19241 (PANTHER); PTHR19241:SF378 (PANTHER); NON_CYTOPLASMIC_DOMAIN (PHOBIUS); TRANSMEMBRANE (PHOBIUS); CYTOPLASMIC_DOMAIN (PHOBIUS); NON_CYTOPLASMIC_DOMAIN (PHOBIUS); TRANSMEMBRANE (PHOBIUS); TRANSMEMBRANE (PHOBIUS); NON_CYTOPLASMIC_DOMAIN (PHOBIUS); TRANSMEMBRANE (PHOBIUS); CYTOPLASMIC_DOMAIN (PHOBIUS); TMhelix (TMHMM); TMhelix (TMHMM); TMhelix (TMHMM); TMhelix (TMHMM)	C:GO:0016020	C:membrane
[INTERPRO, BLASTED]	CL2255.Contig2_All	hypothetical protein PSTG_06874, partial	793	2	5.97e-60	83.5						mobidb-lite (MOBIDB_LITE); SIGNAL_PEPTIDE_N_REGION (PHOBIUS); NON_CYTOPLASMIC_DOMAIN (PHOBIUS); SIGNAL_PEPTIDE (PHOBIUS); SIGNAL_PEPTIDE_C_REGION (PHOBIUS); SIGNAL_PEPTIDE_H_REGION (PHOBIUS); SignalP-noTM (SIGNALP_GRAM_NEGATIVE); SignalP-TM (SIGNALP_GRAM_POSITIVE); SignalP-noTM (SIGNALP_EUK); TMhelix (TMHMM)	no GO terms	no GO terms
[INTERPRO, BLASTED, MAPPED, ANNOTATED]	CL2256.Contig1_All	subtilisin protease	1829	10	0.0	78.0	4	C:GO:0005618; C:GO:0016020; P:GO:0006508; F:GO:0004252	C:cell wall; C:membrane; P:proteolysis; F:serine-type endopeptidase activity	EC:3.4.21	Acting on peptide bonds (peptidases)	G3DSA:2.60.40.1710 (GENE3D); IPR000209 (G3DSA:3.40.50.GENE3D); IPR010435 (PFAM); IPR000209 (PFAM); PTHR43806 (PANTHER); PTHR43806:SF17 (PANTHER); IPR023828 (PROSITE_PATTERNS); SSF52025 (SUPERFAMILY); IPR000209 (SUPERFAMILY)	P:GO:0006508; C:GO:0005618; C:GO:0016020; F:GO:0004252	P:proteolysis; C:cell wall; C:membrane; F:serine-type endopeptidase activity
[INTERPRO, BLASTED, MAPPED]	CL2257.Contig1_All	optic atrophy 3 -domain-containing	922	10	3.06e-134	71.5	1	C:GO:0005737	C:cytoplasm			IPR010754 (PFAM); mobidb-lite (MOBIDB_LITE); IPR010754 (PANTHER); NON_CYTOPLASMIC_DOMAIN (PHOBIUS); TRANSMEMBRANE (PHOBIUS); CYTOPLASMIC_DOMAIN (PHOBIUS)	no GO terms	no GO terms
[INTERPRO, BLASTED]	CL2260.Contig1_All	hypothetical protein PSTG_04860	596	1	1.71e-43	100.0						mobidb-lite (MOBIDB_LITE)	no GO terms	no GO terms
[INTERPRO, BLASTED, MAPPED]	CL2267.Contig2_All	phosphotransferase enzyme family	543	10	1.89e-59	82.0	1	F:GO:0016740	F:transferase activity			no IPS match	no IPS match	no IPS match
[INTERPRO, BLASTED, MAPPED, ANNOTATED]	CL2309.Contig1_All	unnamed protein product	407	2	9.13e-25	90.0	1	C:GO:0016021	C:integral component of membrane			PTHR34483:SF8 (PANTHER); PTHR34483 (PANTHER); CYTOPLASMIC_DOMAIN (PHOBIUS); NON_CYTOPLASMIC_DOMAIN (PHOBIUS); NON_CYTOPLASMIC_DOMAIN (PHOBIUS); TRANSMEMBRANE (PHOBIUS); TRANSMEMBRANE (PHOBIUS); TMhelix (TMHMM); TMhelix (TMHMM)	no GO terms	no GO terms
[INTERPRO, BLASTED, MAPPED, ANNOTATED]	CL2339.Contig1_All	RNA-binding domain-containing	1272	10	0.0	81.3	6	F:GO:0000166; F:GO:0030619; F:GO:0035614; C:GO:0005730; C:GO:0005685; P:GO:0000398	F:nucleotide binding; F:U1 snRNA binding; F:snRNA stem-loop binding; C:nucleolus; C:U1 snRNP; P:mRNA splicing, via spliceosome			IPR000504 (SMART); G3DSA:3.30.70.330 (GENE3D); IPR000504 (PFAM); G3DSA:3.30.70.330 (GENE3D); mobidb-lite (MOBIDB_LITE); PTHR10501 (PANTHER); PTHR10501:SF32 (PANTHER); IPR000504 (PROSITE_PROFILES); IPR000504 (PROSITE_PROFILES); cd12246 (CDD); cd12247 (CDD); IPR000504 (SUPERFAMILY); IPR000504 (SUPERFAMILY)	F:GO:0003676	F:nucleic acid binding
[INTERPRO, BLASTED, MAPPED, ANNOTATED]	CL2356.Contig1_All	conserved hypothetiocal	358	10	2.8e-51	79.2	1	C:GO:0016021	C:integral component of membrane			no IPS match	no IPS match	no IPS match
[INTERPRO, BLASTED]	CL2357.Contig1_All	kinesin family member C1	489	10	1.37e-48	89.3						Coil (COILS); Coil (COILS); IPR000533 (PFAM); G3DSA:1.20.5.340 (GENE3D); mobidb-lite (MOBIDB_LITE); mobidb-lite (MOBIDB_LITE); PTHR19269 (PANTHER); SSF57997 (SUPERFAMILY)	no GO terms	no GO terms
[INTERPRO, BLASTED, MAPPED, ANNOTATED]	CL2365.Contig1_All	Fe-Mn family superoxide variant	889	10	1.17e-139	90.7	4	F:GO:0046872; P:GO:0019430; P:GO:0055114; F:GO:0004784	F:metal ion binding; P:removal of superoxide radicals; P:oxidation-reduction process; F:superoxide dismutase activity	EC:1.15.1.1	Superoxide dismutase	IPR001189 (PRINTS); IPR019832 (PFAM); IPR001189 (PIRSF); G3DSA:1.10.287.990 (GENE3D); IPR019831 (PFAM); PTHR11404 (PANTHER); PTHR11404:SF30 (PANTHER); IPR019833 (PROSITE_PATTERNS); IPR019832 (SUPERFAMILY); IPR019831 (SUPERFAMILY)	P:GO:0006801; F:GO:0046872; P:GO:0055114; F:GO:0004784	P:superoxide metabolic process; F:metal ion binding; P:oxidation-reduction process; F:superoxide dismutase activity
[INTERPRO, BLASTED, MAPPED, ANNOTATED]	CL2365.Contig3_All	Fe-Mn family superoxide dismutase	1043	10	1.28e-169	90.2	4	F:GO:0046872; P:GO:0019430; P:GO:0055114; F:GO:0004784	F:metal ion binding; P:removal of superoxide radicals; P:oxidation-reduction process; F:superoxide dismutase activity	EC:1.15.1.1	Superoxide dismutase	IPR001189 (PRINTS); IPR019832 (PFAM); G3DSA:1.10.287.990 (GENE3D); IPR019831 (PFAM); IPR001189 (PIRSF); PTHR11404 (PANTHER); PTHR11404:SF28 (PANTHER); IPR019833 (PROSITE_PATTERNS); IPR019832 (SUPERFAMILY); IPR019831 (SUPERFAMILY)	P:GO:0006801; F:GO:0046872; P:GO:0055114; F:GO:0004784	P:superoxide metabolic process; F:metal ion binding; P:oxidation-reduction process; F:superoxide dismutase activity
[INTERPRO, NO-BLAST]	CL241.Contig2_All	---NA---	744									NON_CYTOPLASMIC_DOMAIN (PHOBIUS); TRANSMEMBRANE (PHOBIUS); TRANSMEMBRANE (PHOBIUS); CYTOPLASMIC_DOMAIN (PHOBIUS); CYTOPLASMIC_DOMAIN (PHOBIUS); TMhelix (TMHMM); TMhelix (TMHMM)	no GO terms	no GO terms
[INTERPRO, BLASTED, MAPPED, ANNOTATED]	CL2413.Contig1_All	hypothetical protein PSTG_04049	388	1	2.04e-06	100.0	1	P:GO:0006397	P:mRNA processing			no IPS match	no IPS match	no IPS match
[INTERPRO, BLASTED, MAPPED, ANNOTATED]	CL2429.Contig1_All	tubby-like F-box 1	287	9	2.8e-06	100.0	3	C:GO:0005929; F:GO:0035091; P:GO:0061512	C:cilium; F:phosphatidylinositol binding; P:protein localization to cilium			mobidb-lite (MOBIDB_LITE); PTHR16517 (PANTHER); PTHR16517:SF67 (PANTHER)	no GO terms	no GO terms
[INTERPRO, BLASTED, MAPPED, ANNOTATED]	CL2444.Contig2_All	glycoside hydrolase	1206	10	0.0	83.0	2	P:GO:0046355; F:GO:0016985	P:mannan catabolic process; F:mannan endo-1,4-beta-mannosidase activity	EC:3.2.1.25; EC:3.2.1.78	Beta-mannosidase; Mannan endo-1,4-beta-mannosidase	G3DSA:3.20.20.80 (GENE3D); PTHR31451 (PANTHER); PTHR31451:SF26 (PANTHER); IPR017853 (SUPERFAMILY)	no GO terms	no GO terms
[INTERPRO, BLASTED, MAPPED, ANNOTATED]	CL2456.Contig1_All	phenylalanyl-tRNA beta subunit	489	10	3.15e-95	87.3	8	F:GO:0000287; C:GO:0005634; F:GO:0005524; F:GO:0003723; F:GO:0004826; C:GO:0005829; P:GO:0006432; C:GO:0009328	F:magnesium ion binding; C:nucleus; F:ATP binding; F:RNA binding; F:phenylalanine-tRNA ligase activity; C:cytosol; P:phenylalanyl-tRNA aminoacylation; C:phenylalanine-tRNA ligase complex	EC:6.1.1.20	Phenylalanine--tRNA ligase	G3DSA:3.30.56.10 (GENE3D); PTHR10947 (PANTHER); PTHR10947:SF5 (PANTHER); IPR009061 (SUPERFAMILY)	no GO terms	no GO terms
[INTERPRO, BLASTED]	CL2470.Contig1_All	hypothetical protein PSTG_18913, partial	792	6	4.9e-98	78.0						mobidb-lite (MOBIDB_LITE); mobidb-lite (MOBIDB_LITE); mobidb-lite (MOBIDB_LITE)	no GO terms	no GO terms
[INTERPRO, BLASTED, MAPPED, ANNOTATED]	CL2520.Contig1_All	hypothetical protein PSTG_12247	1446	5	0.0	81.6	3	F:GO:0003700; P:GO:0006355; F:GO:0043565	F:transcription factor activity, sequence-specific DNA binding; P:regulation of transcription, DNA-templated; F:sequence-specific DNA binding			mobidb-lite (MOBIDB_LITE); mobidb-lite (MOBIDB_LITE); mobidb-lite (MOBIDB_LITE); mobidb-lite (MOBIDB_LITE); mobidb-lite (MOBIDB_LITE)	no GO terms	no GO terms
[INTERPRO, BLASTED, MAPPED, ANNOTATED]	CL2560.Contig1_All	DNA-directed RNA polymerase II	1064	10	7.28e-103	92.7	7	F:GO:0003677; F:GO:0003899; P:GO:0001172; C:GO:0005829; F:GO:0046983; P:GO:0006369; C:GO:0005665	F:DNA binding; F:DNA-directed 5'-3' RNA polymerase activity; P:transcription, RNA-templated; C:cytosol; F:protein dimerization activity; P:termination of RNA polymerase II transcription; C:DNA-directed RNA polymerase II, core complex	EC:2.7.7.6	DNA-directed RNA polymerase	G3DSA:3.30.1360.10 (GENE3D); IPR009025 (PFAM); mobidb-lite (MOBIDB_LITE); PTHR13946 (PANTHER); PTHR13946:SF30 (PANTHER); IPR008193 (PROSITE_PATTERNS); cd06926 (CDD); IPR009025 (SUPERFAMILY)	F:GO:0003677; F:GO:0003899; P:GO:0006351; F:GO:0046983	F:DNA binding; F:DNA-directed 5'-3' RNA polymerase activity; P:transcription, DNA-templated; F:protein dimerization activity
[INTERPRO, BLASTED, MAPPED, ANNOTATED]	CL2561.Contig1_All	cytochrome b5 [Auricularia subglabra TFB-10046 SS5]	584	10	1.22e-42	76.3	3	F:GO:0046872; C:GO:0016021; F:GO:0020037	F:metal ion binding; C:integral component of membrane; F:heme binding			mobidb-lite (MOBIDB_LITE); TRANSMEMBRANE (PHOBIUS); NON_CYTOPLASMIC_DOMAIN (PHOBIUS); CYTOPLASMIC_DOMAIN (PHOBIUS); TMhelix (TMHMM)	no GO terms	no GO terms
[INTERPRO, BLASTED]	CL2580.Contig2_All	KIAA1704 ame: Full=Lipopolysaccharide-specific response 7	896	10	3.43e-135	76.8						Coil (COILS); IPR022226 (PFAM); mobidb-lite (MOBIDB_LITE); PTHR15606 (PANTHER); PTHR15606:SF8 (PANTHER)	no GO terms	no GO terms
[INTERPRO, NO-BLAST]	CL2603.Contig1_All	---NA---	322									no IPS match	no IPS match	no IPS match
[INTERPRO, BLASTED, MAPPED, ANNOTATED]	CL2611.Contig2_All	CDP-diacylglycerol-glycerol-3-phosphate 3-phosphatidyltransferase	941	10	6.29e-166	81.3	4	F:GO:0008808; C:GO:0005739; C:GO:0016021; P:GO:0032049	F:cardiolipin synthase activity; C:mitochondrion; C:integral component of membrane; P:cardiolipin biosynthetic process			IPR000462 (PFAM); mobidb-lite (MOBIDB_LITE); PTHR14269 (PANTHER); PTHR14269:SF25 (PANTHER); TRANSMEMBRANE (PHOBIUS); NON_CYTOPLASMIC_DOMAIN (PHOBIUS); TRANSMEMBRANE (PHOBIUS); CYTOPLASMIC_DOMAIN (PHOBIUS); NON_CYTOPLASMIC_DOMAIN (PHOBIUS); TRANSMEMBRANE (PHOBIUS); CYTOPLASMIC_DOMAIN (PHOBIUS); TRANSMEMBRANE (PHOBIUS); CYTOPLASMIC_DOMAIN (PHOBIUS); TMhelix (TMHMM); TMhelix (TMHMM)	C:GO:0016020; P:GO:0008654; F:GO:0016780	C:membrane; P:phospholipid biosynthetic process; F:phosphotransferase activity, for other substituted phosphate groups
[INTERPRO, BLASTED, MAPPED, ANNOTATED]	CL2625.Contig2_All	myosin ATPase	538	10	3.09e-100	77.1	3	C:GO:0030915; P:GO:0000724; P:GO:0071139	C:Smc5-Smc6 complex; P:double-strand break repair via homologous recombination; P:resolution of recombination intermediates			Coil (COILS); mobidb-lite (MOBIDB_LITE); PTHR19306 (PANTHER); IPR027132 (PTHR19306:PANTHER)	P:GO:0006281; C:GO:0030915; P:GO:0000724	P:DNA repair; C:Smc5-Smc6 complex; P:double-strand break repair via homologous recombination
[INTERPRO, BLASTED, MAPPED, ANNOTATED]	CL2655.Contig1_All	membrane biogenesis	511	10	3.17e-68	90.3	8	P:GO:0016192; C:GO:0032153; C:GO:0016021; C:GO:0032541; P:GO:0051292; P:GO:0071786; P:GO:0048309; P:GO:0034613	P:vesicle-mediated transport; C:cell division site; C:integral component of membrane; C:cortical endoplasmic reticulum; P:nuclear pore complex assembly; P:endoplasmic reticulum tubular network organization; P:endoplasmic reticulum inheritance; P:cellular protein localization			no IPS match	no IPS match	no IPS match
[INTERPRO, BLASTED, MAPPED, ANNOTATED]	CL2655.Contig2_All	membrane biogenesis	640	10	1.63e-67	90.3	8	P:GO:0016192; C:GO:0032153; C:GO:0016021; C:GO:0032541; P:GO:0051292; P:GO:0071786; P:GO:0048309; P:GO:0034613	P:vesicle-mediated transport; C:cell division site; C:integral component of membrane; C:cortical endoplasmic reticulum; P:nuclear pore complex assembly; P:endoplasmic reticulum tubular network organization; P:endoplasmic reticulum inheritance; P:cellular protein localization			no IPS match	no IPS match	no IPS match
[INTERPRO, BLASTED, MAPPED, ANNOTATED]	CL2663.Contig1_All	small nuclear ribonucleo B and B	585	10	2.81e-61	83.3	6	C:GO:0031305; C:GO:0030529; P:GO:1901475; C:GO:0019013; P:GO:0006850; F:GO:0050833	C:integral component of mitochondrial inner membrane; C:intracellular ribonucleoprotein complex; P:pyruvate transmembrane transport; C:viral nucleocapsid; P:mitochondrial pyruvate transport; F:pyruvate transmembrane transporter activity			IPR005336 (PFAM); PTHR14154 (PANTHER); PTHR14154:SF26 (PANTHER); SIGNAL_PEPTIDE (PHOBIUS); SIGNAL_PEPTIDE_H_REGION (PHOBIUS); NON_CYTOPLASMIC_DOMAIN (PHOBIUS); SIGNAL_PEPTIDE_C_REGION (PHOBIUS); CYTOPLASMIC_DOMAIN (PHOBIUS); TRANSMEMBRANE (PHOBIUS); SIGNAL_PEPTIDE_N_REGION (PHOBIUS)	P:GO:0006850; C:GO:0005743	P:mitochondrial pyruvate transport; C:mitochondrial inner membrane
[INTERPRO, BLASTED, MAPPED, ANNOTATED]	CL2673.Contig1_All	hypothetical protein PSTG_07620	763	6	2.49e-82	82.5	1	C:GO:0016021	C:integral component of membrane			mobidb-lite (MOBIDB_LITE); SIGNAL_PEPTIDE_C_REGION (PHOBIUS); NON_CYTOPLASMIC_DOMAIN (PHOBIUS); SIGNAL_PEPTIDE (PHOBIUS); SIGNAL_PEPTIDE_H_REGION (PHOBIUS); SIGNAL_PEPTIDE_N_REGION (PHOBIUS); SignalP-noTM (SIGNALP_EUK); SignalP-TM (SIGNALP_GRAM_POSITIVE)	no GO terms	no GO terms
[INTERPRO, BLASTED, MAPPED, ANNOTATED]	CL2691.Contig1_All	cytochrome c oxidase subunit VIb	610	10	8.34e-63	85.7	3	F:GO:0004129; C:GO:0005739; P:GO:1902600	F:cytochrome-c oxidase activity; C:mitochondrion; P:hydrogen ion transmembrane transport	EC:1.9.3.1	Cytochrome-c oxidase	IPR003213 (PIRSF); IPR003213 (PFAM); G3DSA:1.10.10.140 (GENE3D); IPR003213 (PANTHER); PTHR11387:SF24 (PANTHER); PD015172 (PRODOM); IPR003213 (CDD); IPR003213 (SUPERFAMILY)	F:GO:0004129; C:GO:0005739	F:cytochrome-c oxidase activity; C:mitochondrion
[INTERPRO, BLASTED, MAPPED, ANNOTATED]	CL2691.Contig2_All	cytochrome c oxidase subunit VIb	715	10	1.48e-56	86.4	3	F:GO:0004129; C:GO:0005739; P:GO:1902600	F:cytochrome-c oxidase activity; C:mitochondrion; P:hydrogen ion transmembrane transport	EC:1.9.3.1	Cytochrome-c oxidase	IPR003213 (PFAM); G3DSA:1.10.10.140 (GENE3D); IPR003213 (PIRSF); IPR003213 (PANTHER); PTHR11387:SF24 (PANTHER); PD015172 (PRODOM); IPR003213 (CDD); IPR003213 (SUPERFAMILY)	F:GO:0004129; C:GO:0005739	F:cytochrome-c oxidase activity; C:mitochondrion
[INTERPRO, BLASTED]	CL2695.Contig2_All	galactose oxidase	872	10	1.29e-164	84.3						IPR006652 (SMART); PF13418 (PFAM); IPR015916 (G3DSA:2.130.10.GENE3D); IPR015915 (G3DSA:2.120.10.GENE3D); PTHR23244 (PANTHER); PTHR23244:SF355 (PANTHER); SSF117281 (SUPERFAMILY)	F:GO:0005515	F:protein binding
[INTERPRO, BLASTED, MAPPED, ANNOTATED]	CL2712.Contig1_All	ATAB2_ORYSJ ame: Full= TAB2 chloroplastic Flags: Precursor	771	10	1.77e-128	85.9	4	F:GO:0004435; P:GO:0006629; C:GO:0009536; P:GO:0035556	F:phosphatidylinositol phospholipase C activity; P:lipid metabolic process; C:plastid; P:intracellular signal transduction	EC:3.1.4.11	Phosphoinositide phospholipase C	IPR009472 (PFAM); mobidb-lite (MOBIDB_LITE); PTHR34556 (PANTHER); SignalP-TM (SIGNALP_GRAM_POSITIVE)	F:GO:0003723	F:RNA binding
[INTERPRO, BLASTED, MAPPED, ANNOTATED]	CL2716.Contig1_All	AGC kinase	1581	10	0.0	79.5	6	C:GO:0005634; F:GO:0005524; C:GO:0005737; F:GO:0004674; P:GO:0006468; P:GO:0035556	C:nucleus; F:ATP binding; C:cytoplasm; F:protein serine/threonine kinase activity; P:protein phosphorylation; P:intracellular signal transduction	EC:2.7.11	Transferring phosphorus-containing groups	IPR000961 (SMART); IPR017892 (PFAM); G3DSA:1.10.510.10 (GENE3D); mobidb-lite (MOBIDB_LITE); mobidb-lite (MOBIDB_LITE); mobidb-lite (MOBIDB_LITE); mobidb-lite (MOBIDB_LITE); PTHR24351:SF154 (PANTHER); PTHR24351 (PANTHER); IPR000961 (PROSITE_PROFILES); IPR011009 (SUPERFAMILY)	F:GO:0005524; P:GO:0006468; F:GO:0004674	F:ATP binding; P:protein phosphorylation; F:protein serine/threonine kinase activity
[INTERPRO, BLASTED, MAPPED, ANNOTATED]	CL2716.Contig2_All	AGC kinase	1655	10	0.0	79.5	6	C:GO:0005634; F:GO:0005524; C:GO:0005737; F:GO:0004674; P:GO:0006468; P:GO:0035556	C:nucleus; F:ATP binding; C:cytoplasm; F:protein serine/threonine kinase activity; P:protein phosphorylation; P:intracellular signal transduction	EC:2.7.11	Transferring phosphorus-containing groups	IPR000961 (SMART); IPR017892 (PFAM); G3DSA:1.10.510.10 (GENE3D); mobidb-lite (MOBIDB_LITE); mobidb-lite (MOBIDB_LITE); mobidb-lite (MOBIDB_LITE); mobidb-lite (MOBIDB_LITE); PTHR24351:SF154 (PANTHER); PTHR24351 (PANTHER); IPR000961 (PROSITE_PROFILES); IPR011009 (SUPERFAMILY)	F:GO:0005524; P:GO:0006468; F:GO:0004674	F:ATP binding; P:protein phosphorylation; F:protein serine/threonine kinase activity
[INTERPRO, BLASTED, MAPPED, ANNOTATED]	CL2729.Contig1_All	related to programmed cell death (calcium-binding )	695	10	5.09e-132	83.1	1	F:GO:0005509	F:calcium ion binding			IPR002048 (SMART); G3DSA:1.10.238.10 (GENE3D); G3DSA:1.10.238.10 (GENE3D); IPR002048 (PFAM); IPR002048 (PFAM); G3DSA:1.10.238.10 (GENE3D); G3DSA:1.10.238.10 (GENE3D); PTHR10183:SF367 (PANTHER); PTHR10183 (PANTHER); IPR018247 (PROSITE_PATTERNS); IPR018247 (PROSITE_PATTERNS); IPR018247 (PROSITE_PATTERNS); IPR002048 (PROSITE_PROFILES); IPR002048 (PROSITE_PROFILES); IPR002048 (PROSITE_PROFILES); IPR0…	F:GO:0005509	F:calcium ion binding
[INTERPRO, BLASTED, MAPPED, ANNOTATED]	CL2729.Contig2_All	EF-hand	671	10	1.81e-123	82.6	1	F:GO:0005509	F:calcium ion binding			IPR002048 (SMART); G3DSA:1.10.238.10 (GENE3D); G3DSA:1.10.238.10 (GENE3D); IPR002048 (PFAM); G3DSA:1.10.238.10 (GENE3D); IPR002048 (PFAM); G3DSA:1.10.238.10 (GENE3D); PTHR10183 (PANTHER); PTHR10183:SF367 (PANTHER); IPR018247 (PROSITE_PATTERNS); IPR018247 (PROSITE_PATTERNS); IPR018247 (PROSITE_PATTERNS); IPR002048 (PROSITE_PROFILES); IPR002048 (PROSITE_PROFILES); IPR002048 (PROSITE_PROFILES); IPR0…	F:GO:0005509	F:calcium ion binding
[INTERPRO, BLASTED, MAPPED, ANNOTATED]	CL2738.Contig2_All	hypothetical protein PSTG_13393	805	10	2.78e-140	73.9	6	F:GO:0005506; F:GO:0016705; C:GO:0016020; P:GO:0055114; F:GO:0004497; F:GO:0020037	F:iron ion binding; F:oxidoreductase activity, acting on paired donors, with incorporation or reduction of molecular oxygen; C:membrane; P:oxidation-reduction process; F:monooxygenase activity; F:heme binding			IPR001128 (PFAM); G3DSA:1.10.630.10 (GENE3D); PTHR24296 (PANTHER); PTHR24296:SF49 (PANTHER); TRANSMEMBRANE (PHOBIUS); NON_CYTOPLASMIC_DOMAIN (PHOBIUS); CYTOPLASMIC_DOMAIN (PHOBIUS); IPR001128 (SUPERFAMILY)	F:GO:0005506; F:GO:0016705; P:GO:0055114; F:GO:0020037	F:iron ion binding; F:oxidoreductase activity, acting on paired donors, with incorporation or reduction of molecular oxygen; P:oxidation-reduction process; F:heme binding
[INTERPRO, BLASTED, MAPPED, ANNOTATED]	CL2738.Contig3_All	cytochrome P450	298	10	7.25e-57	79.3	6	F:GO:0005506; F:GO:0016705; C:GO:0016020; P:GO:0055114; F:GO:0004497; F:GO:0020037	F:iron ion binding; F:oxidoreductase activity, acting on paired donors, with incorporation or reduction of molecular oxygen; C:membrane; P:oxidation-reduction process; F:monooxygenase activity; F:heme binding			IPR001128 (PFAM); G3DSA:1.10.630.10 (GENE3D); PTHR24296:SF49 (PANTHER); PTHR24296 (PANTHER); IPR001128 (SUPERFAMILY)	F:GO:0016705; F:GO:0005506; P:GO:0055114; F:GO:0020037	F:oxidoreductase activity, acting on paired donors, with incorporation or reduction of molecular oxygen; F:iron ion binding; P:oxidation-reduction process; F:heme binding
[INTERPRO, BLASTED, MAPPED, ANNOTATED]	CL2741.Contig1_All	hypothetical protein PSTG_09133	1470	10	0.0	73.2	1	F:GO:0016787	F:hydrolase activity			IPR029058 (G3DSA:3.40.50.GENE3D); IPR000073 (PFAM); PTHR10992 (PANTHER); PTHR10992:SF914 (PANTHER); IPR029058 (SUPERFAMILY)	no GO terms	no GO terms
[INTERPRO, BLASTED, MAPPED, ANNOTATED]	CL2761.Contig1_All	poly(A) polymerase	763	10	8.08e-121	77.0	4	C:GO:0005634; F:GO:0003723; F:GO:0004652; P:GO:0006378	C:nucleus; F:RNA binding; F:polynucleotide adenylyltransferase activity; P:mRNA polyadenylation	EC:2.7.7.19	Polynucleotide adenylyltransferase	mobidb-lite (MOBIDB_LITE)	no GO terms	no GO terms
[INTERPRO, BLASTED, MAPPED, ANNOTATED]	CL2789.Contig1_All	hypothetical protein PSTG_08519	1564	10	0.0	64.6	1	C:GO:0016021	C:integral component of membrane			TRANSMEMBRANE (PHOBIUS); NON_CYTOPLASMIC_DOMAIN (PHOBIUS); TRANSMEMBRANE (PHOBIUS); NON_CYTOPLASMIC_DOMAIN (PHOBIUS); NON_CYTOPLASMIC_DOMAIN (PHOBIUS); TRANSMEMBRANE (PHOBIUS); TRANSMEMBRANE (PHOBIUS); TRANSMEMBRANE (PHOBIUS); CYTOPLASMIC_DOMAIN (PHOBIUS); CYTOPLASMIC_DOMAIN (PHOBIUS); TRANSMEMBRANE (PHOBIUS); TRANSMEMBRANE (PHOBIUS); CYTOPLASMIC_DOMAIN (PHOBIUS); CYTOPLASMIC_DOMAIN (PHOBIUS); NO…	no GO terms	no GO terms
[INTERPRO, NO-BLAST]	CL280.Contig1_All	---NA---	362									NON_CYTOPLASMIC_DOMAIN (PHOBIUS); SIGNAL_PEPTIDE (PHOBIUS); SIGNAL_PEPTIDE_H_REGION (PHOBIUS); TRANSMEMBRANE (PHOBIUS); SIGNAL_PEPTIDE_N_REGION (PHOBIUS); CYTOPLASMIC_DOMAIN (PHOBIUS); SIGNAL_PEPTIDE_C_REGION (PHOBIUS)	no GO terms	no GO terms
[INTERPRO, BLASTED, MAPPED, ANNOTATED]	CL2807.Contig2_All	hypothetical protein PSTG_13417	885	10	1.96e-170	73.6	1	C:GO:0044424	C:intracellular part			G3DSA:3.40.1000.10 (GENE3D); IPR007681 (PFAM); mobidb-lite (MOBIDB_LITE); PTHR15837 (PANTHER); PTHR15837:SF1 (PANTHER); IPR016123 (SUPERFAMILY)	no GO terms	no GO terms
[INTERPRO, BLASTED, MAPPED, ANNOTATED]	CL2853.Contig3_All	H ACA ribonucleo complex subunit 4	833	10	0.0	96.8	8	C:GO:0031429; P:GO:0000495; P:GO:0031118; F:GO:0003723; P:GO:0031120; C:GO:0019013; F:GO:0009982; P:GO:1990481	C:box H/ACA snoRNP complex; P:box H/ACA snoRNA 3'-end processing; P:rRNA pseudouridine synthesis; F:RNA binding; P:snRNA pseudouridine synthesis; C:viral nucleocapsid; F:pseudouridine synthase activity; P:mRNA pseudouridine synthesis	EC:5.4.99.12	tRNA pseudouridine(38-40) synthase	IPR012960 (SMART); IPR002501 (PFAM); G3DSA:3.30.2350.10 (GENE3D); IPR004802 (TIGRFAM); IPR002478 (G3DSA:2.30.130.GENE3D); IPR002478 (PFAM); IPR012960 (PFAM); IPR032819 (PFAM); PTHR23127:SF1 (PANTHER); IPR004802 (PANTHER); cd02572 (CDD); IPR015947 (SUPERFAMILY); IPR020103 (SUPERFAMILY)	P:GO:0001522; F:GO:0003723; P:GO:0009451; P:GO:0006396; F:GO:0009982	P:pseudouridine synthesis; F:RNA binding; P:RNA modification; P:RNA processing; F:pseudouridine synthase activity
[INTERPRO, BLASTED, MAPPED, ANNOTATED]	CL2857.Contig1_All	probable glucuronosyltransferase Os06g0687900	1103	10	2.48e-133	91.8	2	C:GO:0016021; F:GO:0015018	C:integral component of membrane; F:galactosylgalactosylxylosylprotein 3-beta-glucuronosyltransferase activity	EC:2.4.1.17; EC:2.4.1.135	Glucuronosyltransferase; Galactosylgalactosylxylosylprotein 3-beta-glucuronosyltransferase	IPR029044 (G3DSA:3.90.550.GENE3D); IPR005027 (PFAM); mobidb-lite (MOBIDB_LITE); IPR005027 (PANTHER); PTHR10896:SF49 (PANTHER); NON_CYTOPLASMIC_DOMAIN (PHOBIUS); CYTOPLASMIC_DOMAIN (PHOBIUS); TRANSMEMBRANE (PHOBIUS); SignalP-TM (SIGNALP_GRAM_POSITIVE); IPR029044 (SUPERFAMILY); TMhelix (TMHMM)	C:GO:0016020; F:GO:0015018	C:membrane; F:galactosylgalactosylxylosylprotein 3-beta-glucuronosyltransferase activity
[INTERPRO, BLASTED, MAPPED, ANNOTATED]	CL2862.Contig2_All	related to NADH-ubiquinone oxidoreductase MLRQ subunit	820	10	1.75e-47	82.9	1	C:GO:0016021	C:integral component of membrane			IPR010530 (PFAM); PTHR14256:SF7 (PANTHER); IPR010530 (PANTHER); NON_CYTOPLASMIC_DOMAIN (PHOBIUS); CYTOPLASMIC_DOMAIN (PHOBIUS); TRANSMEMBRANE (PHOBIUS); TMhelix (TMHMM)	no GO terms	no GO terms
[INTERPRO, NO-BLAST]	CL2926.Contig1_All	---NA---	591									PR01217 (PRINTS); mobidb-lite (MOBIDB_LITE); SignalP-TM (SIGNALP_GRAM_POSITIVE)	no GO terms	no GO terms
[INTERPRO, BLASTED, MAPPED, ANNOTATED]	CL294.Contig1_All	hypothetical protein PSTG_06428	956	10	1.46e-133	83.4	3	C:GO:0005758; P:GO:0015914; F:GO:1990050	C:mitochondrial intermembrane space; P:phospholipid transport; F:phosphatidic acid transporter activity			IPR006797 (PFAM); mobidb-lite (MOBIDB_LITE); PTHR11158 (PANTHER); PTHR11158:SF36 (PANTHER); IPR006797 (PROSITE_PROFILES)	no GO terms	no GO terms
[INTERPRO, BLASTED, MAPPED, ANNOTATED]	CL294.Contig2_All	hypothetical protein, variant	395	7	2.12e-33	81.71	2	C:GO:0005758; F:GO:1990050	C:mitochondrial intermembrane space; F:phosphatidic acid transporter activity			mobidb-lite (MOBIDB_LITE)	no GO terms	no GO terms
[INTERPRO, BLASTED]	CL2966.Contig1_All	hypothetical protein PSTG_04536	2097	10	0.0	79.3						IPR029058 (G3DSA:3.40.50.GENE3D); mobidb-lite (MOBIDB_LITE); mobidb-lite (MOBIDB_LITE); PTHR37574 (PANTHER); SIGNAL_PEPTIDE_N_REGION (PHOBIUS); SIGNAL_PEPTIDE (PHOBIUS); NON_CYTOPLASMIC_DOMAIN (PHOBIUS); SIGNAL_PEPTIDE_C_REGION (PHOBIUS); SIGNAL_PEPTIDE_H_REGION (PHOBIUS); SignalP-noTM (SIGNALP_EUK); IPR029058 (SUPERFAMILY)	no GO terms	no GO terms
[INTERPRO, BLASTED]	CL2966.Contig2_All	hypothetical protein PSTG_12655	689	10	7.39e-113	78.9						no IPS match	no IPS match	no IPS match
[INTERPRO, BLASTED, MAPPED, ANNOTATED]	CL2986.Contig1_All	uracil phosphoribosyltransferase	1081	10	1.5e-148	88.0	2	F:GO:0004845; P:GO:0008655	F:uracil phosphoribosyltransferase activity; P:pyrimidine-containing compound salvage	EC:2.4.2.9	Uracil phosphoribosyltransferase	G3DSA:3.40.50.2020 (GENE3D); PF14681 (PFAM); PTHR10285 (PANTHER); PTHR10285:SF109 (PANTHER); IPR000836 (CDD); IPR029057 (SUPERFAMILY)	P:GO:0009116	P:nucleoside metabolic process
[INTERPRO, BLASTED, MAPPED, ANNOTATED]	CL2986.Contig2_All	uracil phosphoribosyltransferase	1064	10	1.19e-148	88.0	2	F:GO:0004845; P:GO:0008655	F:uracil phosphoribosyltransferase activity; P:pyrimidine-containing compound salvage	EC:2.4.2.9	Uracil phosphoribosyltransferase	G3DSA:3.40.50.2020 (GENE3D); PF14681 (PFAM); PTHR10285 (PANTHER); PTHR10285:SF109 (PANTHER); IPR000836 (CDD); IPR029057 (SUPERFAMILY)	P:GO:0009116	P:nucleoside metabolic process
[INTERPRO, BLASTED, MAPPED, ANNOTATED]	CL3040.Contig1_All	3-oxoacyl-[acyl-carrier ] reductase	834	10	9.11e-121	83.1	2	F:GO:0016491; P:GO:0055114	F:oxidoreductase activity; P:oxidation-reduction process			IPR002347 (PRINTS); IPR002347 (PRINTS); G3DSA:3.40.50.720 (GENE3D); PF13561 (PFAM); PTHR43180 (PANTHER); PTHR43180:SF7 (PANTHER); IPR020904 (PROSITE_PATTERNS); cd05233 (CDD); IPR016040 (SUPERFAMILY)	F:GO:0016491	F:oxidoreductase activity
[INTERPRO, BLASTED, MAPPED, ANNOTATED]	CL3087.Contig1_All	probable Ubiquitin conjugating enzyme E2-16 kDa	797	10	7.57e-100	95.8	1	F:GO:0005524	F:ATP binding			SM00212 (SMART); IPR016135 (G3DSA:3.10.110.GENE3D); IPR000608 (PFAM); PTHR24068 (PANTHER); PTHR24068:SF91 (PANTHER); IPR023313 (PROSITE_PATTERNS); IPR000608 (PROSITE_PROFILES); IPR000608 (CDD); IPR016135 (SUPERFAMILY)	no GO terms	no GO terms
[INTERPRO, BLASTED, MAPPED, ANNOTATED]	CL3087.Contig2_All	ubiquitin-conjugating enzyme E2	717	10	5.55e-101	96.3	1	F:GO:0005524	F:ATP binding			SM00212 (SMART); IPR016135 (G3DSA:3.10.110.GENE3D); IPR000608 (PFAM); PTHR24068:SF91 (PANTHER); PTHR24068 (PANTHER); IPR023313 (PROSITE_PATTERNS); IPR000608 (PROSITE_PROFILES); IPR000608 (CDD); IPR016135 (SUPERFAMILY)	no GO terms	no GO terms
[INTERPRO, BLASTED, MAPPED, ANNOTATED]	CL3094.Contig2_All	NADH-cytochrome b5 reductase	841	10	0.0	79.7	4	F:GO:0004128; C:GO:0016020; C:GO:0005783; P:GO:0055114	F:cytochrome-b5 reductase activity, acting on NAD(P)H; C:membrane; C:endoplasmic reticulum; P:oxidation-reduction process	EC:1.6.2.2	Cytochrome-b5 reductase	no IPS match	no IPS match	no IPS match
[INTERPRO, BLASTED]	CL3112.Contig1_All	hypothetical protein PSTG_05824	500	2	1.16e-36	94.5						mobidb-lite (MOBIDB_LITE)	no GO terms	no GO terms
[INTERPRO, BLASTED]	CL3112.Contig2_All	hypothetical protein PSTG_05838	237	2	4.19e-17	96.5						mobidb-lite (MOBIDB_LITE)	no GO terms	no GO terms
[INTERPRO, BLASTED]	CL3115.Contig2_All	hypothetical protein PSTG_15350	400	5	2.82e-24	89.6						PF12907 (PFAM); G3DSA:4.10.1050.10 (GENE3D); mobidb-lite (MOBIDB_LITE); PTHR21213 (PANTHER); PTHR21213:SF9 (PANTHER); IPR026939 (SUPERFAMILY)	no GO terms	no GO terms
[INTERPRO, BLASTED]	CL3117.Contig2_All	hypothetical protein PSTG_07883	689	1	5.35e-41	85.0						mobidb-lite (MOBIDB_LITE)	no GO terms	no GO terms
[INTERPRO, BLASTED]	CL3117.Contig3_All	hypothetical protein PSTG_07883	575	1	8.95e-06	64.0						no IPS match	no IPS match	no IPS match
[INTERPRO, BLASTED, MAPPED, ANNOTATED]	CL3143.Contig1_All	60S ribosomal L3	1444	10	0.0	95.5	4	F:GO:0003735; C:GO:0022625; P:GO:0000027; P:GO:0006412	F:structural constituent of ribosome; C:cytosolic large ribosomal subunit; P:ribosomal large subunit assembly; P:translation			G3DSA:4.10.960.10 (GENE3D); IPR000597 (PFAM); G3DSA:2.40.30.10 (GENE3D); G3DSA:3.30.1430.10 (GENE3D); mobidb-lite (MOBIDB_LITE); PTHR11363 (PANTHER); PTHR11363:SF8 (PANTHER); IPR019926 (PROSITE_PATTERNS); IPR009000 (SUPERFAMILY)	F:GO:0003735; C:GO:0005840; C:GO:0005622; P:GO:0006412	F:structural constituent of ribosome; C:ribosome; C:intracellular; P:translation
[INTERPRO, BLASTED, MAPPED, ANNOTATED]	CL3143.Contig2_All	60S ribosomal L3	1401	10	0.0	95.2	4	F:GO:0003735; C:GO:0022625; P:GO:0000027; P:GO:0006412	F:structural constituent of ribosome; C:cytosolic large ribosomal subunit; P:ribosomal large subunit assembly; P:translation			G3DSA:2.40.30.10 (GENE3D); G3DSA:4.10.960.10 (GENE3D); IPR000597 (PFAM); G3DSA:3.30.1430.10 (GENE3D); mobidb-lite (MOBIDB_LITE); PTHR11363 (PANTHER); PTHR11363:SF8 (PANTHER); IPR019926 (PROSITE_PATTERNS); IPR009000 (SUPERFAMILY)	F:GO:0003735; C:GO:0005840; C:GO:0005622; P:GO:0006412	F:structural constituent of ribosome; C:ribosome; C:intracellular; P:translation
[INTERPRO, BLASTED, MAPPED, ANNOTATED]	CL3148.Contig1_All	26S proteasome regulatory subunit N8	495	10	2.06e-85	89.1	5	C:GO:0005635; C:GO:1990023; P:GO:0043161; C:GO:0008541; C:GO:0034515	C:nuclear envelope; C:mitotic spindle midzone; P:proteasome-mediated ubiquitin-dependent protein catabolic process; C:proteasome regulatory particle, lid subcomplex; C:proteasome storage granule			IPR000555 (SMART); IPR000555 (PFAM); G3DSA:3.40.140.10 (GENE3D); PTHR10540 (PANTHER); IPR033858 (PTHR10540:PANTHER)	F:GO:0005515; C:GO:0005838	F:protein binding; C:proteasome regulatory particle
[INTERPRO, BLASTED]	CL3166.Contig2_All	hypothetical protein PSTG_02882	240	1	3.91e-28	100.0						SIGNAL_PEPTIDE_H_REGION (PHOBIUS); SIGNAL_PEPTIDE_C_REGION (PHOBIUS); NON_CYTOPLASMIC_DOMAIN (PHOBIUS); SIGNAL_PEPTIDE_N_REGION (PHOBIUS); SIGNAL_PEPTIDE (PHOBIUS); SignalP-noTM (SIGNALP_EUK)	no GO terms	no GO terms
[INTERPRO, BLASTED]	CL318.Contig1_All	hypothetical protein PSTG_08979	945	10	1.47e-153	74.5						SIGNAL_PEPTIDE_C_REGION (PHOBIUS); NON_CYTOPLASMIC_DOMAIN (PHOBIUS); SIGNAL_PEPTIDE_H_REGION (PHOBIUS); SIGNAL_PEPTIDE_N_REGION (PHOBIUS); SIGNAL_PEPTIDE (PHOBIUS); SignalP-noTM (SIGNALP_EUK); SignalP-TM (SIGNALP_GRAM_POSITIVE); SignalP-noTM (SIGNALP_GRAM_NEGATIVE); IPR009009 (SUPERFAMILY)	no GO terms	no GO terms
[INTERPRO, BLASTED]	CL318.Contig2_All	hypothetical protein PSTG_08979	1031	10	5.36e-113	72.8						SIGNAL_PEPTIDE_H_REGION (PHOBIUS); NON_CYTOPLASMIC_DOMAIN (PHOBIUS); SIGNAL_PEPTIDE_C_REGION (PHOBIUS); SIGNAL_PEPTIDE (PHOBIUS); SIGNAL_PEPTIDE_N_REGION (PHOBIUS); SignalP-noTM (SIGNALP_GRAM_NEGATIVE); SignalP-noTM (SIGNALP_EUK); SignalP-TM (SIGNALP_GRAM_POSITIVE)	no GO terms	no GO terms
[INTERPRO, BLASTED, MAPPED, ANNOTATED]	CL3186.Contig1_All	ADP-ribosylation factor	1314	10	3.44e-121	96.4	5	F:GO:0005525; P:GO:0016192; P:GO:0007264; P:GO:0015031; C:GO:0005794	F:GTP binding; P:vesicle-mediated transport; P:small GTPase mediated signal transduction; P:protein transport; C:Golgi apparatus			Coil (COILS); IPR006689 (PRINTS); SM00175 (SMART); SM00178 (SMART); SM00177 (SMART); IPR006689 (PFAM); G3DSA:3.40.50.300 (GENE3D); IPR005225 (TIGRFAM); PTHR11711 (PANTHER); PTHR11711:SF220 (PANTHER); IPR024156 (PROSITE_PROFILES); cd04150 (CDD); IPR027417 (SUPERFAMILY)	F:GO:0005525; P:GO:0007264; C:GO:0005622	F:GTP binding; P:small GTPase mediated signal transduction; C:intracellular
[INTERPRO, BLASTED, MAPPED, ANNOTATED]	CL3217.Contig2_All	hypothetical protein PSTG_10127	1416	6	4.02e-101	86.83	1	C:GO:0016021	C:integral component of membrane			G3DSA:1.20.5.510 (GENE3D); mobidb-lite (MOBIDB_LITE); mobidb-lite (MOBIDB_LITE); mobidb-lite (MOBIDB_LITE); TRANSMEMBRANE (PHOBIUS); SIGNAL_PEPTIDE_H_REGION (PHOBIUS); SIGNAL_PEPTIDE_N_REGION (PHOBIUS); NON_CYTOPLASMIC_DOMAIN (PHOBIUS); SIGNAL_PEPTIDE (PHOBIUS); CYTOPLASMIC_DOMAIN (PHOBIUS); SIGNAL_PEPTIDE_C_REGION (PHOBIUS); SignalP-TM (SIGNALP_GRAM_POSITIVE); SignalP-noTM (SIGNALP_EUK); TMhelix…	no GO terms	no GO terms
[INTERPRO, BLASTED, MAPPED, ANNOTATED]	CL3226.Contig1_All	differentiation Nrd1 [Rhodotorula toruloides NP11]	2656	10	0.0	87.5	12	F:GO:0000166; F:GO:0017070; F:GO:0036002; P:GO:0006338; C:GO:0071006; C:GO:0000932; C:GO:0005829; C:GO:0071007; C:GO:0000974; F:GO:0008266; P:GO:0000387; P:GO:1902625	F:nucleotide binding; F:U6 snRNA binding; F:pre-mRNA binding; P:chromatin remodeling; C:U2-type catalytic step 1 spliceosome; C:P-body; C:cytosol; C:U2-type catalytic step 2 spliceosome; C:Prp19 complex; F:poly(U) RNA binding; P:spliceosomal snRNP assembly; P:negative regulation of induction of conjugation with cellular fusion by negative regulation of transcription from RNA polymerase II promoter			IPR000504 (SMART); G3DSA:3.30.70.330 (GENE3D); IPR000504 (PFAM); G3DSA:3.30.70.330 (GENE3D); G3DSA:3.30.70.330 (GENE3D); G3DSA:3.30.70.330 (GENE3D); mobidb-lite (MOBIDB_LITE); mobidb-lite (MOBIDB_LITE); PTHR42664 (PANTHER); PTHR42664:SF2 (PANTHER); IPR000504 (PROSITE_PROFILES); IPR000504 (PROSITE_PROFILES); IPR000504 (PROSITE_PROFILES); IPR000504 (PROSITE_PROFILES); cd12522 (CDD); cd12523 (CDD); …	F:GO:0003676	F:nucleic acid binding
[INTERPRO, BLASTED, MAPPED, ANNOTATED]	CL3226.Contig2_All	differentiation Nrd1 [Rhodotorula toruloides NP11]	2825	10	0.0	87.5	12	F:GO:0000166; F:GO:0017070; F:GO:0036002; P:GO:0006338; C:GO:0071006; C:GO:0000932; C:GO:0005829; C:GO:0071007; C:GO:0000974; F:GO:0008266; P:GO:0000387; P:GO:1902625	F:nucleotide binding; F:U6 snRNA binding; F:pre-mRNA binding; P:chromatin remodeling; C:U2-type catalytic step 1 spliceosome; C:P-body; C:cytosol; C:U2-type catalytic step 2 spliceosome; C:Prp19 complex; F:poly(U) RNA binding; P:spliceosomal snRNP assembly; P:negative regulation of induction of conjugation with cellular fusion by negative regulation of transcription from RNA polymerase II promoter			IPR000504 (SMART); G3DSA:3.30.70.330 (GENE3D); IPR000504 (PFAM); G3DSA:3.30.70.330 (GENE3D); G3DSA:3.30.70.330 (GENE3D); G3DSA:3.30.70.330 (GENE3D); mobidb-lite (MOBIDB_LITE); mobidb-lite (MOBIDB_LITE); PTHR42664 (PANTHER); PTHR42664:SF2 (PANTHER); IPR000504 (PROSITE_PROFILES); IPR000504 (PROSITE_PROFILES); IPR000504 (PROSITE_PROFILES); IPR000504 (PROSITE_PROFILES); cd12522 (CDD); cd12523 (CDD); …	F:GO:0003676	F:nucleic acid binding
[INTERPRO, BLASTED, MAPPED, ANNOTATED]	CL3244.Contig1_All	NADH dehydrogenase	343	5	2.36e-19	94.4	1	C:GO:0016021	C:integral component of membrane			PTHR38488 (PANTHER); PTHR38488:SF2 (PANTHER); NON_CYTOPLASMIC_DOMAIN (PHOBIUS); TRANSMEMBRANE (PHOBIUS); CYTOPLASMIC_DOMAIN (PHOBIUS); NON_CYTOPLASMIC_DOMAIN (PHOBIUS); TRANSMEMBRANE (PHOBIUS); PD750912 (PRODOM)	no GO terms	no GO terms
[INTERPRO, BLASTED]	CL3264.Contig1_All	hypothetical protein PSTG_18272	1069	4	2.55e-64	98.75						mobidb-lite (MOBIDB_LITE); mobidb-lite (MOBIDB_LITE); SignalP-TM (SIGNALP_GRAM_POSITIVE)	no GO terms	no GO terms
[INTERPRO, BLASTED]	CL3264.Contig2_All	hypothetical protein PSTG_18272	1362	10	1.92e-63	81.7						mobidb-lite (MOBIDB_LITE); mobidb-lite (MOBIDB_LITE); SignalP-TM (SIGNALP_GRAM_POSITIVE)	no GO terms	no GO terms
[INTERPRO, BLASTED, MAPPED, ANNOTATED]	CL3288.Contig1_All	Isocitrate isopropylmalate dehydrogenase	1484	10	0.0	85.2	6	F:GO:0000287; P:GO:0009085; F:GO:0051287; F:GO:0047046; C:GO:0005739; P:GO:0055114	F:magnesium ion binding; P:lysine biosynthetic process; F:NAD binding; F:homoisocitrate dehydrogenase activity; C:mitochondrion; P:oxidation-reduction process	EC:1.1.1.87	Homoisocitrate dehydrogenase	IPR024084 (SMART); IPR024084 (PFAM); G3DSA:3.40.718.10 (GENE3D); PTHR11835:SF57 (PANTHER); PTHR11835 (PANTHER); IPR019818 (PROSITE_PATTERNS); SSF53659 (SUPERFAMILY)	F:GO:0000287; F:GO:0016616; F:GO:0051287; P:GO:0055114	F:magnesium ion binding; F:oxidoreductase activity, acting on the CH-OH group of donors, NAD or NADP as acceptor; F:NAD binding; P:oxidation-reduction process
[INTERPRO, BLASTED, MAPPED, ANNOTATED]	CL3317.Contig2_All	Ras Rab7	737	10	2.47e-106	95.7	18	P:GO:0007264; C:GO:0000329; C:GO:0005770; C:GO:0045335; P:GO:0042144; P:GO:0090385; P:GO:0007035; C:GO:0005741; P:GO:0042147; C:GO:0005764; F:GO:0005525; P:GO:0000011; P:GO:0034727; F:GO:0003924; P:GO:0061191; C:GO:0005829; P:GO:0030100; P:GO:0072665	P:small GTPase mediated signal transduction; C:fungal-type vacuole membrane; C:late endosome; C:phagocytic vesicle; P:vacuole fusion, non-autophagic; P:phagosome-lysosome fusion; P:vacuolar acidification; C:mitochondrial outer membrane; P:retrograde transport, endosome to Golgi; C:lysosome; F:GTP binding; P:vacuole inheritance; P:piecemeal microautophagy of nucleus; F:GTPase activity; P:positive …	EC:3.6.1.15	Nucleoside-triphosphate phosphatase	PR00449 (PRINTS); SM00173 (SMART); SM00174 (SMART); SM00175 (SMART); IPR005225 (TIGRFAM); G3DSA:3.30.70.1390 (GENE3D); G3DSA:3.40.50.300 (GENE3D); IPR001806 (PFAM); PTHR24073:SF810 (PANTHER); PTHR24073 (PANTHER); PS51419 (PROSITE_PROFILES); IPR027417 (SUPERFAMILY)	F:GO:0005525; F:GO:0003924	F:GTP binding; F:GTPase activity
[INTERPRO, BLASTED, MAPPED]	CL3371.Contig1_All	hypothetical protein PSTG_01516	669	10	1.16e-37	67.9	2	F:GO:0003676; P:GO:0015074	F:nucleic acid binding; P:DNA integration			mobidb-lite (MOBIDB_LITE)	no GO terms	no GO terms
[INTERPRO, BLASTED, MAPPED, ANNOTATED]	CL3385.Contig1_All	large subunit ribosomal L24e	705	10	2.19e-62	93.0	5	F:GO:0003735; C:GO:0022625; P:GO:0000027; P:GO:1902626; P:GO:0006412	F:structural constituent of ribosome; C:cytosolic large ribosomal subunit; P:ribosomal large subunit assembly; P:assembly of large subunit precursor of preribosome; P:translation			Coil (COILS); IPR000988 (PFAM); G3DSA:2.30.170.20 (GENE3D); mobidb-lite (MOBIDB_LITE); IPR000988 (PANTHER); PTHR10792:SF16 (PANTHER); IPR000988 (CDD); SSF57716 (SUPERFAMILY)	no GO terms	no GO terms
[INTERPRO, BLASTED, MAPPED, ANNOTATED]	CL3385.Contig2_All	large subunit ribosomal L24e	680	10	1.58e-62	93.0	5	F:GO:0003735; C:GO:0022625; P:GO:0000027; P:GO:1902626; P:GO:0006412	F:structural constituent of ribosome; C:cytosolic large ribosomal subunit; P:ribosomal large subunit assembly; P:assembly of large subunit precursor of preribosome; P:translation			Coil (COILS); IPR000988 (PFAM); G3DSA:2.30.170.20 (GENE3D); mobidb-lite (MOBIDB_LITE); IPR000988 (PANTHER); PTHR10792:SF16 (PANTHER); IPR000988 (CDD); SSF57716 (SUPERFAMILY)	no GO terms	no GO terms
[INTERPRO, BLASTED]	CL3391.Contig1_All	hypothetical protein PSTG_03569	259	2	1.58e-31	94.0						SIGNAL_PEPTIDE_C_REGION (PHOBIUS); SIGNAL_PEPTIDE_H_REGION (PHOBIUS); SIGNAL_PEPTIDE_N_REGION (PHOBIUS); SIGNAL_PEPTIDE (PHOBIUS); NON_CYTOPLASMIC_DOMAIN (PHOBIUS); SignalP-noTM (SIGNALP_EUK)	no GO terms	no GO terms
[INTERPRO, BLASTED, MAPPED, ANNOTATED]	CL3436.Contig1_All	tubulin alpha-1A chain	2011	10	0.0	94.7	6	F:GO:0005525; C:GO:0005737; F:GO:0003924; F:GO:0005200; C:GO:0005874; P:GO:0007017	F:GTP binding; C:cytoplasm; F:GTPase activity; F:structural constituent of cytoskeleton; C:microtubule; P:microtubule-based process	EC:3.6.1.15	Nucleoside-triphosphate phosphatase	Coil (COILS); IPR002452 (PRINTS); IPR000217 (PRINTS); IPR018316 (SMART); IPR003008 (SMART); IPR003008 (PFAM); G3DSA:1.10.287.600 (GENE3D); IPR003008 (G3DSA:3.40.50.GENE3D); IPR018316 (PFAM); IPR018316 (G3DSA:3.30.1330.GENE3D); IPR000217 (PANTHER); PTHR11588:SF213 (PANTHER); IPR017975 (PROSITE_PATTERNS); IPR013838 (PROSITE_PATTERNS); cd02186 (CDD); IPR008280 (SUPERFAMILY); IPR003008 (SUPERFAMILY)	F:GO:0005525; F:GO:0003924; F:GO:0005200; P:GO:0007017; C:GO:0005874	F:GTP binding; F:GTPase activity; F:structural constituent of cytoskeleton; P:microtubule-based process; C:microtubule
[INTERPRO, BLASTED, MAPPED, ANNOTATED]	CL3436.Contig2_All	tubulin alpha-1A chain	1237	10	0.0	96.9	6	F:GO:0005525; C:GO:0005737; F:GO:0003924; F:GO:0005200; C:GO:0005874; P:GO:0007017	F:GTP binding; C:cytoplasm; F:GTPase activity; F:structural constituent of cytoskeleton; C:microtubule; P:microtubule-based process	EC:3.6.1.15	Nucleoside-triphosphate phosphatase	Coil (COILS); IPR002452 (PRINTS); IPR000217 (PRINTS); IPR018316 (SMART); IPR003008 (SMART); IPR018316 (PFAM); IPR003008 (G3DSA:3.40.50.GENE3D); G3DSA:1.10.287.600 (GENE3D); IPR003008 (PFAM); IPR018316 (G3DSA:3.30.1330.GENE3D); IPR000217 (PANTHER); PTHR11588:SF180 (PANTHER); IPR017975 (PROSITE_PATTERNS); cd02186 (CDD); IPR003008 (SUPERFAMILY); IPR008280 (SUPERFAMILY)	F:GO:0005525; F:GO:0003924; F:GO:0005200; P:GO:0007017; C:GO:0005874	F:GTP binding; F:GTPase activity; F:structural constituent of cytoskeleton; P:microtubule-based process; C:microtubule
[INTERPRO, BLASTED, MAPPED, ANNOTATED]	CL3483.Contig1_All	hypothetical protein PSTG_02970	486	4	1.1e-58	79.5	5	F:GO:0000166; C:GO:0005737; F:GO:0008597; P:GO:0070884; P:GO:0019722	F:nucleotide binding; C:cytoplasm; F:calcium-dependent protein serine/threonine phosphatase regulator activity; P:regulation of calcineurin-NFAT signaling cascade; P:calcium-mediated signaling			mobidb-lite (MOBIDB_LITE)	no GO terms	no GO terms
[INTERPRO, BLASTED]	CL3513.Contig2_All	hypothetical protein PSTG_00901	686	1	1.12e-37	100.0						SIGNAL_PEPTIDE_C_REGION (PHOBIUS); SIGNAL_PEPTIDE (PHOBIUS); SIGNAL_PEPTIDE_H_REGION (PHOBIUS); SIGNAL_PEPTIDE_N_REGION (PHOBIUS); NON_CYTOPLASMIC_DOMAIN (PHOBIUS); TMhelix (TMHMM)	no GO terms	no GO terms
[INTERPRO, BLASTED]	CL3516.Contig1_All	hypothetical protein PSTG_11905	811	10	2.85e-71	66.7						no IPS match	no IPS match	no IPS match
[INTERPRO, BLASTED]	CL3516.Contig2_All	hypothetical protein PSTG_11905	858	10	8.67e-93	66.1						G3DSA:1.20.120.20 (GENE3D); SIGNAL_PEPTIDE_N_REGION (PHOBIUS); SIGNAL_PEPTIDE_C_REGION (PHOBIUS); SIGNAL_PEPTIDE (PHOBIUS); NON_CYTOPLASMIC_DOMAIN (PHOBIUS); SIGNAL_PEPTIDE_H_REGION (PHOBIUS); SignalP-noTM (SIGNALP_EUK)	no GO terms	no GO terms
[INTERPRO, BLASTED, MAPPED, ANNOTATED]	CL3521.Contig1_All	hypothetical protein PSTG_16894	1109	10	0.0	76.4	2	F:GO:0003676; F:GO:0046983	F:nucleic acid binding; F:protein dimerization activity			no IPS match	no IPS match	no IPS match
[INTERPRO, BLASTED, MAPPED, ANNOTATED]	CL3521.Contig2_All	hypothetical protein PSTG_16894	1318	10	0.0	74.7	2	F:GO:0003676; F:GO:0046983	F:nucleic acid binding; F:protein dimerization activity			PTHR23272:SF78 (PANTHER); PTHR23272 (PANTHER); IPR012337 (SUPERFAMILY)	F:GO:0003676	F:nucleic acid binding
[INTERPRO, BLASTED, MAPPED, ANNOTATED]	CL3549.Contig1_All	60S ribosomal L13	918	10	1.48e-107	91.2	4	F:GO:0003723; F:GO:0003735; C:GO:0022625; P:GO:0006412	F:RNA binding; F:structural constituent of ribosome; C:cytosolic large ribosomal subunit; P:translation			IPR001380 (PFAM); mobidb-lite (MOBIDB_LITE); mobidb-lite (MOBIDB_LITE); mobidb-lite (MOBIDB_LITE); PTHR11722:SF2 (PANTHER); IPR034295 (PANTHER)	F:GO:0003735; C:GO:0005840; C:GO:0005622; P:GO:0006412	F:structural constituent of ribosome; C:ribosome; C:intracellular; P:translation
[INTERPRO, BLASTED, MAPPED, ANNOTATED]	CL3549.Contig2_All	60S ribosomal L13	900	10	1.38e-121	90.6	4	F:GO:0003723; F:GO:0003735; C:GO:0022625; P:GO:0006412	F:RNA binding; F:structural constituent of ribosome; C:cytosolic large ribosomal subunit; P:translation			IPR001380 (PFAM); mobidb-lite (MOBIDB_LITE); mobidb-lite (MOBIDB_LITE); PTHR11722:SF2 (PANTHER); IPR034295 (PANTHER)	F:GO:0003735; C:GO:0005840; C:GO:0005622; P:GO:0006412	F:structural constituent of ribosome; C:ribosome; C:intracellular; P:translation
[INTERPRO, BLASTED, MAPPED, ANNOTATED]	CL3594.Contig1_All	14-3-3 family	1442	10	5.11e-168	96.3	1	F:GO:0019904	F:protein domain specific binding			Coil (COILS); IPR000308 (PRINTS); IPR023410 (SMART); IPR023410 (PFAM); IPR023410 (G3DSA:1.20.190.GENE3D); IPR000308 (PIRSF); mobidb-lite (MOBIDB_LITE); PTHR18860:SF40 (PANTHER); IPR000308 (PANTHER); IPR023409 (PROSITE_PATTERNS); IPR023409 (PROSITE_PATTERNS); IPR023410 (SUPERFAMILY)	F:GO:0019904	F:protein domain specific binding
[INTERPRO, BLASTED, MAPPED, ANNOTATED]	CL3594.Contig2_All	14-3-3 family	1364	10	2.32e-168	96.3	1	F:GO:0019904	F:protein domain specific binding			Coil (COILS); IPR000308 (PRINTS); IPR023410 (SMART); IPR023410 (PFAM); IPR023410 (G3DSA:1.20.190.GENE3D); IPR000308 (PIRSF); mobidb-lite (MOBIDB_LITE); PTHR18860:SF40 (PANTHER); IPR000308 (PANTHER); IPR023409 (PROSITE_PATTERNS); IPR023409 (PROSITE_PATTERNS); IPR023410 (SUPERFAMILY)	F:GO:0019904	F:protein domain specific binding
[INTERPRO, BLASTED, MAPPED, ANNOTATED]	CL3595.Contig1_All	argininosuccinate synthase	214	10	1.31e-36	96.0	6	F:GO:0005524; P:GO:0000053; P:GO:0006526; C:GO:0005737; P:GO:0000050; F:GO:0004055	F:ATP binding; P:argininosuccinate metabolic process; P:arginine biosynthetic process; C:cytoplasm; P:urea cycle; F:argininosuccinate synthase activity	EC:6.3.4.5	Argininosuccinate synthase	IPR001518 (PFAM); IPR024074 (G3DSA:3.90.1260.GENE3D); SSF69864 (SUPERFAMILY)	F:GO:0005524; P:GO:0006526; F:GO:0004055	F:ATP binding; P:arginine biosynthetic process; F:argininosuccinate synthase activity
[INTERPRO, BLASTED, MAPPED, ANNOTATED]	CL3595.Contig2_All	argininosuccinate synthase	1158	10	0.0	92.6	6	F:GO:0005524; P:GO:0000053; P:GO:0006526; C:GO:0005737; P:GO:0000050; F:GO:0004055	F:ATP binding; P:argininosuccinate metabolic process; P:arginine biosynthetic process; C:cytoplasm; P:urea cycle; F:argininosuccinate synthase activity	EC:6.3.4.5	Argininosuccinate synthase	IPR001518 (PFAM); IPR024074 (G3DSA:3.90.1260.GENE3D); IPR001518 (PANTHER); SSF69864 (SUPERFAMILY)	F:GO:0005524; P:GO:0006526; F:GO:0004055	F:ATP binding; P:arginine biosynthetic process; F:argininosuccinate synthase activity
[INTERPRO, BLASTED]	CL3633.Contig2_All	hypothetical protein PSTG_04189	700	1	4.35e-43	97.0						mobidb-lite (MOBIDB_LITE)	no GO terms	no GO terms
[INTERPRO, BLASTED, MAPPED, ANNOTATED]	CL3637.Contig1_All	uncharacterized protein LOC109773648	634	10	9.09e-40	73.5	1	C:GO:0016021	C:integral component of membrane			mobidb-lite (MOBIDB_LITE); PTHR33646 (PANTHER); PTHR33646:SF8 (PANTHER)	no GO terms	no GO terms
[INTERPRO, BLASTED, MAPPED, ANNOTATED]	CL3665.Contig2_All	serine threonine- phosphatase PP1	390	10	4.72e-48	99.3	40	P:GO:0007094; C:GO:0032153; P:GO:0044773; C:GO:0000778; P:GO:0007114; C:GO:0061638; P:GO:0006364; C:GO:0005730; C:GO:0001400; C:GO:0000164; P:GO:0009408; P:GO:0030846; C:GO:0005847; C:GO:0035838; C:GO:1990567; P:GO:0030847; C:GO:0035839; P:GO:0034501; P:GO:0070940; C:GO:0005829; P:GO:0031297; P:GO:0016576; P:GO:1902340; P:GO:0061587; P:GO:0000903; P:GO:0006873; P:GO:0007126; F:GO:0004722; P:GO:00…	P:mitotic spindle assembly checkpoint; C:cell division site; P:mitotic DNA damage checkpoint; C:condensed nuclear chromosome kinetochore; P:cell budding; C:CENP-A containing chromatin; P:rRNA processing; C:nucleolus; C:mating projection base; C:protein phosphatase type 1 complex; P:response to heat; P:termination of RNA polymerase II transcription, poly(A)-coupled; C:mRNA cleavage and polyadenyla…	EC:3.1.3.16; EC:3.1.3.41	Protein-serine/threonine phosphatase; 4-nitrophenylphosphatase	IPR029052 (G3DSA:3.60.21.GENE3D); IPR031675 (PFAM); PTHR11668:SF336 (PANTHER); PTHR11668 (PANTHER); IPR029052 (SUPERFAMILY)	no GO terms	no GO terms
[INTERPRO, BLASTED, MAPPED, ANNOTATED]	CL3673.Contig1_All	hypothetical protein PSTG_01078	1870	10	0.0	68.1	3	F:GO:0016491; C:GO:0016021; P:GO:0055114	F:oxidoreductase activity; C:integral component of membrane; P:oxidation-reduction process			no IPS match	no IPS match	no IPS match
[INTERPRO, BLASTED, MAPPED, ANNOTATED]	CL3705.Contig1_All	fumarate hydratase	581	10	1.63e-108	93.5	8	P:GO:0006108; P:GO:0051262; C:GO:0005739; C:GO:0005829; P:GO:0006099; F:GO:0004333; P:GO:0006106; C:GO:0045239	P:malate metabolic process; P:protein tetramerization; C:mitochondrion; C:cytosol; P:tricarboxylic acid cycle; F:fumarate hydratase activity; P:fumarate metabolic process; C:tricarboxylic acid cycle enzyme complex	EC:4.2.1.2	Fumarate hydratase	IPR022761 (PFAM); IPR024083 (G3DSA:1.10.275.GENE3D); IPR005677 (PANTHER); IPR008948 (SUPERFAMILY)	F:GO:0003824; F:GO:0004333; P:GO:0006106; C:GO:0045239	F:catalytic activity; F:fumarate hydratase activity; P:fumarate metabolic process; C:tricarboxylic acid cycle enzyme complex
[INTERPRO, BLASTED, MAPPED, ANNOTATED]	CL3705.Contig2_All	fumarate mitochondrial	671	10	7.27e-146	89.2	8	P:GO:0006108; P:GO:0051262; C:GO:0005739; C:GO:0005829; P:GO:0006099; F:GO:0004333; P:GO:0006106; C:GO:0045239	P:malate metabolic process; P:protein tetramerization; C:mitochondrion; C:cytosol; P:tricarboxylic acid cycle; F:fumarate hydratase activity; P:fumarate metabolic process; C:tricarboxylic acid cycle enzyme complex	EC:4.2.1.2	Fumarate hydratase	IPR024083 (G3DSA:1.10.275.GENE3D); IPR022761 (PFAM); IPR005677 (PANTHER); IPR008948 (SUPERFAMILY)	F:GO:0003824; F:GO:0004333; P:GO:0006106; C:GO:0045239	F:catalytic activity; F:fumarate hydratase activity; P:fumarate metabolic process; C:tricarboxylic acid cycle enzyme complex
[INTERPRO, BLASTED, MAPPED, ANNOTATED]	CL371.Contig1_All	26S protease regulatory subunit 6B homolog	341	10	5.15e-69	99.0	10	F:GO:0005524; C:GO:0008540; C:GO:0031597; C:GO:0031595; F:GO:0008233; F:GO:0017025; P:GO:0030433; P:GO:1901800; F:GO:0036402; P:GO:0045899	F:ATP binding; C:proteasome regulatory particle, base subcomplex; C:cytosolic proteasome complex; C:nuclear proteasome complex; F:peptidase activity; F:TBP-class protein binding; P:ER-associated ubiquitin-dependent protein catabolic process; P:positive regulation of proteasomal protein catabolic process; F:proteasome-activating ATPase activity; P:positive regulation of RNA polymerase II transcrip…	EC:3.6.1.3; EC:3.6.1.15	Adenosinetriphosphatase; Nucleoside-triphosphate phosphatase	PTHR23073 (PANTHER); PTHR23073:SF50 (PANTHER)	no GO terms	no GO terms
[INTERPRO, BLASTED, MAPPED, ANNOTATED]	CL3726.Contig1_All	hypothetical protein PSTG_13452	452	10	1.45e-93	71.3	8	C:GO:0005634; C:GO:0072686; P:GO:1902440; C:GO:1990811; P:GO:0000070; C:GO:0005829; P:GO:0034631; C:GO:0044732	C:nucleus; C:mitotic spindle; P:protein localization to mitotic spindle pole body; C:Msd1-Wdr8-Pkl1 complex; P:mitotic sister chromatid segregation; C:cytosol; P:microtubule anchoring at spindle pole body; C:mitotic spindle pole body			IPR015943 (G3DSA:2.130.10.GENE3D); PTHR16220 (PANTHER); PTHR16220:SF1 (PANTHER); IPR017986 (SUPERFAMILY)	F:GO:0005515	F:protein binding
[INTERPRO, BLASTED]	CL3737.Contig1_All	hypothetical protein PSTG_07166	520	1	7.73e-39	100.0						mobidb-lite (MOBIDB_LITE); SIGNAL_PEPTIDE_C_REGION (PHOBIUS); NON_CYTOPLASMIC_DOMAIN (PHOBIUS); SIGNAL_PEPTIDE_N_REGION (PHOBIUS); SIGNAL_PEPTIDE_H_REGION (PHOBIUS); SIGNAL_PEPTIDE (PHOBIUS); SignalP-noTM (SIGNALP_EUK)	no GO terms	no GO terms
[INTERPRO, BLASTED]	CL3737.Contig2_All	hypothetical protein PSTG_07428	566	3	1.55e-25	81.0						no IPS match	no IPS match	no IPS match
[INTERPRO, BLASTED]	CL3737.Contig3_All	hypothetical protein PSTG_07429	544	3	2.01e-28	85.33						mobidb-lite (MOBIDB_LITE); SIGNAL_PEPTIDE_C_REGION (PHOBIUS); NON_CYTOPLASMIC_DOMAIN (PHOBIUS); SIGNAL_PEPTIDE_H_REGION (PHOBIUS); SIGNAL_PEPTIDE_N_REGION (PHOBIUS); SIGNAL_PEPTIDE (PHOBIUS); SignalP-noTM (SIGNALP_EUK)	no GO terms	no GO terms
[INTERPRO, BLASTED, MAPPED, ANNOTATED]	CL3741.Contig1_All	60S ribosomal L29	682	10	2.49e-23	94.2	3	F:GO:0003735; P:GO:0002181; C:GO:0022625	F:structural constituent of ribosome; P:cytoplasmic translation; C:cytosolic large ribosomal subunit			IPR002673 (PFAM); mobidb-lite (MOBIDB_LITE); PTHR12884:SF13 (PANTHER); IPR002673 (PANTHER); IPR002673 (PRODOM)	F:GO:0003735; C:GO:0005840; C:GO:0005622; P:GO:0006412	F:structural constituent of ribosome; C:ribosome; C:intracellular; P:translation
[INTERPRO, BLASTED, MAPPED, ANNOTATED]	CL3741.Contig2_All	60S ribosomal L29	686	10	2.63e-22	94.2	3	F:GO:0003735; P:GO:0002181; C:GO:0022625	F:structural constituent of ribosome; P:cytoplasmic translation; C:cytosolic large ribosomal subunit			IPR002673 (PFAM); mobidb-lite (MOBIDB_LITE); IPR002673 (PRODOM)	F:GO:0003735; C:GO:0005840; C:GO:0005622; P:GO:0006412	F:structural constituent of ribosome; C:ribosome; C:intracellular; P:translation
[INTERPRO, BLASTED, MAPPED, ANNOTATED]	CL3763.Contig1_All	40S ribosomal S7	319	10	9.69e-22	92.2	8	C:GO:0032040; F:GO:0003735; C:GO:0022627; P:GO:0042274; P:GO:0006364; C:GO:0005730; C:GO:0030686; P:GO:0006412	C:small-subunit processome; F:structural constituent of ribosome; C:cytosolic small ribosomal subunit; P:ribosomal small subunit biogenesis; P:rRNA processing; C:nucleolus; C:90S preribosome; P:translation			no IPS match	no IPS match	no IPS match
[INTERPRO, BLASTED, MAPPED, ANNOTATED]	CL3763.Contig2_All	40S ribosomal S7	275	10	4.15e-22	92.6	8	C:GO:0032040; F:GO:0003735; C:GO:0022627; P:GO:0042274; P:GO:0006364; C:GO:0005730; C:GO:0030686; P:GO:0006412	C:small-subunit processome; F:structural constituent of ribosome; C:cytosolic small ribosomal subunit; P:ribosomal small subunit biogenesis; P:rRNA processing; C:nucleolus; C:90S preribosome; P:translation			IPR000554 (PFAM)	F:GO:0003735; C:GO:0005840; C:GO:0005622; P:GO:0006412	F:structural constituent of ribosome; C:ribosome; C:intracellular; P:translation
[INTERPRO, BLASTED]	CL3778.Contig1_All	hypothetical protein PSTG_03248	698	1	4.33e-74	98.0						SIGNAL_PEPTIDE_H_REGION (PHOBIUS); NON_CYTOPLASMIC_DOMAIN (PHOBIUS); SIGNAL_PEPTIDE_N_REGION (PHOBIUS); SIGNAL_PEPTIDE_C_REGION (PHOBIUS); SIGNAL_PEPTIDE (PHOBIUS); SignalP-noTM (SIGNALP_EUK); SignalP-noTM (SIGNALP_GRAM_NEGATIVE); TMhelix (TMHMM)	no GO terms	no GO terms
[INTERPRO, BLASTED]	CL3778.Contig2_All	hypothetical protein PSTG_03248	821	1	1.25e-64	75.0						NON_CYTOPLASMIC_DOMAIN (PHOBIUS); SIGNAL_PEPTIDE_N_REGION (PHOBIUS); SIGNAL_PEPTIDE_H_REGION (PHOBIUS); SIGNAL_PEPTIDE (PHOBIUS); SIGNAL_PEPTIDE_C_REGION (PHOBIUS); SignalP-noTM (SIGNALP_GRAM_NEGATIVE); SignalP-noTM (SIGNALP_EUK); TMhelix (TMHMM)	no GO terms	no GO terms
[INTERPRO, BLASTED]	CL3841.Contig1_All	hypothetical protein PSTG_16188	290	3	2.94e-43	87.33						NON_CYTOPLASMIC_DOMAIN (PHOBIUS); SIGNAL_PEPTIDE_N_REGION (PHOBIUS); SIGNAL_PEPTIDE (PHOBIUS); SIGNAL_PEPTIDE_H_REGION (PHOBIUS); SIGNAL_PEPTIDE_C_REGION (PHOBIUS); SignalP-TM (SIGNALP_GRAM_POSITIVE); TMhelix (TMHMM)	no GO terms	no GO terms
[INTERPRO, BLASTED, MAPPED, ANNOTATED]	CL3856.Contig1_All	tubulin alpha-1A chain	452	10	6.51e-67	96.4	6	F:GO:0005525; C:GO:0005737; F:GO:0003924; F:GO:0005200; C:GO:0005874; P:GO:0007017	F:GTP binding; C:cytoplasm; F:GTPase activity; F:structural constituent of cytoskeleton; C:microtubule; P:microtubule-based process	EC:3.6.1.15	Nucleoside-triphosphate phosphatase	IPR002452 (PRINTS); IPR000217 (PRINTS); IPR003008 (G3DSA:3.40.50.GENE3D); IPR003008 (PFAM); IPR000217 (PANTHER); PTHR11588:SF232 (PANTHER); IPR003008 (SUPERFAMILY)	F:GO:0005525; F:GO:0003924; F:GO:0005200; P:GO:0007017; C:GO:0005874	F:GTP binding; F:GTPase activity; F:structural constituent of cytoskeleton; P:microtubule-based process; C:microtubule
[INTERPRO, BLASTED]	CL388.Contig1_All	high mobility group B1	1113	10	6.15e-54	84.7						Coil (COILS); PR00886 (PRINTS); IPR009071 (SMART); IPR009071 (G3DSA:1.10.30.GENE3D); IPR009071 (PFAM); mobidb-lite (MOBIDB_LITE); PTHR13711 (PANTHER); IPR009071 (PROSITE_PROFILES); cd01390 (CDD); IPR009071 (SUPERFAMILY)	no GO terms	no GO terms
[INTERPRO, BLASTED]	CL388.Contig2_All	high mobility group B1	903	10	1.06e-54	84.7						Coil (COILS); PR00886 (PRINTS); IPR009071 (SMART); IPR009071 (G3DSA:1.10.30.GENE3D); IPR009071 (PFAM); mobidb-lite (MOBIDB_LITE); mobidb-lite (MOBIDB_LITE); PTHR13711 (PANTHER); IPR009071 (PROSITE_PROFILES); cd01390 (CDD); IPR009071 (SUPERFAMILY)	no GO terms	no GO terms
[INTERPRO, BLASTED, MAPPED, ANNOTATED]	CL3880.Contig1_All	S-adenosyl-L-methionine-dependent methyltransferase	503	10	1.25e-93	73.8	3	F:GO:0003723; F:GO:0016428; P:GO:0030488	F:RNA binding; F:tRNA (cytosine-5-)-methyltransferase activity; P:tRNA methylation			G3DSA:3.40.50.150 (GENE3D); PTHR22808 (PANTHER); PTHR22808:SF15 (PANTHER); IPR001678 (PROSITE_PROFILES)	F:GO:0008168	F:methyltransferase activity
[INTERPRO, BLASTED]	CL3886.Contig1_All	hypothetical protein PSTG_04394	983	8	1.97e-107	62.13						IPR021851 (PFAM); PTHR35567 (PANTHER); NON_CYTOPLASMIC_DOMAIN (PHOBIUS); SIGNAL_PEPTIDE_C_REGION (PHOBIUS); SIGNAL_PEPTIDE (PHOBIUS); SIGNAL_PEPTIDE_N_REGION (PHOBIUS); SIGNAL_PEPTIDE_H_REGION (PHOBIUS); SignalP-noTM (SIGNALP_GRAM_NEGATIVE); SignalP-noTM (SIGNALP_EUK); SignalP-TM (SIGNALP_GRAM_POSITIVE)	no GO terms	no GO terms
[INTERPRO, BLASTED, MAPPED, ANNOTATED]	CL3925.Contig3_All	hypothetical protein PSTG_13243	443	10	2.06e-85	90.6	5	C:GO:0005634; F:GO:0003700; F:GO:0000977; F:GO:0046983; P:GO:0006357	C:nucleus; F:transcription factor activity, sequence-specific DNA binding; F:RNA polymerase II regulatory region sequence-specific DNA binding; F:protein dimerization activity; P:regulation of transcription from RNA polymerase II promoter			mobidb-lite (MOBIDB_LITE); PTHR23272:SF87 (PANTHER); PTHR23272 (PANTHER)	no GO terms	no GO terms
[INTERPRO, BLASTED]	CL3952.Contig2_All	hypothetical protein PSTG_16804	977	10	5.15e-115	83.1						G3DSA:1.10.8.10 (GENE3D); IPR003892 (PFAM); mobidb-lite (MOBIDB_LITE); mobidb-lite (MOBIDB_LITE); PTHR16308 (PANTHER); PTHR16308:SF22 (PANTHER); cd14368 (CDD)	F:GO:0005515	F:protein binding
[INTERPRO, BLASTED]	CL3978.Contig1_All	hypothetical protein PSTG_07366	585	4	3.94e-72	80.75						IPR019331 (PFAM); mobidb-lite (MOBIDB_LITE); PTHR13495 (PANTHER)	no GO terms	no GO terms
[INTERPRO, BLASTED]	CL3979.Contig1_All	hypothetical protein PSTG_00565	532	5	5.37e-121	72.2						IPR011990 (G3DSA:1.25.40.GENE3D)	F:GO:0005515	F:protein binding
[INTERPRO, BLASTED]	CL3986.Contig1_All	hypothetical protein PSTG_16034	420	5	1.15e-61	76.4						IPR028005 (PFAM); mobidb-lite (MOBIDB_LITE)	no GO terms	no GO terms
[INTERPRO, BLASTED, MAPPED, ANNOTATED]	CL4005.Contig1_All	hypothetical protein PSTG_17708, partial	938	10	6.61e-139	83.0	2	F:GO:0003676; F:GO:0008270	F:nucleic acid binding; F:zinc ion binding			IPR001878 (G3DSA:4.10.60.GENE3D); IPR001878 (G3DSA:4.10.60.GENE3D); mobidb-lite (MOBIDB_LITE); mobidb-lite (MOBIDB_LITE); IPR001878 (PROSITE_PROFILES); IPR001878 (SUPERFAMILY)	F:GO:0003676; F:GO:0008270	F:nucleic acid binding; F:zinc ion binding
[INTERPRO, BLASTED, MAPPED, ANNOTATED]	CL4009.Contig1_All	urease accessory	998	10	7.74e-175	88.2	3	P:GO:0006807; F:GO:0003924; F:GO:0016151	P:nitrogen compound metabolic process; F:GTPase activity; F:nickel cation binding	EC:3.6.1.15	Nucleoside-triphosphate phosphatase	IPR004400 (TIGRFAM); G3DSA:3.40.50.300 (GENE3D); IPR003495 (PFAM); PIRSF005624 (PIRSF); mobidb-lite (MOBIDB_LITE); IPR004400 (PANTHER); IPR004400 (HAMAP); IPR027417 (SUPERFAMILY)	P:GO:0006807; F:GO:0003924; F:GO:0016151	P:nitrogen compound metabolic process; F:GTPase activity; F:nickel cation binding
[INTERPRO, BLASTED, MAPPED, ANNOTATED]	CL4009.Contig3_All	urease accessory	1024	10	3.56e-164	88.3	3	P:GO:0006807; F:GO:0003924; F:GO:0016151	P:nitrogen compound metabolic process; F:GTPase activity; F:nickel cation binding	EC:3.6.1.15	Nucleoside-triphosphate phosphatase	IPR004400 (TIGRFAM); IPR003495 (PFAM); PIRSF005624 (PIRSF); G3DSA:3.40.50.300 (GENE3D); mobidb-lite (MOBIDB_LITE); IPR004400 (PANTHER); SIGNAL_PEPTIDE_N_REGION (PHOBIUS); SIGNAL_PEPTIDE_C_REGION (PHOBIUS); SIGNAL_PEPTIDE_H_REGION (PHOBIUS); SIGNAL_PEPTIDE (PHOBIUS); NON_CYTOPLASMIC_DOMAIN (PHOBIUS); IPR004400 (HAMAP); IPR027417 (SUPERFAMILY)	P:GO:0006807; F:GO:0016151; F:GO:0003924	P:nitrogen compound metabolic process; F:nickel cation binding; F:GTPase activity
[INTERPRO, BLASTED]	CL4024.Contig1_All	hypothetical protein PSTG_10466	982	8	1.06e-64	78.5						mobidb-lite (MOBIDB_LITE); mobidb-lite (MOBIDB_LITE); SIGNAL_PEPTIDE_H_REGION (PHOBIUS); NON_CYTOPLASMIC_DOMAIN (PHOBIUS); SIGNAL_PEPTIDE (PHOBIUS); SIGNAL_PEPTIDE_C_REGION (PHOBIUS); SIGNAL_PEPTIDE_N_REGION (PHOBIUS); SignalP-noTM (SIGNALP_EUK); SignalP-noTM (SIGNALP_GRAM_NEGATIVE); SignalP-TM (SIGNALP_GRAM_POSITIVE); TMhelix (TMHMM)	no GO terms	no GO terms
[INTERPRO, BLASTED]	CL4066.Contig1_All	hypothetical protein PSTG_04609	786	10	3.92e-89	73.6						SIGNAL_PEPTIDE (PHOBIUS); NON_CYTOPLASMIC_DOMAIN (PHOBIUS); SIGNAL_PEPTIDE_C_REGION (PHOBIUS); SIGNAL_PEPTIDE_N_REGION (PHOBIUS); SIGNAL_PEPTIDE_H_REGION (PHOBIUS); SignalP-noTM (SIGNALP_GRAM_NEGATIVE); SignalP-TM (SIGNALP_GRAM_POSITIVE); SignalP-noTM (SIGNALP_EUK)	no GO terms	no GO terms
[INTERPRO, BLASTED, MAPPED, ANNOTATED]	CL4117.Contig2_All	LAG1-DNAbind-domain-containing [Auricularia subglabra TFB-10046 SS5]	1323	10	0.0	75.6	5	C:GO:0005634; C:GO:0016020; F:GO:0000978; F:GO:0000982; P:GO:0006357	C:nucleus; C:membrane; F:RNA polymerase II core promoter proximal region sequence-specific DNA binding; F:transcription factor activity, RNA polymerase II core promoter proximal region sequence-specific binding; P:regulation of transcription from RNA polymerase II promoter			IPR015351 (G3DSA:2.60.40.GENE3D); IPR015351 (PFAM); mobidb-lite (MOBIDB_LITE); mobidb-lite (MOBIDB_LITE); PTHR10665 (PANTHER); PTHR10665:SF7 (PANTHER); IPR008967 (SUPERFAMILY)	F:GO:0003677; C:GO:0005634; F:GO:0003700; P:GO:0006355	F:DNA binding; C:nucleus; F:transcription factor activity, sequence-specific DNA binding; P:regulation of transcription, DNA-templated
[INTERPRO, BLASTED]	CL4121.Contig1_All	hypothetical protein TRIUR3_32900	518	2	5.8e-21	85.5						SignalP-noTM (SIGNALP_EUK)	no GO terms	no GO terms
[INTERPRO, BLASTED, MAPPED, ANNOTATED]	CL4136.Contig1_All	NADH dehydrogenase [ubiquinone] 1 alpha subcomplex subunit 8-B-like	1097	10	1.15e-78	97.8	5	C:GO:0005747; F:GO:0008137; P:GO:0055114; P:GO:0006886; C:GO:0009536	C:mitochondrial respiratory chain complex I; F:NADH dehydrogenase (ubiquinone) activity; P:oxidation-reduction process; P:intracellular protein transport; C:plastid	EC:1.6.99.5; EC:1.6.99.3; EC:1.6.5.3	Acting on NADH or NADPH; NADH dehydrogenase; NADH:ubiquinone reductase (H(+)-translocating)	mobidb-lite (MOBIDB_LITE); mobidb-lite (MOBIDB_LITE)	no GO terms	no GO terms
[INTERPRO, BLASTED]	CL414.Contig2_All	hypothetical protein PSTG_02885	467	1	8.1e-29	96.0						NON_CYTOPLASMIC_DOMAIN (PHOBIUS); SIGNAL_PEPTIDE_C_REGION (PHOBIUS); SIGNAL_PEPTIDE_N_REGION (PHOBIUS); SIGNAL_PEPTIDE (PHOBIUS); SIGNAL_PEPTIDE_H_REGION (PHOBIUS); SignalP-noTM (SIGNALP_GRAM_NEGATIVE); SignalP-noTM (SIGNALP_EUK); SignalP-TM (SIGNALP_GRAM_POSITIVE)	no GO terms	no GO terms
[INTERPRO, BLASTED, MAPPED, ANNOTATED]	CL4169.Contig1_All	60S ribosomal L28	612	10	3.03e-94	90.3	5	C:GO:0005634; F:GO:0003723; F:GO:0003735; C:GO:0015934; P:GO:0006412	C:nucleus; F:RNA binding; F:structural constituent of ribosome; C:large ribosomal subunit; P:translation			G3DSA:4.10.990.10 (GENE3D); IPR021131 (PFAM); G3DSA:3.100.10.10 (GENE3D); mobidb-lite (MOBIDB_LITE); PTHR11721 (PANTHER); PTHR11721:SF8 (PANTHER); IPR001196 (PROSITE_PATTERNS); IPR030878 (HAMAP); IPR021131 (SUPERFAMILY)	F:GO:0003735; C:GO:0015934; C:GO:0005840; C:GO:0005622; P:GO:0006412	F:structural constituent of ribosome; C:large ribosomal subunit; C:ribosome; C:intracellular; P:translation
[INTERPRO, BLASTED, MAPPED, ANNOTATED]	CL4169.Contig2_All	60S ribosomal L28	606	10	2.8e-95	90.3	5	C:GO:0005634; F:GO:0003723; F:GO:0003735; C:GO:0015934; P:GO:0006412	C:nucleus; F:RNA binding; F:structural constituent of ribosome; C:large ribosomal subunit; P:translation			G3DSA:4.10.990.10 (GENE3D); IPR021131 (PFAM); G3DSA:3.100.10.10 (GENE3D); mobidb-lite (MOBIDB_LITE); PTHR11721 (PANTHER); PTHR11721:SF8 (PANTHER); IPR001196 (PROSITE_PATTERNS); IPR030878 (HAMAP); IPR021131 (SUPERFAMILY)	F:GO:0003735; C:GO:0015934; C:GO:0005840; C:GO:0005622; P:GO:0006412	F:structural constituent of ribosome; C:large ribosomal subunit; C:ribosome; C:intracellular; P:translation
[INTERPRO, BLASTED, MAPPED, ANNOTATED]	CL4188.Contig1_All	hypothetical protein PSTG_07627	2238	10	0.0	83.7	5	C:GO:0005634; P:GO:0031657; F:GO:0016538; P:GO:0007096; C:GO:0005829	C:nucleus; P:regulation of cyclin-dependent protein serine/threonine kinase activity involved in G1/S transition of mitotic cell cycle; F:cyclin-dependent protein serine/threonine kinase regulator activity; P:regulation of exit from mitosis; C:cytosol			IPR013763 (SMART); IPR004367 (SMART); IPR004367 (PFAM); PIRSF001771 (PIRSF); IPR013763 (G3DSA:1.10.472.GENE3D); IPR006671 (PFAM); IPR013763 (G3DSA:1.10.472.GENE3D); mobidb-lite (MOBIDB_LITE); mobidb-lite (MOBIDB_LITE); mobidb-lite (MOBIDB_LITE); PTHR10177:SF321 (PANTHER); PTHR10177 (PANTHER); IPR006671 (PROSITE_PATTERNS); cd00043 (CDD); IPR013763 (SUPERFAMILY); IPR013763 (SUPERFAMILY)	C:GO:0005634	C:nucleus
[INTERPRO, BLASTED, MAPPED, ANNOTATED]	CL4198.Contig2_All	glycoside hydrolase family 17	1360	10	0.0	82.1	3	P:GO:0005975; C:GO:0016021; F:GO:0004553	P:carbohydrate metabolic process; C:integral component of membrane; F:hydrolase activity, hydrolyzing O-glycosyl compounds			G3DSA:3.20.20.80 (GENE3D); PTHR16631:SF21 (PANTHER); PTHR16631 (PANTHER); NON_CYTOPLASMIC_DOMAIN (PHOBIUS); SIGNAL_PEPTIDE (PHOBIUS); SIGNAL_PEPTIDE_H_REGION (PHOBIUS); CYTOPLASMIC_DOMAIN (PHOBIUS); SIGNAL_PEPTIDE_C_REGION (PHOBIUS); SIGNAL_PEPTIDE_N_REGION (PHOBIUS); TRANSMEMBRANE (PHOBIUS); SignalP-noTM (SIGNALP_GRAM_NEGATIVE); SignalP-noTM (SIGNALP_EUK); IPR017853 (SUPERFAMILY)	no GO terms	no GO terms
[INTERPRO, BLASTED, MAPPED, ANNOTATED]	CL4252.Contig2_All	Cu Zn superoxide dismutase	1547	10	0.0	70.6	6	F:GO:0008270; F:GO:0005507; C:GO:0005737; P:GO:0019430; P:GO:0055114; F:GO:0004784	F:zinc ion binding; F:copper ion binding; C:cytoplasm; P:removal of superoxide radicals; P:oxidation-reduction process; F:superoxide dismutase activity	EC:1.15.1.1	Superoxide dismutase	IPR001424 (PFAM); IPR001424 (G3DSA:2.60.40.GENE3D); mobidb-lite (MOBIDB_LITE); PTHR10003:SF47 (PANTHER); PTHR10003 (PANTHER); SIGNAL_PEPTIDE_H_REGION (PHOBIUS); SIGNAL_PEPTIDE (PHOBIUS); TRANSMEMBRANE (PHOBIUS); SIGNAL_PEPTIDE_C_REGION (PHOBIUS); NON_CYTOPLASMIC_DOMAIN (PHOBIUS); CYTOPLASMIC_DOMAIN (PHOBIUS); SIGNAL_PEPTIDE_N_REGION (PHOBIUS); SignalP-TM (SIGNALP_GRAM_POSITIVE); SignalP-noTM (SIG…	P:GO:0006801; F:GO:0046872; P:GO:0055114	P:superoxide metabolic process; F:metal ion binding; P:oxidation-reduction process
[INTERPRO, BLASTED, MAPPED, ANNOTATED]	CL4271.Contig1_All	PDI family	887	10	2.39e-163	79.4	7	F:GO:0003756; F:GO:0015035; F:GO:0019153; P:GO:0045454; P:GO:0055114; C:GO:0000324; P:GO:0006457	F:protein disulfide isomerase activity; F:protein disulfide oxidoreductase activity; F:protein-disulfide reductase (glutathione) activity; P:cell redox homeostasis; P:oxidation-reduction process; C:fungal-type vacuole; P:protein folding	EC:5.3.4.1; EC:1.8.4.2	Protein disulfide-isomerase; Protein-disulfide reductase (glutathione)	PR00421 (PRINTS); G3DSA:3.40.30.10 (GENE3D); G3DSA:3.40.30.10 (GENE3D); IPR013766 (PFAM); PTHR18929 (PANTHER); PTHR18929:SF149 (PANTHER); IPR017937 (PROSITE_PATTERNS); IPR013766 (PROSITE_PROFILES); IPR012336 (SUPERFAMILY); IPR012336 (SUPERFAMILY)	P:GO:0045454	P:cell redox homeostasis
[INTERPRO, BLASTED, MAPPED, ANNOTATED]	CL43.Contig1_All	succinate dehydrogenase [ubiquinone] iron-sulfur mitochondrial	1020	10	5.33e-144	96.8	8	F:GO:0008177; F:GO:0046872; F:GO:0009055; F:GO:0051538; P:GO:0006099; F:GO:0051539; F:GO:0051537; C:GO:0005743	F:succinate dehydrogenase (ubiquinone) activity; F:metal ion binding; F:electron carrier activity; F:3 iron, 4 sulfur cluster binding; P:tricarboxylic acid cycle; F:4 iron, 4 sulfur cluster binding; F:2 iron, 2 sulfur cluster binding; C:mitochondrial inner membrane	EC:1.3.99.1; EC:1.3.5.1	Deleted entry; Succinate dehydrogenase (quinone)	G3DSA:1.10.1060.10 (GENE3D); IPR025192 (PFAM); IPR004489 (TIGRFAM); IPR012675 (G3DSA:3.10.20.GENE3D); PF13534 (PFAM); PTHR11921 (PANTHER); IPR006058 (PROSITE_PATTERNS); IPR017900 (PROSITE_PATTERNS); IPR017896 (PROSITE_PROFILES); IPR001041 (PROSITE_PROFILES); IPR001041 (CDD); IPR001041 (SUPERFAMILY); IPR009051 (SUPERFAMILY)	F:GO:0016491; F:GO:0009055; P:GO:0006099; P:GO:0055114; F:GO:0051536; F:GO:0051537	F:oxidoreductase activity; F:electron carrier activity; P:tricarboxylic acid cycle; P:oxidation-reduction process; F:iron-sulfur cluster binding; F:2 iron, 2 sulfur cluster binding
[INTERPRO, BLASTED, MAPPED, ANNOTATED]	CL43.Contig2_All	succinate dehydrogenase [ubiquinone] iron-sulfur mitochondrial	789	10	2.67e-145	96.8	8	F:GO:0008177; F:GO:0046872; F:GO:0009055; F:GO:0051538; P:GO:0006099; F:GO:0051539; F:GO:0051537; C:GO:0005743	F:succinate dehydrogenase (ubiquinone) activity; F:metal ion binding; F:electron carrier activity; F:3 iron, 4 sulfur cluster binding; P:tricarboxylic acid cycle; F:4 iron, 4 sulfur cluster binding; F:2 iron, 2 sulfur cluster binding; C:mitochondrial inner membrane	EC:1.3.99.1; EC:1.3.5.1	Deleted entry; Succinate dehydrogenase (quinone)	IPR025192 (PFAM); G3DSA:1.10.1060.10 (GENE3D); IPR004489 (TIGRFAM); IPR012675 (G3DSA:3.10.20.GENE3D); PF13534 (PFAM); PTHR11921 (PANTHER); IPR017900 (PROSITE_PATTERNS); IPR006058 (PROSITE_PATTERNS); IPR017896 (PROSITE_PROFILES); IPR001041 (PROSITE_PROFILES); IPR001041 (CDD); IPR001041 (SUPERFAMILY); IPR009051 (SUPERFAMILY)	F:GO:0016491; F:GO:0009055; P:GO:0006099; P:GO:0055114; F:GO:0051536; F:GO:0051537	F:oxidoreductase activity; F:electron carrier activity; P:tricarboxylic acid cycle; P:oxidation-reduction process; F:iron-sulfur cluster binding; F:2 iron, 2 sulfur cluster binding
[INTERPRO, BLASTED, MAPPED, ANNOTATED]	CL4315.Contig1_All	histone	398	10	3.96e-43	97.2	4	C:GO:0005634; F:GO:0003677; F:GO:0046982; C:GO:0000786	C:nucleus; F:DNA binding; F:protein heterodimerization activity; C:nucleosome			IPR000164 (PRINTS); IPR000164 (SMART); IPR007125 (PFAM); G3DSA:1.10.20.10 (GENE3D); mobidb-lite (MOBIDB_LITE); PTHR11426:SF93 (PANTHER); IPR000164 (PANTHER); IPR000164 (PROSITE_PATTERNS); IPR000164 (PROSITE_PATTERNS); IPR009072 (SUPERFAMILY)	F:GO:0003677; F:GO:0046982; C:GO:0000786	F:DNA binding; F:protein heterodimerization activity; C:nucleosome
[INTERPRO, BLASTED, MAPPED, ANNOTATED]	CL4315.Contig2_All	histone	687	10	1.57e-62	98.4	4	C:GO:0005634; F:GO:0003677; F:GO:0046982; C:GO:0000786	C:nucleus; F:DNA binding; F:protein heterodimerization activity; C:nucleosome			IPR000164 (PRINTS); IPR000164 (SMART); IPR007125 (PFAM); G3DSA:1.10.20.10 (GENE3D); mobidb-lite (MOBIDB_LITE); PTHR11426:SF93 (PANTHER); IPR000164 (PANTHER); IPR000164 (PROSITE_PATTERNS); IPR000164 (PROSITE_PATTERNS); IPR009072 (SUPERFAMILY)	F:GO:0003677; F:GO:0046982; C:GO:0000786	F:DNA binding; F:protein heterodimerization activity; C:nucleosome
[INTERPRO, BLASTED, MAPPED, ANNOTATED]	CL434.Contig1_All	hypothetical protein PSTG_05686	486	4	1.04e-23	81.5	1	C:GO:0033588	C:Elongator holoenzyme complex			mobidb-lite (MOBIDB_LITE)	no GO terms	no GO terms
[INTERPRO, BLASTED, MAPPED, ANNOTATED]	CL434.Contig2_All	hypothetical protein PSTG_05692	386	5	8.33e-44	79.0	1	C:GO:0033588	C:Elongator holoenzyme complex			mobidb-lite (MOBIDB_LITE)	no GO terms	no GO terms
[INTERPRO, BLASTED, MAPPED, ANNOTATED]	CL4349.Contig1_All	Obg-like ATPase 1	695	10	1.15e-145	93.2	7	F:GO:0005525; F:GO:0016887; C:GO:0005634; F:GO:0005524; F:GO:0043022; C:GO:0005829; F:GO:0043023	F:GTP binding; F:ATPase activity; C:nucleus; F:ATP binding; F:ribosome binding; C:cytosol; F:ribosomal large subunit binding	EC:3.6.1.3; EC:3.6.1.15	Adenosinetriphosphatase; Nucleoside-triphosphate phosphatase	IPR006073 (PRINTS); IPR006073 (PFAM); G3DSA:3.40.50.300 (GENE3D); IPR023192 (G3DSA:1.10.150.GENE3D); PTHR23305 (PANTHER); PTHR23305:SF17 (PANTHER); IPR031167 (PROSITE_PROFILES); cd01900 (CDD); IPR027417 (SUPERFAMILY)	F:GO:0005525	F:GTP binding
[INTERPRO, BLASTED]	CL4368.Contig1_All	hypothetical protein PSTG_07499	938	2	7.67e-30	83.0						mobidb-lite (MOBIDB_LITE); SIGNAL_PEPTIDE_N_REGION (PHOBIUS); NON_CYTOPLASMIC_DOMAIN (PHOBIUS); SIGNAL_PEPTIDE_C_REGION (PHOBIUS); SIGNAL_PEPTIDE (PHOBIUS); SIGNAL_PEPTIDE_H_REGION (PHOBIUS); SignalP-TM (SIGNALP_GRAM_POSITIVE); SignalP-noTM (SIGNALP_EUK); SignalP-noTM (SIGNALP_GRAM_NEGATIVE)	no GO terms	no GO terms
[INTERPRO, BLASTED]	CL4368.Contig2_All	hypothetical protein PSTG_07483	953	2	2.95e-62	85.5						Coil (COILS); mobidb-lite (MOBIDB_LITE); SIGNAL_PEPTIDE_H_REGION (PHOBIUS); SIGNAL_PEPTIDE_N_REGION (PHOBIUS); SIGNAL_PEPTIDE_C_REGION (PHOBIUS); SIGNAL_PEPTIDE (PHOBIUS); NON_CYTOPLASMIC_DOMAIN (PHOBIUS); SignalP-noTM (SIGNALP_GRAM_NEGATIVE); SignalP-noTM (SIGNALP_EUK); SignalP-TM (SIGNALP_GRAM_POSITIVE)	no GO terms	no GO terms
[INTERPRO, BLASTED, MAPPED, ANNOTATED]	CL4372.Contig1_All	Saccharomyces cerevisiae YOR357C SNX3 Sorting nexin required to maintain late-Golgi resident enzymes in their proper location by recycling molecules from the prevacuolar compartment	893	10	6.73e-111	94.0	10	C:GO:0005634; C:GO:0005768; P:GO:0016050; C:GO:0000407; P:GO:0006914; F:GO:0035091; C:GO:0005829; C:GO:0019898; P:GO:0006897; P:GO:0032258	C:nucleus; C:endosome; P:vesicle organization; C:pre-autophagosomal structure; P:autophagy; F:phosphatidylinositol binding; C:cytosol; C:extrinsic component of membrane; P:endocytosis; P:CVT pathway			mobidb-lite (MOBIDB_LITE)	no GO terms	no GO terms
[INTERPRO, BLASTED]	CL4390.Contig1_All	cyclin-dependent kinase inhibitor SMR1-like	585	3	3.31e-67	82.0						mobidb-lite (MOBIDB_LITE); PTHR34202 (PANTHER); PTHR34202:SF5 (PANTHER)	no GO terms	no GO terms
[INTERPRO, BLASTED, MAPPED, ANNOTATED]	CL4413.Contig2_All	glycine-rich RNA binding	1234	10	4.54e-84	72.8	2	F:GO:0000166; F:GO:0003676	F:nucleotide binding; F:nucleic acid binding			IPR000504 (SMART); IPR000504 (PFAM); G3DSA:3.30.70.330 (GENE3D); mobidb-lite (MOBIDB_LITE); PTHR15241 (PANTHER); IPR000504 (PROSITE_PROFILES); IPR000504 (SUPERFAMILY)	F:GO:0003676	F:nucleic acid binding
[INTERPRO, BLASTED, MAPPED, ANNOTATED]	CL4413.Contig4_All	hypothetical protein PSTG_15926	817	3	1.7e-44	72.0	2	F:GO:0000166; F:GO:0003676	F:nucleotide binding; F:nucleic acid binding			mobidb-lite (MOBIDB_LITE); mobidb-lite (MOBIDB_LITE)	no GO terms	no GO terms
[INTERPRO, BLASTED, MAPPED, ANNOTATED]	CL4442.Contig2_All	plasma membrane proteolipid 3	524	10	3.67e-17	95.9	1	C:GO:0016021	C:integral component of membrane			IPR000612 (PFAM); IPR000612 (PANTHER); PTHR21659:SF51 (PANTHER); IPR000612 (PROSITE_PATTERNS); CYTOPLASMIC_DOMAIN (PHOBIUS); NON_CYTOPLASMIC_DOMAIN (PHOBIUS); TRANSMEMBRANE (PHOBIUS); TMhelix (TMHMM)	C:GO:0016021	C:integral component of membrane
[INTERPRO, BLASTED, MAPPED]	CL4446.Contig1_All	hypothetical protein PSTG_05068	1092	10	0.0	83.2	2	F:GO:0016491; P:GO:0055114	F:oxidoreductase activity; P:oxidation-reduction process			IPR002347 (PRINTS); IPR002347 (PRINTS); PF13561 (PFAM); G3DSA:3.40.50.720 (GENE3D); PTHR43618 (PANTHER); PTHR43618:SF3 (PANTHER); IPR016040 (SUPERFAMILY)	no GO terms	no GO terms
[INTERPRO, BLASTED]	CL4450.Contig1_All	hypothetical protein PSTG_08334	1085	5	9.08e-121	80.2						no IPS match	no IPS match	no IPS match
[INTERPRO, BLASTED, MAPPED, ANNOTATED]	CL4462.Contig1_All	1-aminocyclopropane-1-carboxylate oxidase homolog 4-like	1083	10	1.02e-70	95.0	6	F:GO:0000166; F:GO:0003677; F:GO:0003723; F:GO:0016491; F:GO:0046872; P:GO:0055114	F:nucleotide binding; F:DNA binding; F:RNA binding; F:oxidoreductase activity; F:metal ion binding; P:oxidation-reduction process			mobidb-lite (MOBIDB_LITE); mobidb-lite (MOBIDB_LITE); PTHR10209:SF265 (PANTHER); PTHR10209 (PANTHER); SignalP-TM (SIGNALP_GRAM_POSITIVE)	no GO terms	no GO terms
[INTERPRO, BLASTED, MAPPED, ANNOTATED]	CL4475.Contig1_All	phosphatidylserine decarboxylase	498	10	7.22e-52	84.4	1	C:GO:0016021	C:integral component of membrane			IPR000612 (PFAM); IPR000612 (PANTHER); PTHR21659:SF41 (PANTHER); SIGNAL_PEPTIDE_H_REGION (PHOBIUS); NON_CYTOPLASMIC_DOMAIN (PHOBIUS); SIGNAL_PEPTIDE (PHOBIUS); SIGNAL_PEPTIDE_N_REGION (PHOBIUS); SIGNAL_PEPTIDE_C_REGION (PHOBIUS); TMhelix (TMHMM)	C:GO:0016021	C:integral component of membrane
[INTERPRO, BLASTED, MAPPED, ANNOTATED]	CL4495.Contig1_All	2-oxoisovalerate dehydrogenase E1 beta subunit	1110	10	0.0	88.4	2	F:GO:0003824; P:GO:0008152	F:catalytic activity; P:metabolic process			IPR005475 (SMART); IPR005475 (PFAM); IPR009014 (G3DSA:3.40.50.GENE3D); IPR033248 (PFAM); G3DSA:3.40.50.970 (GENE3D); PTHR42980:SF4 (PANTHER); PTHR42980 (PANTHER); cd07036 (CDD); IPR009014 (SUPERFAMILY); IPR029061 (SUPERFAMILY)	F:GO:0003824; P:GO:0008152	F:catalytic activity; P:metabolic process
[INTERPRO, BLASTED]	CL4496.Contig1_All	hypothetical protein PSTG_00744	3794	5	0.0	82.6						mobidb-lite (MOBIDB_LITE); mobidb-lite (MOBIDB_LITE); mobidb-lite (MOBIDB_LITE)	no GO terms	no GO terms
[INTERPRO, BLASTED, MAPPED, ANNOTATED]	CL4498.Contig2_All	30S ribosomal S17	255	4	9.2e-28	90.0	3	F:GO:0003735; C:GO:0005840; P:GO:0006412	F:structural constituent of ribosome; C:ribosome; P:translation			G3DSA:2.40.50.140 (GENE3D); IPR000266 (PFAM); IPR000266 (PANTHER); PTHR10744:SF14 (PANTHER); IPR012340 (SUPERFAMILY)	F:GO:0003735; C:GO:0005840; C:GO:0005622; P:GO:0006412	F:structural constituent of ribosome; C:ribosome; C:intracellular; P:translation
[INTERPRO, BLASTED, MAPPED, ANNOTATED]	CL4499.Contig2_All	hypothetical protein PSTG_08552	1350	5	6.12e-157	83.4	1	C:GO:0016021	C:integral component of membrane			mobidb-lite (MOBIDB_LITE); mobidb-lite (MOBIDB_LITE); NON_CYTOPLASMIC_DOMAIN (PHOBIUS); TRANSMEMBRANE (PHOBIUS); CYTOPLASMIC_DOMAIN (PHOBIUS); TMhelix (TMHMM)	no GO terms	no GO terms
[INTERPRO, BLASTED, MAPPED, ANNOTATED]	CL4500.Contig1_All	large subunit ribosomal L31e	282	10	1.04e-39	90.5	3	F:GO:0003735; P:GO:0002181; C:GO:0022625	F:structural constituent of ribosome; P:cytoplasmic translation; C:cytosolic large ribosomal subunit			IPR000054 (SMART); IPR000054 (PFAM); IPR023621 (G3DSA:3.10.440.GENE3D); IPR000054 (PANTHER); IPR000054 (PRODOM); IPR023621 (SUPERFAMILY)	F:GO:0003735; C:GO:0005840; P:GO:0006412	F:structural constituent of ribosome; C:ribosome; P:translation
[INTERPRO, BLASTED, MAPPED, ANNOTATED]	CL4500.Contig2_All	large subunit ribosomal L31e	359	10	8.47e-54	91.0	3	F:GO:0003735; P:GO:0002181; C:GO:0022625	F:structural constituent of ribosome; P:cytoplasmic translation; C:cytosolic large ribosomal subunit			IPR000054 (SMART); IPR023621 (G3DSA:3.10.440.GENE3D); IPR000054 (PFAM); IPR000054 (PANTHER); IPR000054 (PRODOM); IPR000054 (CDD); IPR023621 (SUPERFAMILY)	F:GO:0003735; C:GO:0005840; P:GO:0006412	F:structural constituent of ribosome; C:ribosome; P:translation
[INTERPRO, BLASTED, MAPPED, ANNOTATED]	CL4503.Contig2_All	histone-binding RBBP4	1552	10	0.0	85.3	1	C:GO:0005634	C:nucleus			IPR020472 (PRINTS); IPR001680 (SMART); IPR001680 (PFAM); IPR022052 (PFAM); IPR015943 (G3DSA:2.130.10.GENE3D); PTHR22850:SF162 (PANTHER); PTHR22850 (PANTHER); IPR019775 (PROSITE_PATTERNS); IPR001680 (PROSITE_PROFILES); IPR001680 (PROSITE_PROFILES); IPR001680 (PROSITE_PROFILES); IPR001680 (PROSITE_PROFILES); IPR001680 (PROSITE_PROFILES); IPR017986 (PROSITE_PROFILES); IPR017986 (SUPERFAMILY)	F:GO:0005515	F:protein binding
[INTERPRO, BLASTED, MAPPED, ANNOTATED]	CL4528.Contig1_All	vacuolar sorting-associated 1	1231	10	0.0	90.1	14	P:GO:0016559; C:GO:0000329; C:GO:0005770; P:GO:0060988; C:GO:0005794; C:GO:0005741; P:GO:0006897; P:GO:0006623; F:GO:0005525; C:GO:0005777; P:GO:0045053; F:GO:0003924; P:GO:0030036; C:GO:0030479	P:peroxisome fission; C:fungal-type vacuole membrane; C:late endosome; P:lipid tube assembly; C:Golgi apparatus; C:mitochondrial outer membrane; P:endocytosis; P:protein targeting to vacuole; F:GTP binding; C:peroxisome; P:protein retention in Golgi apparatus; F:GTPase activity; P:actin cytoskeleton organization; C:actin cortical patch	EC:3.6.1.15	Nucleoside-triphosphate phosphatase	IPR003130 (SMART); IPR000375 (PFAM); IPR003130 (PFAM); mobidb-lite (MOBIDB_LITE); PTHR11566:SF87 (PANTHER); IPR022812 (PANTHER); IPR020850 (PROSITE_PROFILES)	F:GO:0005525; F:GO:0003924	F:GTP binding; F:GTPase activity
[INTERPRO, BLASTED, MAPPED, ANNOTATED]	CL4566.Contig2_All	family 5 glycoside hydrolase	987	10	0.0	86.4	8	P:GO:0009251; P:GO:0031505; C:GO:0009277; P:GO:0006073; C:GO:0016021; F:GO:0008422; C:GO:0005576; C:GO:0009986	P:glucan catabolic process; P:fungal-type cell wall organization; C:fungal-type cell wall; P:cellular glucan metabolic process; C:integral component of membrane; F:beta-glucosidase activity; C:extracellular region; C:cell surface	EC:3.2.1.21	Beta-glucosidase	no IPS match	no IPS match	no IPS match
[INTERPRO, BLASTED, MAPPED, ANNOTATED]	CL4570.Contig1_All	ubiquinol-cytochrome c reductase iron-sulfur subunit	874	10	3.39e-118	93.3	7	F:GO:0008121; F:GO:0046872; P:GO:1902600; C:GO:0005750; P:GO:0006122; P:GO:0009060; F:GO:0051537	F:ubiquinol-cytochrome-c reductase activity; F:metal ion binding; P:hydrogen ion transmembrane transport; C:mitochondrial respiratory chain complex III; P:mitochondrial electron transport, ubiquinol to cytochrome c; P:aerobic respiration; F:2 iron, 2 sulfur cluster binding	EC:1.10.2; EC:1.10.2.2	Acting on diphenols and related substances as donors; Quinol--cytochrome-c reductase	IPR005805 (PRINTS); IPR006317 (TIGRFAM); IPR004192 (G3DSA:1.20.5.GENE3D); IPR017941 (PFAM); IPR004192 (PFAM); IPR017941 (G3DSA:2.102.10.GENE3D); PTHR10134:SF15 (PANTHER); IPR014349 (PANTHER); SIGNAL_PEPTIDE (PHOBIUS); SIGNAL_PEPTIDE_C_REGION (PHOBIUS); NON_CYTOPLASMIC_DOMAIN (PHOBIUS); SIGNAL_PEPTIDE_N_REGION (PHOBIUS); SIGNAL_PEPTIDE_H_REGION (PHOBIUS); IPR017941 (PROSITE_PROFILES); cd03470 (CDD…	F:GO:0016679; F:GO:0008121; F:GO:0016491; C:GO:0016020; P:GO:0055114; F:GO:0051537	F:oxidoreductase activity, acting on diphenols and related substances as donors; F:ubiquinol-cytochrome-c reductase activity; F:oxidoreductase activity; C:membrane; P:oxidation-reduction process; F:2 iron, 2 sulfur cluster binding
[INTERPRO, BLASTED, MAPPED, ANNOTATED]	CL4570.Contig2_All	ubiquinol-cytochrome c reductase iron-sulfur subunit	723	10	4.7e-119	93.3	7	F:GO:0008121; F:GO:0046872; P:GO:1902600; C:GO:0005750; P:GO:0006122; P:GO:0009060; F:GO:0051537	F:ubiquinol-cytochrome-c reductase activity; F:metal ion binding; P:hydrogen ion transmembrane transport; C:mitochondrial respiratory chain complex III; P:mitochondrial electron transport, ubiquinol to cytochrome c; P:aerobic respiration; F:2 iron, 2 sulfur cluster binding	EC:1.10.2; EC:1.10.2.2	Acting on diphenols and related substances as donors; Quinol--cytochrome-c reductase	IPR005805 (PRINTS); IPR006317 (TIGRFAM); IPR004192 (G3DSA:1.20.5.GENE3D); IPR017941 (PFAM); IPR004192 (PFAM); IPR017941 (G3DSA:2.102.10.GENE3D); PTHR10134:SF15 (PANTHER); IPR014349 (PANTHER); SIGNAL_PEPTIDE (PHOBIUS); SIGNAL_PEPTIDE_C_REGION (PHOBIUS); SIGNAL_PEPTIDE_N_REGION (PHOBIUS); SIGNAL_PEPTIDE_H_REGION (PHOBIUS); NON_CYTOPLASMIC_DOMAIN (PHOBIUS); IPR017941 (PROSITE_PROFILES); cd03470 (CDD…	F:GO:0016679; F:GO:0008121; F:GO:0016491; C:GO:0016020; P:GO:0055114; F:GO:0051537	F:oxidoreductase activity, acting on diphenols and related substances as donors; F:ubiquinol-cytochrome-c reductase activity; F:oxidoreductase activity; C:membrane; P:oxidation-reduction process; F:2 iron, 2 sulfur cluster binding
[INTERPRO, BLASTED, MAPPED, ANNOTATED]	CL4577.Contig2_All	hypothetical protein VP01_1653g4	590	10	5.71e-22	69.9	2	F:GO:0003676; P:GO:0015074	F:nucleic acid binding; P:DNA integration			no IPS match	no IPS match	no IPS match
[INTERPRO, BLASTED]	CL4582.Contig1_All	hypothetical protein PSTG_15215	971	2	4.47e-25	89.0						CYTOPLASMIC_DOMAIN (PHOBIUS); TRANSMEMBRANE (PHOBIUS); NON_CYTOPLASMIC_DOMAIN (PHOBIUS); TMhelix (TMHMM)	no GO terms	no GO terms
[INTERPRO, BLASTED, MAPPED, ANNOTATED]	CL4639.Contig1_All	mitochondrial import inner membrane translocase subunit TIM17 [Rhodotorula toruloides NP11]	712	10	1.28e-31	93.9	6	C:GO:0005744; C:GO:0031305; F:GO:0015266; P:GO:0030150; F:GO:0015450; P:GO:0000002	C:mitochondrial inner membrane presequence translocase complex; C:integral component of mitochondrial inner membrane; F:protein channel activity; P:protein import into mitochondrial matrix; F:P-P-bond-hydrolysis-driven protein transmembrane transporter activity; P:mitochondrial genome maintenance			IPR003397 (PFAM); PTHR10485 (PANTHER); TRANSMEMBRANE (PHOBIUS); CYTOPLASMIC_DOMAIN (PHOBIUS); NON_CYTOPLASMIC_DOMAIN (PHOBIUS); TRANSMEMBRANE (PHOBIUS); CYTOPLASMIC_DOMAIN (PHOBIUS); TMhelix (TMHMM)	no GO terms	no GO terms
[INTERPRO, BLASTED, MAPPED, ANNOTATED]	CL4640.Contig1_All	L-iditol 2-dehydrogenase	922	10	5.95e-163	90.1	3	F:GO:0008270; F:GO:0016491; P:GO:0055114	F:zinc ion binding; F:oxidoreductase activity; P:oxidation-reduction process			IPR013149 (PFAM); G3DSA:3.90.180.10 (GENE3D); G3DSA:3.40.50.720 (GENE3D); PTHR43161 (PANTHER); PTHR43161:SF6 (PANTHER); IPR016040 (SUPERFAMILY)	P:GO:0055114	P:oxidation-reduction process
[INTERPRO, BLASTED, MAPPED, ANNOTATED]	CL4640.Contig2_All	L-iditol 2-dehydrogenase	1252	10	0.0	91.4	3	F:GO:0008270; F:GO:0016491; P:GO:0055114	F:zinc ion binding; F:oxidoreductase activity; P:oxidation-reduction process			G3DSA:3.40.50.720 (GENE3D); G3DSA:3.90.180.10 (GENE3D); IPR013149 (PFAM); IPR013154 (PFAM); PTHR43161 (PANTHER); PTHR43161:SF6 (PANTHER); IPR002328 (PROSITE_PATTERNS); cd05285 (CDD); IPR016040 (SUPERFAMILY); IPR011032 (SUPERFAMILY)	F:GO:0008270; F:GO:0016491; P:GO:0055114	F:zinc ion binding; F:oxidoreductase activity; P:oxidation-reduction process
[INTERPRO, BLASTED, MAPPED, ANNOTATED]	CL4642.Contig1_All	hypothetical protein PSTG_03624	647	10	1.05e-135	85.5	7	C:GO:0005634; F:GO:0019948; P:GO:0016925; F:GO:0019781; C:GO:0005829; P:GO:0045116; P:GO:0007346	C:nucleus; F:SUMO activating enzyme activity; P:protein sumoylation; F:NEDD8 activating enzyme activity; C:cytosol; P:protein neddylation; P:regulation of mitotic cell cycle			Coil (COILS); G3DSA:3.40.50.720 (GENE3D); mobidb-lite (MOBIDB_LITE); PTHR10953 (PANTHER); IPR030667 (PTHR10953:PANTHER); IPR000594 (SUPERFAMILY)	F:GO:0019781; P:GO:0045116; F:GO:0008641	F:NEDD8 activating enzyme activity; P:protein neddylation; F:small protein activating enzyme activity
[INTERPRO, BLASTED, MAPPED, ANNOTATED]	CL4659.Contig1_All	heavy polypeptide	692	10	2.62e-98	90.4	5	P:GO:0016192; C:GO:0030130; C:GO:0030132; F:GO:0005198; P:GO:0006886	P:vesicle-mediated transport; C:clathrin coat of trans-Golgi network vesicle; C:clathrin coat of coated pit; F:structural molecule activity; P:intracellular protein transport			G3DSA:2.130.10.110 (GENE3D); PTHR10292 (PANTHER); PTHR10292:SF17 (PANTHER); IPR001473 (SUPERFAMILY)	P:GO:0016192; C:GO:0030130; F:GO:0005198; C:GO:0030132; P:GO:0006886	P:vesicle-mediated transport; C:clathrin coat of trans-Golgi network vesicle; F:structural molecule activity; C:clathrin coat of coated pit; P:intracellular protein transport
[INTERPRO, BLASTED, MAPPED, ANNOTATED]	CL4704.Contig1_All	hypothetical protein PSTG_11513	776	2	1.7e-52	78.5	1	C:GO:0016021	C:integral component of membrane			SIGNAL_PEPTIDE (PHOBIUS); NON_CYTOPLASMIC_DOMAIN (PHOBIUS); SIGNAL_PEPTIDE_C_REGION (PHOBIUS); SIGNAL_PEPTIDE_H_REGION (PHOBIUS); SIGNAL_PEPTIDE_N_REGION (PHOBIUS); SignalP-noTM (SIGNALP_EUK); TMhelix (TMHMM)	no GO terms	no GO terms
[INTERPRO, BLASTED, MAPPED, ANNOTATED]	CL471.Contig1_All	hypothetical protein PSTG_07479	372	6	9.44e-43	78.33	3	C:GO:0030117; P:GO:0016192; P:GO:0006886	C:membrane coat; P:vesicle-mediated transport; P:intracellular protein transport			no IPS match	no IPS match	no IPS match
[INTERPRO, BLASTED]	CL4717.Contig1_All	hypothetical protein PSTG_10402	923	4	6.57e-130	87.0						SIGNAL_PEPTIDE_C_REGION (PHOBIUS); SIGNAL_PEPTIDE (PHOBIUS); SIGNAL_PEPTIDE_H_REGION (PHOBIUS); NON_CYTOPLASMIC_DOMAIN (PHOBIUS); SIGNAL_PEPTIDE_N_REGION (PHOBIUS)	no GO terms	no GO terms
[INTERPRO, BLASTED]	CL4717.Contig2_All	hypothetical protein PSTG_10402	856	4	2.71e-130	87.0						SIGNAL_PEPTIDE_C_REGION (PHOBIUS); SIGNAL_PEPTIDE (PHOBIUS); SIGNAL_PEPTIDE_H_REGION (PHOBIUS); NON_CYTOPLASMIC_DOMAIN (PHOBIUS); SIGNAL_PEPTIDE_N_REGION (PHOBIUS)	no GO terms	no GO terms
[INTERPRO, BLASTED, MAPPED, ANNOTATED]	CL4747.Contig1_All	ATP synthase complex subunit h	627	10	2.52e-82	79.5	4	C:GO:0000276; P:GO:0033615; P:GO:0015986; F:GO:0046933	C:mitochondrial proton-transporting ATP synthase complex, coupling factor F(o); P:mitochondrial proton-transporting ATP synthase complex assembly; P:ATP synthesis coupled proton transport; F:proton-transporting ATP synthase activity, rotational mechanism	EC:3.6.1.3; EC:3.6.1.15	Adenosinetriphosphatase; Nucleoside-triphosphate phosphatase	IPR019711 (PFAM); PTHR28207 (PANTHER)	C:GO:0000276; P:GO:0015986	C:mitochondrial proton-transporting ATP synthase complex, coupling factor F(o); P:ATP synthesis coupled proton transport
[INTERPRO, BLASTED, MAPPED, ANNOTATED]	CL4747.Contig2_All	ATP synthase complex subunit h	566	10	1.61e-107	80.7	4	C:GO:0000276; P:GO:0033615; P:GO:0015986; F:GO:0046933	C:mitochondrial proton-transporting ATP synthase complex, coupling factor F(o); P:mitochondrial proton-transporting ATP synthase complex assembly; P:ATP synthesis coupled proton transport; F:proton-transporting ATP synthase activity, rotational mechanism	EC:3.6.1.3; EC:3.6.1.15	Adenosinetriphosphatase; Nucleoside-triphosphate phosphatase	IPR019711 (PFAM); mobidb-lite (MOBIDB_LITE); PTHR28207 (PANTHER)	C:GO:0000276; P:GO:0015986	C:mitochondrial proton-transporting ATP synthase complex, coupling factor F(o); P:ATP synthesis coupled proton transport
[INTERPRO, BLASTED, MAPPED, ANNOTATED]	CL4815.Contig1_All	PLP-dependent transferase	1657	10	0.0	81.7	2	F:GO:0003824; C:GO:0016020	F:catalytic activity; C:membrane			IPR000192 (PFAM); IPR024169 (PIRSF); IPR015421 (G3DSA:3.40.640.GENE3D); IPR015422 (G3DSA:3.90.1150.GENE3D); PTHR21152 (PANTHER); PTHR21152:SF26 (PANTHER); IPR015424 (SUPERFAMILY)	F:GO:0003824	F:catalytic activity
[INTERPRO, BLASTED, MAPPED, ANNOTATED]	CL4818.Contig2_All	ERG4 ERG24 ergosterol biosynthesis	917	10	1.79e-73	91.1	4	C:GO:0030176; P:GO:0006696; P:GO:0055114; F:GO:0050613	C:integral component of endoplasmic reticulum membrane; P:ergosterol biosynthetic process; P:oxidation-reduction process; F:delta14-sterol reductase activity	EC:1.3.1.70	Delta(14)-sterol reductase	IPR001171 (PFAM); PTHR21257 (PANTHER); PTHR21257:SF41 (PANTHER); SIGNAL_PEPTIDE_C_REGION (PHOBIUS); CYTOPLASMIC_DOMAIN (PHOBIUS); SIGNAL_PEPTIDE_H_REGION (PHOBIUS); NON_CYTOPLASMIC_DOMAIN (PHOBIUS); TRANSMEMBRANE (PHOBIUS); SIGNAL_PEPTIDE_N_REGION (PHOBIUS); SIGNAL_PEPTIDE (PHOBIUS); TMhelix (TMHMM)	C:GO:0016020	C:membrane
[INTERPRO, BLASTED]	CL4845.Contig2_All	hypothetical protein PSTG_07815	235	1	9.85e-20	82.0						no IPS match	no IPS match	no IPS match
[INTERPRO, BLASTED, MAPPED, ANNOTATED]	CL4846.Contig1_All	pre-mRNA-processing-splicing factor 8	2032	10	0.0	94.3	9	F:GO:0000386; F:GO:0017070; F:GO:0030623; F:GO:0097157; C:GO:0071013; F:GO:0030619; C:GO:0005682; F:GO:0030620; P:GO:0000244	F:second spliceosomal transesterification activity; F:U6 snRNA binding; F:U5 snRNA binding; F:pre-mRNA intronic binding; C:catalytic step 2 spliceosome; F:U1 snRNA binding; C:U5 snRNP; F:U2 snRNA binding; P:spliceosomal tri-snRNP complex assembly			IPR000555 (SMART); IPR021983 (PFAM); IPR012984 (PFAM); PTHR11140:SF1 (PANTHER); IPR027652 (PANTHER); cd08056 (CDD); IPR021983 (CDD); IPR012337 (SUPERFAMILY)	F:GO:0003676; F:GO:0005515; C:GO:0005681; P:GO:0000398	F:nucleic acid binding; F:protein binding; C:spliceosomal complex; P:mRNA splicing, via spliceosome
[INTERPRO, BLASTED, MAPPED, ANNOTATED]	CL485.Contig2_All	hypothetical protein PSTG_16743	1990	10	7.1e-173	63.9	3	P:GO:0006474; C:GO:0031248; F:GO:0004596	P:N-terminal protein amino acid acetylation; C:protein acetyltransferase complex; F:peptide alpha-N-acetyltransferase activity	EC:2.3.1.88	Peptide alpha-N-acetyltransferase	IPR000182 (PFAM); G3DSA:3.40.630.30 (GENE3D); mobidb-lite (MOBIDB_LITE); mobidb-lite (MOBIDB_LITE); PTHR42919:SF8 (PANTHER); PTHR42919 (PANTHER); IPR000182 (PROSITE_PROFILES); cd04301 (CDD); IPR016181 (SUPERFAMILY)	F:GO:0008080	F:N-acetyltransferase activity
[INTERPRO, BLASTED]	CL4892.Contig2_All	hypothetical protein PSTG_06134	1038	7	2.57e-121	67.29						SIGNAL_PEPTIDE_N_REGION (PHOBIUS); SIGNAL_PEPTIDE_H_REGION (PHOBIUS); SIGNAL_PEPTIDE_C_REGION (PHOBIUS); SIGNAL_PEPTIDE (PHOBIUS); NON_CYTOPLASMIC_DOMAIN (PHOBIUS); SignalP-TM (SIGNALP_GRAM_POSITIVE); SignalP-noTM (SIGNALP_EUK); SignalP-noTM (SIGNALP_GRAM_NEGATIVE)	no GO terms	no GO terms
[INTERPRO, BLASTED, MAPPED, ANNOTATED]	CL4896.Contig1_All	ATP-dependent rna helicase dbp2 [Rhodotorula toruloides NP11]	1156	10	2.09e-22	92.6	11	F:GO:0003676; P:GO:0071042; F:GO:0005524; P:GO:0000184; C:GO:0005739; P:GO:0010501; C:GO:0005829; P:GO:0006364; C:GO:0005730; P:GO:1990120; F:GO:0004004	F:nucleic acid binding; P:nuclear polyadenylation-dependent mRNA catabolic process; F:ATP binding; P:nuclear-transcribed mRNA catabolic process, nonsense-mediated decay; C:mitochondrion; P:RNA secondary structure unwinding; C:cytosol; P:rRNA processing; C:nucleolus; P:messenger ribonucleoprotein complex assembly; F:ATP-dependent RNA helicase activity	EC:3.6.1.3; EC:3.6.1.15	Adenosinetriphosphatase; Nucleoside-triphosphate phosphatase	G3DSA:3.40.50.300 (GENE3D); mobidb-lite (MOBIDB_LITE); PTHR24031 (PANTHER); PTHR24031:SF367 (PANTHER); IPR001650 (PROSITE_PROFILES); cd00079 (CDD); IPR027417 (SUPERFAMILY)	no GO terms	no GO terms
[INTERPRO, BLASTED, MAPPED, ANNOTATED]	CL4896.Contig2_All	ATP-dependent rna helicase dbp2 [Rhodotorula toruloides NP11]	947	10	1.95e-70	95.1	11	F:GO:0003676; P:GO:0071042; F:GO:0005524; P:GO:0000184; C:GO:0005739; P:GO:0010501; C:GO:0005829; P:GO:0006364; C:GO:0005730; P:GO:1990120; F:GO:0004004	F:nucleic acid binding; P:nuclear polyadenylation-dependent mRNA catabolic process; F:ATP binding; P:nuclear-transcribed mRNA catabolic process, nonsense-mediated decay; C:mitochondrion; P:RNA secondary structure unwinding; C:cytosol; P:rRNA processing; C:nucleolus; P:messenger ribonucleoprotein complex assembly; F:ATP-dependent RNA helicase activity	EC:3.6.1.3; EC:3.6.1.15	Adenosinetriphosphatase; Nucleoside-triphosphate phosphatase	IPR001650 (SMART); G3DSA:3.40.50.300 (GENE3D); IPR001650 (PFAM); mobidb-lite (MOBIDB_LITE); PTHR24031:SF367 (PANTHER); PTHR24031 (PANTHER); IPR001650 (PROSITE_PROFILES); cd00079 (CDD); IPR027417 (SUPERFAMILY)	no GO terms	no GO terms
[INTERPRO, BLASTED, MAPPED, ANNOTATED]	CL4922.Contig1_All	ubiquitin-activating enzyme E1 C	1379	10	0.0	89.8	6	C:GO:0005634; F:GO:0005524; F:GO:0019781; C:GO:0005829; P:GO:0045116; F:GO:0016881	C:nucleus; F:ATP binding; F:NEDD8 activating enzyme activity; C:cytosol; P:protein neddylation; F:acid-amino acid ligase activity			IPR014929 (SMART); G3DSA:3.40.50.720 (GENE3D); IPR014929 (G3DSA:3.10.20.GENE3D); IPR014929 (PFAM); IPR000594 (PFAM); PTHR10953 (PANTHER); IPR030468 (PTHR10953:PANTHER); IPR033127 (PROSITE_PATTERNS); PS51257 (PROSITE_PROFILES); cd01488 (CDD); IPR000594 (SUPERFAMILY); TMhelix (TMHMM)	F:GO:0005524; F:GO:0019781; P:GO:0045116; F:GO:0016881; F:GO:0008641	F:ATP binding; F:NEDD8 activating enzyme activity; P:protein neddylation; F:acid-amino acid ligase activity; F:small protein activating enzyme activity
[INTERPRO, BLASTED, MAPPED, ANNOTATED]	CL4929.Contig1_All	hypothetical protein PSTG_07777	1060	4	7.11e-127	79.75	1	C:GO:0016021	C:integral component of membrane			mobidb-lite (MOBIDB_LITE); mobidb-lite (MOBIDB_LITE); mobidb-lite (MOBIDB_LITE); mobidb-lite (MOBIDB_LITE); NON_CYTOPLASMIC_DOMAIN (PHOBIUS); TRANSMEMBRANE (PHOBIUS); CYTOPLASMIC_DOMAIN (PHOBIUS)	no GO terms	no GO terms
[INTERPRO, BLASTED, MAPPED, ANNOTATED]	CL4929.Contig2_All	hypothetical protein PSTG_07777	1078	4	2.78e-127	81.25	1	C:GO:0016021	C:integral component of membrane			mobidb-lite (MOBIDB_LITE); mobidb-lite (MOBIDB_LITE); mobidb-lite (MOBIDB_LITE); mobidb-lite (MOBIDB_LITE); TRANSMEMBRANE (PHOBIUS); CYTOPLASMIC_DOMAIN (PHOBIUS); NON_CYTOPLASMIC_DOMAIN (PHOBIUS)	no GO terms	no GO terms
[INTERPRO, BLASTED, MAPPED, ANNOTATED]	CL498.Contig2_All	glucose-6-phosphate isomerase	510	10	3.72e-57	83.4	3	F:GO:0004347; P:GO:0006094; P:GO:0006096	F:glucose-6-phosphate isomerase activity; P:gluconeogenesis; P:glycolytic process	EC:5.3.1.9	Glucose-6-phosphate isomerase	G3DSA:3.40.50.10490 (GENE3D); IPR001672 (PFAM); PTHR11469:SF17 (PANTHER); IPR001672 (PANTHER); IPR001672 (PROSITE_PROFILES); SSF53697 (SUPERFAMILY)	P:GO:0006094; F:GO:0004347; P:GO:0006096	P:gluconeogenesis; F:glucose-6-phosphate isomerase activity; P:glycolytic process
[INTERPRO, BLASTED, MAPPED, ANNOTATED]	CL4983.Contig1_All	threonyl-tRNA synthetase	399	4	7.33e-47	78.25	5	F:GO:0005524; F:GO:0003723; C:GO:0005737; F:GO:0004829; P:GO:0006435	F:ATP binding; F:RNA binding; C:cytoplasm; F:threonine-tRNA ligase activity; P:threonyl-tRNA aminoacylation	EC:6.1.1.3	Threonine--tRNA ligase	mobidb-lite (MOBIDB_LITE)	no GO terms	no GO terms
[INTERPRO, BLASTED]	CL499.Contig1_All	hypothetical protein PSTG_15093	1319	10	4.67e-97	77.0						IPR018466 (PFAM); mobidb-lite (MOBIDB_LITE); mobidb-lite (MOBIDB_LITE); PTHR40633 (PANTHER); SIGNAL_PEPTIDE (PHOBIUS); SIGNAL_PEPTIDE_H_REGION (PHOBIUS); NON_CYTOPLASMIC_DOMAIN (PHOBIUS); SIGNAL_PEPTIDE_C_REGION (PHOBIUS); SIGNAL_PEPTIDE_N_REGION (PHOBIUS); SignalP-noTM (SIGNALP_GRAM_NEGATIVE); SignalP-TM (SIGNALP_GRAM_POSITIVE); SignalP-noTM (SIGNALP_EUK)	no GO terms	no GO terms
[INTERPRO, BLASTED]	CL499.Contig2_All	hypothetical protein PSTG_15093	1431	10	1.13e-96	77.0						IPR018466 (PFAM); mobidb-lite (MOBIDB_LITE); mobidb-lite (MOBIDB_LITE); PTHR40633 (PANTHER); SIGNAL_PEPTIDE_N_REGION (PHOBIUS); SIGNAL_PEPTIDE (PHOBIUS); SIGNAL_PEPTIDE_C_REGION (PHOBIUS); NON_CYTOPLASMIC_DOMAIN (PHOBIUS); SIGNAL_PEPTIDE_H_REGION (PHOBIUS); SignalP-TM (SIGNALP_GRAM_POSITIVE); SignalP-noTM (SIGNALP_GRAM_NEGATIVE); SignalP-noTM (SIGNALP_EUK)	no GO terms	no GO terms
[INTERPRO, BLASTED, MAPPED, ANNOTATED]	CL5059.Contig1_All	hypothetical protein PSTG_12495	1909	10	0.0	79.0	1	F:GO:0005488	F:binding			PF14223 (PFAM)	no GO terms	no GO terms
[INTERPRO, BLASTED, MAPPED, ANNOTATED]	CL5059.Contig2_All	hypothetical protein PSTG_12495	1174	10	0.0	80.3	1	F:GO:0005488	F:binding			PF14223 (PFAM); mobidb-lite (MOBIDB_LITE)	no GO terms	no GO terms
[INTERPRO, BLASTED, MAPPED, ANNOTATED]	CL506.Contig1_All	V-type H+-transporting ATPase 16kDa proteolipid subunit	253	8	6.56e-11	96.25	7	C:GO:0000220; P:GO:0015991; C:GO:0016021; C:GO:0005783; F:GO:0046961; P:GO:0007035; C:GO:0000324	C:vacuolar proton-transporting V-type ATPase, V0 domain; P:ATP hydrolysis coupled proton transport; C:integral component of membrane; C:endoplasmic reticulum; F:proton-transporting ATPase activity, rotational mechanism; P:vacuolar acidification; C:fungal-type vacuole	EC:3.6.1.3; EC:3.6.1.15	Adenosinetriphosphatase; Nucleoside-triphosphate phosphatase	G3DSA:1.20.120.610 (GENE3D); PTHR10263:SF23 (PANTHER); PTHR10263 (PANTHER); NON_CYTOPLASMIC_DOMAIN (PHOBIUS); CYTOPLASMIC_DOMAIN (PHOBIUS); TRANSMEMBRANE (PHOBIUS); TMhelix (TMHMM)	no GO terms	no GO terms
[INTERPRO, BLASTED]	CL5063.Contig1_All	hypothetical protein PSTG_02340	341	1	5.96e-36	100.0						mobidb-lite (MOBIDB_LITE); SIGNAL_PEPTIDE_N_REGION (PHOBIUS); SIGNAL_PEPTIDE_H_REGION (PHOBIUS); SIGNAL_PEPTIDE (PHOBIUS); NON_CYTOPLASMIC_DOMAIN (PHOBIUS); SIGNAL_PEPTIDE_C_REGION (PHOBIUS); SignalP-noTM (SIGNALP_EUK)	no GO terms	no GO terms
[INTERPRO, BLASTED, MAPPED, ANNOTATED]	CL5083.Contig1_All	calmodulin isoform	609	10	1.6e-98	96.6	1	F:GO:0005509	F:calcium ion binding			IPR002048 (SMART); G3DSA:1.10.238.10 (GENE3D); G3DSA:1.10.238.10 (GENE3D); G3DSA:1.10.238.10 (GENE3D); G3DSA:1.10.238.10 (GENE3D); IPR002048 (PFAM); mobidb-lite (MOBIDB_LITE); PTHR23050:SF239 (PANTHER); PTHR23050 (PANTHER); IPR018247 (PROSITE_PATTERNS); IPR018247 (PROSITE_PATTERNS); IPR018247 (PROSITE_PATTERNS); IPR018247 (PROSITE_PATTERNS); IPR002048 (PROSITE_PROFILES); IPR002048 (PROSITE_PROFIL…	F:GO:0005509	F:calcium ion binding
[INTERPRO, BLASTED, MAPPED, ANNOTATED]	CL5083.Contig2_All	calmodulin isoform	591	10	4.52e-101	95.3	1	F:GO:0005509	F:calcium ion binding			IPR002048 (SMART); G3DSA:1.10.238.10 (GENE3D); IPR002048 (PFAM); G3DSA:1.10.238.10 (GENE3D); G3DSA:1.10.238.10 (GENE3D); G3DSA:1.10.238.10 (GENE3D); mobidb-lite (MOBIDB_LITE); PTHR23050 (PANTHER); PTHR23050:SF239 (PANTHER); IPR018247 (PROSITE_PATTERNS); IPR018247 (PROSITE_PATTERNS); IPR018247 (PROSITE_PATTERNS); IPR018247 (PROSITE_PATTERNS); IPR002048 (PROSITE_PROFILES); IPR002048 (PROSITE_PROFIL…	F:GO:0005509	F:calcium ion binding
[INTERPRO, NO-BLAST]	CL5096.Contig1_All	---NA---	551									no IPS match	no IPS match	no IPS match
[INTERPRO, BLASTED, MAPPED, ANNOTATED]	CL5136.Contig1_All	hypothetical protein, variant	330	6	1.22e-52	87.83	4	P:GO:0050790; C:GO:0030176; P:GO:0019348; F:GO:0030234	P:regulation of catalytic activity; C:integral component of endoplasmic reticulum membrane; P:dolichol metabolic process; F:enzyme regulator activity			IPR009914 (PFAM); TRANSMEMBRANE (PHOBIUS); CYTOPLASMIC_DOMAIN (PHOBIUS); NON_CYTOPLASMIC_DOMAIN (PHOBIUS); TRANSMEMBRANE (PHOBIUS); CYTOPLASMIC_DOMAIN (PHOBIUS); TMhelix (TMHMM); TMhelix (TMHMM)	C:GO:0030176; P:GO:0019348; F:GO:0030234	C:integral component of endoplasmic reticulum membrane; P:dolichol metabolic process; F:enzyme regulator activity
[INTERPRO, BLASTED, MAPPED, ANNOTATED]	CL5165.Contig2_All	exosome complex component RRP45	448	10	7.23e-101	85.4	14	P:GO:0034475; P:GO:0034473; P:GO:0043928; P:GO:0000467; C:GO:0000177; F:GO:0017091; P:GO:0071042; C:GO:0000176; P:GO:0071035; F:GO:0004527; P:GO:0071028; P:GO:0034476; P:GO:0071038; P:GO:0034427	P:U4 snRNA 3'-end processing; P:U1 snRNA 3'-end processing; P:exonucleolytic nuclear-transcribed mRNA catabolic process involved in deadenylation-dependent decay; P:exonucleolytic trimming to generate mature 3'-end of 5.8S rRNA from tricistronic rRNA transcript (SSU-rRNA, 5.8S rRNA, LSU-rRNA); C:cytoplasmic exosome (RNase complex); F:AU-rich element binding; P:nuclear polyadenylation-dependent mR…			IPR001247 (PFAM); IPR027408 (G3DSA:3.30.230.GENE3D); PTHR11097 (PANTHER); IPR033100 (PTHR11097:PANTHER); IPR020568 (SUPERFAMILY)	P:GO:0006396; C:GO:0000178	P:RNA processing; C:exosome (RNase complex)
[INTERPRO, BLASTED, MAPPED, ANNOTATED]	CL5228.Contig1_All	family 15 glycoside hydrolase	1064	10	0.0	68.6	4	F:GO:0004339; P:GO:0016052; C:GO:0016021; C:GO:0000324	F:glucan 1,4-alpha-glucosidase activity; P:carbohydrate catabolic process; C:integral component of membrane; C:fungal-type vacuole	EC:3.2.1.3	Glucan 1,4-alpha-glucosidase	IPR000165 (PRINTS); G3DSA:1.50.10.10 (GENE3D); IPR011613 (PFAM); PTHR31616 (PANTHER); PTHR31616:SF6 (PANTHER); IPR008928 (SUPERFAMILY)	P:GO:0005976; F:GO:0004339; F:GO:0003824	P:polysaccharide metabolic process; F:glucan 1,4-alpha-glucosidase activity; F:catalytic activity
[INTERPRO, BLASTED, MAPPED, ANNOTATED]	CL5245.Contig1_All	3-hydroxyanthranilate 3,4-dioxygenase 2	947	10	3.21e-124	85.6	8	P:GO:0006569; P:GO:0019805; P:GO:0034354; C:GO:0005737; F:GO:0008198; P:GO:0043420; P:GO:0055114; F:GO:0000334	P:tryptophan catabolic process; P:quinolinate biosynthetic process; P:'de novo' NAD biosynthetic process from tryptophan; C:cytoplasm; F:ferrous iron binding; P:anthranilate metabolic process; P:oxidation-reduction process; F:3-hydroxyanthranilate 3,4-dioxygenase activity	EC:1.13.11; EC:1.13.11.6	Acting on single donors with incorporation of molecular oxygen (oxygenases). The oxygen incorporated need not be derived from O(2); 3-hydroxyanthranilate 3,4-dioxygenase	IPR010329 (PFAM); IPR010329 (TIGRFAM); IPR014710 (G3DSA:2.60.120.GENE3D); PTHR15497:SF2 (PANTHER); IPR010329 (PANTHER); IPR011051 (SUPERFAMILY)	F:GO:0005506; P:GO:0055114; F:GO:0000334	F:iron ion binding; P:oxidation-reduction process; F:3-hydroxyanthranilate 3,4-dioxygenase activity
[INTERPRO, BLASTED, MAPPED, ANNOTATED]	CL5276.Contig1_All	RNA-binding domain-containing	1344	10	2.06e-88	78.9	15	F:GO:0042802; F:GO:0008143; F:GO:0031370; F:GO:0000993; F:GO:0001069; P:GO:0000398; F:GO:0000166; P:GO:0006406; P:GO:0032968; C:GO:0005634; P:GO:2000805; P:GO:0006415; C:GO:0005737; F:GO:0003729; P:GO:0017148	F:identical protein binding; F:poly(A) binding; F:eukaryotic initiation factor 4G binding; F:RNA polymerase II core binding; F:regulatory region RNA binding; P:mRNA splicing, via spliceosome; F:nucleotide binding; P:mRNA export from nucleus; P:positive regulation of transcription elongation from RNA polymerase II promoter; C:nucleus; P:negative regulation of termination of RNA polymerase II trans…			IPR000504 (SMART); G3DSA:3.30.70.330 (GENE3D); IPR000504 (PFAM); mobidb-lite (MOBIDB_LITE); mobidb-lite (MOBIDB_LITE); PTHR23147 (PANTHER); PTHR23147:SF36 (PANTHER); IPR000504 (PROSITE_PROFILES); IPR000504 (PROSITE_PROFILES); cd12339 (CDD); IPR000504 (SUPERFAMILY)	F:GO:0003676	F:nucleic acid binding
[INTERPRO, BLASTED, MAPPED]	CL5290.Contig1_All	uncharacterized protein VP01_730g6	866	10	1.22e-73	71.3	2	F:GO:0003676; F:GO:0008270	F:nucleic acid binding; F:zinc ion binding			IPR001878 (G3DSA:4.10.60.GENE3D); mobidb-lite (MOBIDB_LITE); mobidb-lite (MOBIDB_LITE); IPR001878 (PROSITE_PROFILES); IPR001878 (SUPERFAMILY)	F:GO:0003676; F:GO:0008270	F:nucleic acid binding; F:zinc ion binding
[INTERPRO, BLASTED]	CL5310.Contig2_All	hypothetical protein PSTG_02731	360	7	4.8e-30	85.86						mobidb-lite (MOBIDB_LITE)	no GO terms	no GO terms
[INTERPRO, BLASTED, MAPPED, ANNOTATED]	CL5317.Contig2_All	FK506-binding 1	950	10	5.37e-73	82.5	6	C:GO:0005789; F:GO:0003755; F:GO:0005528; P:GO:0061077; C:GO:0016021; P:GO:0000413	C:endoplasmic reticulum membrane; F:peptidyl-prolyl cis-trans isomerase activity; F:FK506 binding; P:chaperone-mediated protein folding; C:integral component of membrane; P:protein peptidyl-prolyl isomerization	EC:5.2.1.8	Peptidylprolyl isomerase	G3DSA:3.10.50.40 (GENE3D); IPR001179 (PFAM); IPR023566 (PANTHER); PTHR10516:SF379 (PANTHER); IPR001179 (PROSITE_PROFILES); SSF54534 (SUPERFAMILY)	no GO terms	no GO terms
[INTERPRO, BLASTED]	CL5333.Contig1_All	hypothetical protein PGTG_18846	1139	10	1.01e-100	69.3						PF14223 (PFAM); mobidb-lite (MOBIDB_LITE); mobidb-lite (MOBIDB_LITE); PTHR11439 (PANTHER); PTHR11439:SF219 (PANTHER)	no GO terms	no GO terms
[INTERPRO, BLASTED]	CL5333.Contig2_All	hypothetical protein PSTG_07887	799	10	6.47e-78	73.2						PF14223 (PFAM); PTHR11439:SF219 (PANTHER); PTHR11439 (PANTHER)	no GO terms	no GO terms
[INTERPRO, BLASTED, MAPPED, ANNOTATED]	CL5343.Contig2_All	chorismate mutase	823	10	3.02e-153	79.8	6	F:GO:0004106; C:GO:0005634; P:GO:0009094; P:GO:0006571; C:GO:0005829; P:GO:0046417	F:chorismate mutase activity; C:nucleus; P:L-phenylalanine biosynthetic process; P:tyrosine biosynthetic process; C:cytosol; P:chorismate metabolic process	EC:5.4.99.5	Chorismate mutase	mobidb-lite (MOBIDB_LITE)	no GO terms	no GO terms
[INTERPRO, BLASTED]	CL5361.Contig2_All	hypothetical protein PSTG_10961	322	1	1.53e-07	90.0						no IPS match	no IPS match	no IPS match
[INTERPRO, BLASTED]	CL5364.Contig2_All	hypothetical protein PSTG_01880	968	10	3.1e-161	77.7						mobidb-lite (MOBIDB_LITE); NON_CYTOPLASMIC_DOMAIN (PHOBIUS); TRANSMEMBRANE (PHOBIUS); CYTOPLASMIC_DOMAIN (PHOBIUS)	no GO terms	no GO terms
[INTERPRO, BLASTED]	CL5364.Contig3_All	hypothetical protein PSTG_01881	977	10	1.67e-158	77.7						mobidb-lite (MOBIDB_LITE); NON_CYTOPLASMIC_DOMAIN (PHOBIUS); CYTOPLASMIC_DOMAIN (PHOBIUS); TRANSMEMBRANE (PHOBIUS)	no GO terms	no GO terms
[INTERPRO, BLASTED, MAPPED, ANNOTATED]	CL5381.Contig1_All	50S ribosomal L34e	675	10	2.57e-71	92.3	5	F:GO:0003723; F:GO:0003735; P:GO:0042254; C:GO:0022625; P:GO:0006412	F:RNA binding; F:structural constituent of ribosome; P:ribosome biogenesis; C:cytosolic large ribosomal subunit; P:translation			IPR008195 (PRINTS); IPR008195 (PFAM); IPR008195 (PANTHER); PTHR10759:SF19 (PANTHER)	F:GO:0003735; C:GO:0005840; C:GO:0005622; P:GO:0006412	F:structural constituent of ribosome; C:ribosome; C:intracellular; P:translation
[INTERPRO, BLASTED, MAPPED, ANNOTATED]	CL5381.Contig2_All	50S ribosomal L34e	667	10	2.38e-71	92.3	5	F:GO:0003723; F:GO:0003735; P:GO:0042254; C:GO:0022625; P:GO:0006412	F:RNA binding; F:structural constituent of ribosome; P:ribosome biogenesis; C:cytosolic large ribosomal subunit; P:translation			IPR008195 (PRINTS); IPR008195 (PFAM); IPR008195 (PANTHER); PTHR10759:SF19 (PANTHER)	F:GO:0003735; C:GO:0005840; C:GO:0005622; P:GO:0006412	F:structural constituent of ribosome; C:ribosome; C:intracellular; P:translation
[INTERPRO, BLASTED]	CL5421.Contig1_All	hypothetical protein PGTG_13495	545	5	3.21e-43	86.6						Coil (COILS); IPR019357 (PFAM); mobidb-lite (MOBIDB_LITE)	no GO terms	no GO terms
[INTERPRO, BLASTED]	CL5421.Contig2_All	hypothetical protein PSTG_00346	298	3	1.04e-10	98.0						no IPS match	no IPS match	no IPS match
[INTERPRO, BLASTED]	CL5449.Contig1_All	hypothetical protein PSTG_11206	838	2	9.63e-50	81.5						mobidb-lite (MOBIDB_LITE); mobidb-lite (MOBIDB_LITE); NON_CYTOPLASMIC_DOMAIN (PHOBIUS); TRANSMEMBRANE (PHOBIUS); CYTOPLASMIC_DOMAIN (PHOBIUS); SignalP-TM (SIGNALP_GRAM_POSITIVE); TMhelix (TMHMM)	no GO terms	no GO terms
[INTERPRO, BLASTED]	CL5449.Contig2_All	hypothetical protein PSTG_11208	611	2	6.43e-72	78.5						no IPS match	no IPS match	no IPS match
[INTERPRO, BLASTED]	CL5449.Contig3_All	hypothetical protein PSTG_11208	344	1	6.38e-48	95.0						mobidb-lite (MOBIDB_LITE)	no GO terms	no GO terms
[INTERPRO, BLASTED, MAPPED, ANNOTATED]	CL5454.Contig1_All	cytochrome c oxidase subunit Va	1064	10	8.95e-95	86.4	4	F:GO:0004129; P:GO:0006123; P:GO:1902600; C:GO:0005751	F:cytochrome-c oxidase activity; P:mitochondrial electron transport, cytochrome c to oxygen; P:hydrogen ion transmembrane transport; C:mitochondrial respiratory chain complex IV	EC:1.9.3.1	Cytochrome-c oxidase	IPR003204 (G3DSA:1.25.40.GENE3D); IPR003204 (PFAM); IPR003204 (PANTHER); PTHR14200:SF14 (PANTHER); IPR003204 (CDD); IPR003204 (SUPERFAMILY)	F:GO:0004129; C:GO:0005743	F:cytochrome-c oxidase activity; C:mitochondrial inner membrane
[INTERPRO, BLASTED, MAPPED, ANNOTATED]	CL5483.Contig1_All	transcription regulator [Rhodotorula toruloides NP11]	1025	10	5.8e-175	74.6	6	F:GO:0003676; C:GO:0005634; F:GO:0046872; P:GO:0008361; C:GO:0005829; P:GO:0060963	F:nucleic acid binding; C:nucleus; F:metal ion binding; P:regulation of cell size; C:cytosol; P:positive regulation of ribosomal protein gene transcription from RNA polymerase II promoter			IPR013087 (SMART); G3DSA:3.30.160.60 (GENE3D); IPR013083 (G3DSA:3.30.40.GENE3D); mobidb-lite (MOBIDB_LITE); mobidb-lite (MOBIDB_LITE); PTHR23057 (PANTHER); IPR013087 (PROSITE_PATTERNS); IPR013087 (PROSITE_PROFILES); IPR013087 (SUPERFAMILY)	F:GO:0003676	F:nucleic acid binding
[INTERPRO, BLASTED, MAPPED, ANNOTATED]	CL5498.Contig2_All	Inositolphosphorylceramide synthase subunit Kei1-domain-containing	820	10	3.91e-151	80.9	5	C:GO:0070916; F:GO:0070917; C:GO:0030173; P:GO:0050790; P:GO:0006673	C:inositol phosphoceramide synthase complex; F:inositol phosphoceramide synthase regulator activity; C:integral component of Golgi membrane; P:regulation of catalytic activity; P:inositolphosphoceramide metabolic process			IPR013862 (PFAM); mobidb-lite (MOBIDB_LITE); PTHR28077 (PANTHER); CYTOPLASMIC_DOMAIN (PHOBIUS); NON_CYTOPLASMIC_DOMAIN (PHOBIUS); TRANSMEMBRANE (PHOBIUS); NON_CYTOPLASMIC_DOMAIN (PHOBIUS); TRANSMEMBRANE (PHOBIUS); CYTOPLASMIC_DOMAIN (PHOBIUS); TRANSMEMBRANE (PHOBIUS); TMhelix (TMHMM); TMhelix (TMHMM); TMhelix (TMHMM)	no GO terms	no GO terms
[INTERPRO, BLASTED, MAPPED, ANNOTATED]	CL5521.Contig1_All	cleft lip and palate associated transmembrane	432	10	1.37e-90	74.9	1	C:GO:0016021	C:integral component of membrane			IPR008429 (PFAM); IPR008429 (PANTHER); PTHR21347:SF5 (PANTHER)	C:GO:0016021	C:integral component of membrane
[INTERPRO, BLASTED]	CL5525.Contig1_All	and TPR domain	872	10	6.82e-158	81.9						Coil (COILS); IPR019734 (SMART); IPR011990 (G3DSA:1.25.40.GENE3D); IPR019734 (PFAM); IPR011990 (G3DSA:1.25.40.GENE3D); IPR019734 (PFAM); PTHR43096 (PANTHER); PTHR43096:SF12 (PANTHER); TRANSMEMBRANE (PHOBIUS); NON_CYTOPLASMIC_DOMAIN (PHOBIUS); CYTOPLASMIC_DOMAIN (PHOBIUS); IPR019734 (PROSITE_PROFILES); IPR013026 (PROSITE_PROFILES); IPR013026 (PROSITE_PROFILES); IPR019734 (PROSITE_PROFILES); IPR019…	F:GO:0005515	F:protein binding
[INTERPRO, BLASTED]	CL5525.Contig2_All	and TPR domain	845	10	2.29e-137	82.3						no IPS match	no IPS match	no IPS match
[INTERPRO, BLASTED]	CL5553.Contig1_All	hypothetical protein PSTG_10654	630	3	6.22e-103	91.67						SIGNAL_PEPTIDE_C_REGION (PHOBIUS); SIGNAL_PEPTIDE (PHOBIUS); SIGNAL_PEPTIDE_N_REGION (PHOBIUS); SIGNAL_PEPTIDE_H_REGION (PHOBIUS); NON_CYTOPLASMIC_DOMAIN (PHOBIUS); SignalP-noTM (SIGNALP_EUK); TMhelix (TMHMM)	no GO terms	no GO terms
[INTERPRO, BLASTED]	CL5553.Contig2_All	hypothetical protein PSTG_10653	889	3	7.52e-109	92.0						mobidb-lite (MOBIDB_LITE); TRANSMEMBRANE (PHOBIUS); NON_CYTOPLASMIC_DOMAIN (PHOBIUS); CYTOPLASMIC_DOMAIN (PHOBIUS); TMhelix (TMHMM)	no GO terms	no GO terms
[INTERPRO, BLASTED, MAPPED, ANNOTATED]	CL5576.Contig1_All	probable pyridoxal 5 -phosphate synthase subunit	780	10	1.8e-159	97.1	3	P:GO:0042823; P:GO:0042819; F:GO:0036381	P:pyridoxal phosphate biosynthetic process; P:vitamin B6 biosynthetic process; F:pyridoxal 5'-phosphate synthase (glutamine hydrolysing) activity	EC:4.3.3.6	Pyridoxal 5'-phosphate synthase (glutamine hydrolyzing)	IPR013785 (G3DSA:3.20.20.GENE3D); IPR033755 (PFAM); IPR001852 (PANTHER); IPR001852 (PROSITE_PATTERNS); IPR001852 (PROSITE_PROFILES); IPR001852 (CDD); IPR011060 (SUPERFAMILY)	P:GO:0042823; F:GO:0003824; P:GO:0008152; P:GO:0042819	P:pyridoxal phosphate biosynthetic process; F:catalytic activity; P:metabolic process; P:vitamin B6 biosynthetic process
[INTERPRO, BLASTED, MAPPED, ANNOTATED]	CL5614.Contig1_All	proteasome activator pa28 REG alpha beta subunit	599	10	1.57e-88	87.8	6	F:GO:0061133; P:GO:0061136; C:GO:0005737; P:GO:2000045; C:GO:0008537; P:GO:0010950	F:endopeptidase activator activity; P:regulation of proteasomal protein catabolic process; C:cytoplasm; P:regulation of G1/S transition of mitotic cell cycle; C:proteasome activator complex; P:positive regulation of endopeptidase activity			IPR003186 (G3DSA:1.20.120.GENE3D); IPR003186 (PFAM); IPR009077 (PANTHER); PTHR10660:SF7 (PANTHER); IPR009077 (SUPERFAMILY)	C:GO:0008537	C:proteasome activator complex
[INTERPRO, NO-BLAST]	CL5630.Contig1_All	---NA---	320									mobidb-lite (MOBIDB_LITE); mobidb-lite (MOBIDB_LITE)	no GO terms	no GO terms
[INTERPRO, BLASTED]	CL5657.Contig1_All	hypothetical protein PSTG_07556	400	10	1.04e-72	78.4						Coil (COILS); G3DSA:3.40.50.720 (GENE3D); IPR002347 (PFAM); PTHR24320 (PANTHER); PTHR24320:SF134 (PANTHER); IPR016040 (SUPERFAMILY)	no GO terms	no GO terms
[INTERPRO, BLASTED]	CL5657.Contig2_All	hypothetical protein PSTG_07556	450	10	3.5e-80	77.6						G3DSA:3.40.50.720 (GENE3D); PTHR24320 (PANTHER); IPR016040 (SUPERFAMILY)	no GO terms	no GO terms
[INTERPRO, BLASTED]	CL5657.Contig3_All	hypothetical protein PSTG_04050	862	10	2.16e-175	80.8						IPR002347 (PRINTS); IPR002347 (PRINTS); G3DSA:3.40.50.720 (GENE3D); IPR002347 (PFAM); PTHR24320 (PANTHER); PTHR24320:SF134 (PANTHER); IPR016040 (SUPERFAMILY)	no GO terms	no GO terms
[INTERPRO, BLASTED, MAPPED, ANNOTATED]	CL5659.Contig1_All	20S proteasome subunit alpha 6	327	10	1.01e-53	96.6	6	C:GO:0005634; P:GO:0043161; C:GO:0019773; F:GO:0004298; C:GO:0034515; P:GO:0010499	C:nucleus; P:proteasome-mediated ubiquitin-dependent protein catabolic process; C:proteasome core complex, alpha-subunit complex; F:threonine-type endopeptidase activity; C:proteasome storage granule; P:proteasomal ubiquitin-independent protein catabolic process	EC:3.4.25	Acting on peptide bonds (peptidases)	IPR000426 (SMART); IPR000426 (PFAM); IPR029055 (G3DSA:3.60.20.GENE3D); IPR001353 (PFAM); PTHR11599 (PANTHER); PTHR11599:SF93 (PANTHER); IPR000426 (PROSITE_PATTERNS); IPR029055 (SUPERFAMILY)	C:GO:0005839; F:GO:0004175; C:GO:0019773; F:GO:0004298; P:GO:0051603; P:GO:0006511	C:proteasome core complex; F:endopeptidase activity; C:proteasome core complex, alpha-subunit complex; F:threonine-type endopeptidase activity; P:proteolysis involved in cellular protein catabolic process; P:ubiquitin-dependent protein catabolic process
[INTERPRO, BLASTED, MAPPED, ANNOTATED]	CL5678.Contig1_All	eukaryotic translation initiation factor 5A	1104	10	2.78e-103	93.4	7	F:GO:0003743; P:GO:0045905; F:GO:0003746; F:GO:0043022; P:GO:0006452; P:GO:0006413; P:GO:0045901	F:translation initiation factor activity; P:positive regulation of translational termination; F:translation elongation factor activity; F:ribosome binding; P:translational frameshifting; P:translational initiation; P:positive regulation of translational elongation			IPR020189 (SMART); IPR001884 (TIGRFAM); IPR020189 (PFAM); IPR001884 (PIRSF); G3DSA:2.40.50.140 (GENE3D); IPR014722 (G3DSA:2.30.30.GENE3D); IPR001884 (PANTHER); PTHR11673:SF18 (PANTHER); IPR019769 (PROSITE_PATTERNS); cd04468 (CDD); IPR012340 (SUPERFAMILY); IPR008991 (SUPERFAMILY)	P:GO:0045905; F:GO:0003723; F:GO:0003746; F:GO:0043022; P:GO:0006452; P:GO:0045901	P:positive regulation of translational termination; F:RNA binding; F:translation elongation factor activity; F:ribosome binding; P:translational frameshifting; P:positive regulation of translational elongation
[INTERPRO, BLASTED, MAPPED, ANNOTATED]	CL5678.Contig2_All	eukaryotic translation initiation factor 5A	1013	10	9.02e-104	93.4	7	F:GO:0003743; P:GO:0045905; F:GO:0003746; F:GO:0043022; P:GO:0006452; P:GO:0006413; P:GO:0045901	F:translation initiation factor activity; P:positive regulation of translational termination; F:translation elongation factor activity; F:ribosome binding; P:translational frameshifting; P:translational initiation; P:positive regulation of translational elongation			IPR020189 (SMART); IPR001884 (TIGRFAM); IPR020189 (PFAM); IPR001884 (PIRSF); G3DSA:2.40.50.140 (GENE3D); IPR014722 (G3DSA:2.30.30.GENE3D); IPR001884 (PANTHER); PTHR11673:SF18 (PANTHER); IPR019769 (PROSITE_PATTERNS); cd04468 (CDD); IPR012340 (SUPERFAMILY); IPR008991 (SUPERFAMILY)	P:GO:0045905; F:GO:0003723; F:GO:0003746; F:GO:0043022; P:GO:0006452; P:GO:0045901	P:positive regulation of translational termination; F:RNA binding; F:translation elongation factor activity; F:ribosome binding; P:translational frameshifting; P:positive regulation of translational elongation
[INTERPRO, BLASTED, MAPPED, ANNOTATED]	CL5678.Contig3_All	eukaryotic translation initiation factor 5A	975	10	4.37e-103	93.4	7	F:GO:0003743; P:GO:0045905; F:GO:0003746; F:GO:0043022; P:GO:0006452; P:GO:0006413; P:GO:0045901	F:translation initiation factor activity; P:positive regulation of translational termination; F:translation elongation factor activity; F:ribosome binding; P:translational frameshifting; P:translational initiation; P:positive regulation of translational elongation			IPR020189 (SMART); IPR001884 (TIGRFAM); IPR020189 (PFAM); IPR001884 (PIRSF); G3DSA:2.40.50.140 (GENE3D); IPR014722 (G3DSA:2.30.30.GENE3D); IPR001884 (PANTHER); PTHR11673:SF18 (PANTHER); IPR019769 (PROSITE_PATTERNS); cd04468 (CDD); IPR012340 (SUPERFAMILY); IPR008991 (SUPERFAMILY)	P:GO:0045905; F:GO:0003723; F:GO:0003746; F:GO:0043022; P:GO:0006452; P:GO:0045901	P:positive regulation of translational termination; F:RNA binding; F:translation elongation factor activity; F:ribosome binding; P:translational frameshifting; P:positive regulation of translational elongation
[INTERPRO, BLASTED, MAPPED, ANNOTATED]	CL5729.Contig1_All	26S proteasome regulatory subunit N6	257	10	8.1e-24	84.1	1	C:GO:0000502	C:proteasome complex			no IPS match	no IPS match	no IPS match
[INTERPRO, BLASTED, MAPPED, ANNOTATED]	CL5729.Contig2_All	26S proteasome regulatory subunit N6	292	10	1.31e-23	84.1	1	C:GO:0000502	C:proteasome complex			no IPS match	no IPS match	no IPS match
[INTERPRO, BLASTED, MAPPED, ANNOTATED]	CL5772.Contig1_All	glucose-6-phosphate 1-dehydrogenase	1368	10	0.0	95.4	7	F:GO:0050661; P:GO:0009051; C:GO:0005829; P:GO:0006740; P:GO:0042542; P:GO:0006006; F:GO:0004345	F:NADP binding; P:pentose-phosphate shunt, oxidative branch; C:cytosol; P:NADPH regeneration; P:response to hydrogen peroxide; P:glucose metabolic process; F:glucose-6-phosphate dehydrogenase activity	EC:1.1.1.49	Glucose-6-phosphate dehydrogenase (NADP(+))	G3DSA:3.30.360.10 (GENE3D); IPR022675 (PFAM); PTHR23429:SF11 (PANTHER); IPR001282 (PANTHER); SSF55347 (SUPERFAMILY)	F:GO:0050661; P:GO:0055114; P:GO:0006006; F:GO:0004345	F:NADP binding; P:oxidation-reduction process; P:glucose metabolic process; F:glucose-6-phosphate dehydrogenase activity
[INTERPRO, BLASTED, MAPPED, ANNOTATED]	CL5806.Contig1_All	vacuolar sorting VPS24	1149	10	4.94e-121	86.1	3	P:GO:0043328; C:GO:0000815; P:GO:0070676	P:protein targeting to vacuole involved in ubiquitin-dependent protein catabolic process via the multivesicular body sorting pathway; C:ESCRT III complex; P:intralumenal vesicle formation			Coil (COILS); Coil (COILS); IPR005024 (PFAM); PTHR10476 (PANTHER); PTHR10476:SF22 (PANTHER)	P:GO:0007034	P:vacuolar transport
[INTERPRO, BLASTED, MAPPED, ANNOTATED]	CL5907.Contig3_All	ATP synthase mitochondrial F1 complex assembly factor 2	502	10	4.17e-74	84.6	3	F:GO:0019904; P:GO:0033615; C:GO:0005739	F:protein domain specific binding; P:mitochondrial proton-transporting ATP synthase complex assembly; C:mitochondrion			IPR023335 (G3DSA:1.10.3580.GENE3D); IPR011419 (PANTHER); PTHR21013:SF12 (PANTHER); SSF160909 (SUPERFAMILY)	P:GO:0043461	P:proton-transporting ATP synthase complex assembly
[INTERPRO, BLASTED]	CL5917.Contig2_All	hypothetical protein PSTG_01094	938	4	2e-58	82.25						mobidb-lite (MOBIDB_LITE); mobidb-lite (MOBIDB_LITE)	no GO terms	no GO terms
[INTERPRO, BLASTED, MAPPED, ANNOTATED]	CL594.Contig2_All	Apocytochrome B (mitochondrion)	3474	10	3.42e-128	89.4	9	P:GO:0090305; F:GO:0008121; F:GO:0046872; F:GO:0004519; F:GO:0009055; C:GO:0045275; P:GO:1902600; P:GO:0006122; C:GO:0005743	P:nucleic acid phosphodiester bond hydrolysis; F:ubiquinol-cytochrome-c reductase activity; F:metal ion binding; F:endonuclease activity; F:electron carrier activity; C:respiratory chain complex III; P:hydrogen ion transmembrane transport; P:mitochondrial electron transport, ubiquinol to cytochrome c; C:mitochondrial inner membrane	EC:1.10.2; EC:1.10.2.2	Acting on diphenols and related substances as donors; Quinol--cytochrome-c reductase	IPR004860 (PFAM); IPR027434 (G3DSA:3.10.28.GENE3D); IPR027434 (SUPERFAMILY)	F:GO:0004519	F:endonuclease activity
[INTERPRO, BLASTED]	CL5953.Contig2_All	hypothetical protein PSTG_03699	1055	6	3.37e-94	80.67						no IPS match	no IPS match	no IPS match
[INTERPRO, BLASTED, MAPPED, ANNOTATED]	CL5960.Contig1_All	hypothetical protein PSTG_12560	470	5	3.03e-84	80.0	4	C:GO:0043229; F:GO:0004842; F:GO:0016874; P:GO:0016567	C:intracellular organelle; F:ubiquitin-protein transferase activity; F:ligase activity; P:protein ubiquitination			no IPS match	no IPS match	no IPS match
[INTERPRO, BLASTED, MAPPED, ANNOTATED]	CL5982.Contig1_All	hypothetical protein PSTG_10422	330	10	1.62e-61	71.5	2	C:GO:0005737; C:GO:0016021	C:cytoplasm; C:integral component of membrane			mobidb-lite (MOBIDB_LITE); PTHR14856:SF13 (PANTHER); PTHR14856 (PANTHER); TRANSMEMBRANE (PHOBIUS); CYTOPLASMIC_DOMAIN (PHOBIUS); NON_CYTOPLASMIC_DOMAIN (PHOBIUS); TRANSMEMBRANE (PHOBIUS); CYTOPLASMIC_DOMAIN (PHOBIUS)	no GO terms	no GO terms
[INTERPRO, BLASTED, MAPPED, ANNOTATED]	CL5998.Contig1_All	hypothetical protein PSTG_16236	340	5	5.72e-40	75.8	3	F:GO:0003735; P:GO:0032543; C:GO:0005763	F:structural constituent of ribosome; P:mitochondrial translation; C:mitochondrial small ribosomal subunit			mobidb-lite (MOBIDB_LITE)	no GO terms	no GO terms
[INTERPRO, BLASTED, MAPPED, ANNOTATED]	CL6014.Contig1_All	actin	541	10	1.1e-101	98.7	3	F:GO:0005524; C:GO:0005856; C:GO:0005737	F:ATP binding; C:cytoskeleton; C:cytoplasm			IPR004000 (PRINTS); IPR004000 (SMART); IPR004000 (PFAM); G3DSA:3.30.420.40 (GENE3D); mobidb-lite (MOBIDB_LITE); IPR004000 (PANTHER); PTHR11937:SF347 (PANTHER); IPR004001 (PROSITE_PATTERNS); IPR020902 (PROSITE_PATTERNS); cd00012 (CDD); SSF53067 (SUPERFAMILY)	no GO terms	no GO terms
[INTERPRO, BLASTED, MAPPED, ANNOTATED]	CL6014.Contig2_All	actin	672	10	6.9e-101	97.9	3	F:GO:0005524; C:GO:0005856; C:GO:0005737	F:ATP binding; C:cytoskeleton; C:cytoplasm			no IPS match	no IPS match	no IPS match
[INTERPRO, BLASTED, MAPPED, ANNOTATED]	CL6033.Contig1_All	hypothetical protein PSTG_00405	451	5	5.82e-41	93.4	4	P:GO:0006370; P:GO:0098507; F:GO:0004651; C:GO:0031533	P:7-methylguanosine mRNA capping; P:polynucleotide 5' dephosphorylation; F:polynucleotide 5'-phosphatase activity; C:mRNA cap methyltransferase complex	EC:3.1.3.33; EC:3.1.3.41	Polynucleotide 5'-phosphatase; 4-nitrophenylphosphatase	no IPS match	no IPS match	no IPS match
[INTERPRO, BLASTED, MAPPED, ANNOTATED]	CL6037.Contig1_All	hypothetical protein PSTG_03838	550	5	7.51e-81	73.0	3	P:GO:0042273; C:GO:0005730; C:GO:0030687	P:ribosomal large subunit biogenesis; C:nucleolus; C:preribosome, large subunit precursor			IPR019002 (PFAM); mobidb-lite (MOBIDB_LITE)	no GO terms	no GO terms
[INTERPRO, BLASTED, MAPPED, ANNOTATED]	CL6048.Contig1_All	U1 small nuclear ribonucleo A [Rhodotorula toruloides NP11]	1123	10	5.52e-140	86.0	7	F:GO:0000166; F:GO:0030619; C:GO:0005681; C:GO:0005829; F:GO:0035614; C:GO:0005685; P:GO:0000398	F:nucleotide binding; F:U1 snRNA binding; C:spliceosomal complex; C:cytosol; F:snRNA stem-loop binding; C:U1 snRNP; P:mRNA splicing, via spliceosome			IPR000504 (SMART); G3DSA:3.30.70.330 (GENE3D); IPR000504 (PFAM); G3DSA:3.30.70.330 (GENE3D); mobidb-lite (MOBIDB_LITE); PTHR10501 (PANTHER); PTHR10501:SF31 (PANTHER); IPR000504 (PROSITE_PROFILES); IPR000504 (PROSITE_PROFILES); cd12247 (CDD); cd12246 (CDD); IPR000504 (SUPERFAMILY)	F:GO:0003676	F:nucleic acid binding
[INTERPRO, BLASTED, MAPPED, ANNOTATED]	CL6084.Contig1_All	nuclear pore complex Nup93 [Rhodotorula toruloides NP11]	496	10	6.9e-61	87.0	7	C:GO:0044615; P:GO:0000055; P:GO:0006606; F:GO:0017056; P:GO:0051292; C:GO:0044612; P:GO:0016973	C:nuclear pore nuclear basket; P:ribosomal large subunit export from nucleus; P:protein import into nucleus; F:structural constituent of nuclear pore; P:nuclear pore complex assembly; C:nuclear pore linkers; P:poly(A)+ mRNA export from nucleus			IPR007231 (PFAM); PTHR11225:SF5 (PANTHER); IPR007231 (PANTHER)	P:GO:0006810; C:GO:0005643	P:transport; C:nuclear pore
[INTERPRO, BLASTED, MAPPED]	CL61.Contig3_All	uncharacterized protein VP01_517g2	359	6	5.68e-24	58.33	2	F:GO:0003676; F:GO:0008270	F:nucleic acid binding; F:zinc ion binding			IPR001878 (G3DSA:4.10.60.GENE3D); IPR001878 (SUPERFAMILY)	F:GO:0003676; F:GO:0008270	F:nucleic acid binding; F:zinc ion binding
[INTERPRO, BLASTED, MAPPED, ANNOTATED]	CL6114.Contig1_All	rna annealing factor	751	10	8.07e-110	82.4	7	F:GO:0000166; F:GO:0003723; P:GO:0006283; F:GO:1990119; C:GO:0000346; P:GO:1902281; P:GO:0016973	F:nucleotide binding; F:RNA binding; P:transcription-coupled nucleotide-excision repair; F:ATP-dependent RNA helicase inhibitor activity; C:transcription export complex; P:negative regulation of ATP-dependent RNA helicase activity; P:poly(A)+ mRNA export from nucleus			IPR000504 (SMART); IPR000504 (PFAM); G3DSA:3.30.70.330 (GENE3D); mobidb-lite (MOBIDB_LITE); mobidb-lite (MOBIDB_LITE); PTHR19965:SF39 (PANTHER); PTHR19965 (PANTHER); IPR000504 (PROSITE_PROFILES); IPR000504 (SUPERFAMILY)	F:GO:0003676	F:nucleic acid binding
[INTERPRO, BLASTED, MAPPED, ANNOTATED]	CL6114.Contig2_All	hypothetical protein PSTG_04314	898	10	3.62e-99	78.1	7	F:GO:0000166; F:GO:0003723; P:GO:0006283; F:GO:1990119; C:GO:0000346; P:GO:1902281; P:GO:0016973	F:nucleotide binding; F:RNA binding; P:transcription-coupled nucleotide-excision repair; F:ATP-dependent RNA helicase inhibitor activity; C:transcription export complex; P:negative regulation of ATP-dependent RNA helicase activity; P:poly(A)+ mRNA export from nucleus			IPR000504 (SMART); IPR000504 (PFAM); G3DSA:3.30.70.330 (GENE3D); mobidb-lite (MOBIDB_LITE); PTHR19965 (PANTHER); IPR000504 (PROSITE_PROFILES); IPR000504 (SUPERFAMILY)	F:GO:0003676	F:nucleic acid binding
[INTERPRO, BLASTED, MAPPED, ANNOTATED]	CL6122.Contig1_All	aldehyde dehydrogenase	1487	10	0.0	88.9	4	F:GO:0004029; P:GO:0006081; F:GO:0004030; P:GO:0055114	F:aldehyde dehydrogenase (NAD) activity; P:cellular aldehyde metabolic process; F:aldehyde dehydrogenase [NAD(P)+] activity; P:oxidation-reduction process	EC:1.2.1.5; EC:1.2.1.3	Aldehyde dehydrogenase (NAD(P)(+)); Aldehyde dehydrogenase (NAD(+))	IPR015590 (PFAM); IPR016162 (G3DSA:3.40.605.GENE3D); G3DSA:3.40.309.10 (GENE3D); PTHR11699 (PANTHER); PTHR11699:SF229 (PANTHER); IPR029510 (PROSITE_PATTERNS); IPR016160 (PROSITE_PATTERNS); IPR016161 (SUPERFAMILY)	F:GO:0016491; P:GO:0008152; P:GO:0055114	F:oxidoreductase activity; P:metabolic process; P:oxidation-reduction process
[INTERPRO, BLASTED, MAPPED, ANNOTATED]	CL6123.Contig2_All	hypothetical protein PSTG_13679	488	10	1.1e-61	66.6	1	C:GO:0016021	C:integral component of membrane			IPR008657 (PFAM); mobidb-lite (MOBIDB_LITE); NON_CYTOPLASMIC_DOMAIN (PHOBIUS); TRANSMEMBRANE (PHOBIUS); CYTOPLASMIC_DOMAIN (PHOBIUS); TMhelix (TMHMM)	C:GO:0016021	C:integral component of membrane
[INTERPRO, BLASTED, MAPPED, ANNOTATED]	CL6172.Contig1_All	ATP synthase (E 31 kDa) subunit	1104	10	4.06e-141	84.3	4	C:GO:0000221; P:GO:0015991; C:GO:0000329; F:GO:0046961	C:vacuolar proton-transporting V-type ATPase, V1 domain; P:ATP hydrolysis coupled proton transport; C:fungal-type vacuole membrane; F:proton-transporting ATPase activity, rotational mechanism	EC:3.6.1.3; EC:3.6.1.15	Adenosinetriphosphatase; Nucleoside-triphosphate phosphatase	Coil (COILS); IPR002842 (PFAM); PTHR12317:SF50 (PANTHER); PTHR12317 (PANTHER); SSF160527 (SUPERFAMILY)	P:GO:0015991; F:GO:0046961; C:GO:0033178	P:ATP hydrolysis coupled proton transport; F:proton-transporting ATPase activity, rotational mechanism; C:proton-transporting two-sector ATPase complex, catalytic domain
[INTERPRO, BLASTED, MAPPED, ANNOTATED]	CL6172.Contig2_All	ATP synthase (E 31 kDa) subunit	441	2	6.45e-06	100.0	4	C:GO:0000221; P:GO:0015991; C:GO:0000329; F:GO:0046961	C:vacuolar proton-transporting V-type ATPase, V1 domain; P:ATP hydrolysis coupled proton transport; C:fungal-type vacuole membrane; F:proton-transporting ATPase activity, rotational mechanism	EC:3.6.1.3; EC:3.6.1.15	Adenosinetriphosphatase; Nucleoside-triphosphate phosphatase	no IPS match	no IPS match	no IPS match
[INTERPRO, BLASTED, MAPPED, ANNOTATED]	CL6245.Contig1_All	YOP1 [Rhodotorula toruloides NP11]	386	10	1.1e-23	92.3	8	P:GO:0016192; C:GO:0032153; C:GO:0016021; C:GO:0032541; P:GO:0051292; P:GO:0071786; P:GO:0048309; P:GO:0034613	P:vesicle-mediated transport; C:cell division site; C:integral component of membrane; C:cortical endoplasmic reticulum; P:nuclear pore complex assembly; P:endoplasmic reticulum tubular network organization; P:endoplasmic reticulum inheritance; P:cellular protein localization			mobidb-lite (MOBIDB_LITE)	no GO terms	no GO terms
[INTERPRO, BLASTED, MAPPED, ANNOTATED]	CL6245.Contig2_All	YOP1 [Rhodotorula toruloides NP11]	295	10	3.54e-24	92.3	8	P:GO:0016192; C:GO:0032153; C:GO:0016021; C:GO:0032541; P:GO:0051292; P:GO:0071786; P:GO:0048309; P:GO:0034613	P:vesicle-mediated transport; C:cell division site; C:integral component of membrane; C:cortical endoplasmic reticulum; P:nuclear pore complex assembly; P:endoplasmic reticulum tubular network organization; P:endoplasmic reticulum inheritance; P:cellular protein localization			TRANSMEMBRANE (PHOBIUS); NON_CYTOPLASMIC_DOMAIN (PHOBIUS); CYTOPLASMIC_DOMAIN (PHOBIUS); TMhelix (TMHMM)	no GO terms	no GO terms
[INTERPRO, NO-BLAST]	CL6251.Contig1_All	---NA---	357									no IPS match	no IPS match	no IPS match
[INTERPRO, NO-BLAST]	CL6251.Contig2_All	---NA---	375									no IPS match	no IPS match	no IPS match
[INTERPRO, BLASTED, MAPPED, ANNOTATED]	CL6268.Contig1_All	hypothetical protein PSTG_02154	2408	10	0.0	66.9	1	C:GO:0016021	C:integral component of membrane			mobidb-lite (MOBIDB_LITE); CYTOPLASMIC_DOMAIN (PHOBIUS); NON_CYTOPLASMIC_DOMAIN (PHOBIUS); NON_CYTOPLASMIC_DOMAIN (PHOBIUS); TRANSMEMBRANE (PHOBIUS); TRANSMEMBRANE (PHOBIUS); CYTOPLASMIC_DOMAIN (PHOBIUS); TRANSMEMBRANE (PHOBIUS); CYTOPLASMIC_DOMAIN (PHOBIUS); TRANSMEMBRANE (PHOBIUS); TMhelix (TMHMM); TMhelix (TMHMM); TMhelix (TMHMM); TMhelix (TMHMM)	no GO terms	no GO terms
[INTERPRO, BLASTED, MAPPED, ANNOTATED]	CL6357.Contig1_All	farnesyl diphosphate synthase	1085	10	0.0	90.3	4	F:GO:0004337; C:GO:0005737; F:GO:0004161; P:GO:0045337	F:geranyltranstransferase activity; C:cytoplasm; F:dimethylallyltranstransferase activity; P:farnesyl diphosphate biosynthetic process	EC:2.5.1.10; EC:2.5.1.1	(2E,6E)-farnesyl diphosphate synthase; Dimethylallyltranstransferase	IPR000092 (PFAM); IPR008949 (G3DSA:1.10.600.GENE3D); PTHR11525 (PANTHER); IPR033749 (PROSITE_PATTERNS); IPR033749 (PROSITE_PATTERNS); cd00685 (CDD); IPR008949 (SUPERFAMILY)	P:GO:0008299	P:isoprenoid biosynthetic process
[INTERPRO, BLASTED, MAPPED, ANNOTATED]	CL6373.Contig2_All	nuclear movement nudC	1118	10	4.29e-100	87.9	1	C:GO:0016021	C:integral component of membrane			IPR007052 (PFAM); IPR008978 (G3DSA:2.60.40.GENE3D); PTHR12356:SF25 (PANTHER); PTHR12356 (PANTHER); IPR007052 (PROSITE_PROFILES); cd06467 (CDD); IPR008978 (SUPERFAMILY)	no GO terms	no GO terms
[INTERPRO, BLASTED, MAPPED, ANNOTATED]	CL6385.Contig1_All	30S ribosomal S8e	656	10	2.06e-88	91.6	5	P:GO:0000463; C:GO:0005730; C:GO:0005840; P:GO:0000466; C:GO:0030687	P:maturation of LSU-rRNA from tricistronic rRNA transcript (SSU-rRNA, 5.8S rRNA, LSU-rRNA); C:nucleolus; C:ribosome; P:maturation of 5.8S rRNA from tricistronic rRNA transcript (SSU-rRNA, 5.8S rRNA, LSU-rRNA); C:preribosome, large subunit precursor			Coil (COILS); mobidb-lite (MOBIDB_LITE); PTHR12642 (PANTHER); PTHR12642:SF1 (PANTHER)	no GO terms	no GO terms
[INTERPRO, BLASTED, MAPPED, ANNOTATED]	CL6385.Contig2_All	30S ribosomal S8e	731	10	5.35e-88	91.6	5	P:GO:0000463; C:GO:0005730; C:GO:0005840; P:GO:0000466; C:GO:0030687	P:maturation of LSU-rRNA from tricistronic rRNA transcript (SSU-rRNA, 5.8S rRNA, LSU-rRNA); C:nucleolus; C:ribosome; P:maturation of 5.8S rRNA from tricistronic rRNA transcript (SSU-rRNA, 5.8S rRNA, LSU-rRNA); C:preribosome, large subunit precursor			no IPS match	no IPS match	no IPS match
[INTERPRO, BLASTED]	CL6391.Contig2_All	hypothetical protein PSTG_04089	469	9	1.33e-14	57.11						no IPS match	no IPS match	no IPS match
[INTERPRO, BLASTED, MAPPED, ANNOTATED]	CL6397.Contig1_All	hypothetical protein PSTG_03837	426	10	1.96e-49	90.5	3	F:GO:0016614; F:GO:0050660; P:GO:0055114	F:oxidoreductase activity, acting on CH-OH group of donors; F:flavin adenine dinucleotide binding; P:oxidation-reduction process			G3DSA:4.10.450.10 (GENE3D); IPR023753 (G3DSA:3.50.50.GENE3D); IPR000172 (PFAM); PTHR11552:SF164 (PANTHER); PTHR11552 (PANTHER); IPR023753 (SUPERFAMILY)	F:GO:0016614; F:GO:0016491; F:GO:0050660; P:GO:0055114	F:oxidoreductase activity, acting on CH-OH group of donors; F:oxidoreductase activity; F:flavin adenine dinucleotide binding; P:oxidation-reduction process
[INTERPRO, BLASTED, MAPPED, ANNOTATED]	CL6402.Contig2_All	hypothetical protein PSTG_00632	826	7	5.94e-75	83.0	1	C:GO:0030687	C:preribosome, large subunit precursor			IPR019434 (PFAM); mobidb-lite (MOBIDB_LITE); PTHR28219 (PANTHER); SignalP-TM (SIGNALP_GRAM_POSITIVE)	no GO terms	no GO terms
[INTERPRO, BLASTED, MAPPED, ANNOTATED]	CL6424.Contig1_All	CAMK CAMK1 kinase	1136	10	1.95e-122	84.7	3	F:GO:0005524; F:GO:0004674; P:GO:0006468	F:ATP binding; F:protein serine/threonine kinase activity; P:protein phosphorylation	EC:2.7.11	Transferring phosphorus-containing groups	IPR000719 (SMART); IPR000719 (PFAM); G3DSA:1.10.510.10 (GENE3D); mobidb-lite (MOBIDB_LITE); PTHR24347:SF344 (PANTHER); IPR020636 (PANTHER); IPR000719 (PROSITE_PROFILES); IPR011009 (SUPERFAMILY)	F:GO:0005524; F:GO:0004672; P:GO:0006468	F:ATP binding; F:protein kinase activity; P:protein phosphorylation
[INTERPRO, BLASTED, MAPPED, ANNOTATED]	CL6424.Contig2_All	CAMK CAMK1 kinase	1226	10	5.75e-122	84.7	3	F:GO:0005524; F:GO:0004674; P:GO:0006468	F:ATP binding; F:protein serine/threonine kinase activity; P:protein phosphorylation	EC:2.7.11	Transferring phosphorus-containing groups	IPR000719 (SMART); IPR000719 (PFAM); G3DSA:1.10.510.10 (GENE3D); mobidb-lite (MOBIDB_LITE); PTHR24347:SF344 (PANTHER); IPR020636 (PANTHER); IPR000719 (PROSITE_PROFILES); IPR011009 (SUPERFAMILY)	F:GO:0005524; F:GO:0004672; P:GO:0006468	F:ATP binding; F:protein kinase activity; P:protein phosphorylation
[INTERPRO, BLASTED, MAPPED, ANNOTATED]	CL6426.Contig1_All	hypothetical protein PSTG_08851	259	3	6.68e-35	81.67	8	C:GO:0005634; F:GO:0004842; C:GO:0030915; P:GO:0000724; C:GO:0005829; P:GO:0006301; P:GO:0007127; P:GO:0016567	C:nucleus; F:ubiquitin-protein transferase activity; C:Smc5-Smc6 complex; P:double-strand break repair via homologous recombination; C:cytosol; P:postreplication repair; P:meiosis I; P:protein ubiquitination			mobidb-lite (MOBIDB_LITE)	no GO terms	no GO terms
[INTERPRO, BLASTED, MAPPED, ANNOTATED]	CL6430.Contig1_All	Sm-like ribonucleo	739	10	1.31e-33	91.2	8	F:GO:0017070; P:GO:0000956; C:GO:0097526; P:GO:0033962; C:GO:0000932; C:GO:0005688; P:GO:0000245; P:GO:0000387	F:U6 snRNA binding; P:nuclear-transcribed mRNA catabolic process; C:spliceosomal tri-snRNP complex; P:cytoplasmic mRNA processing body assembly; C:P-body; C:U6 snRNP; P:spliceosomal complex assembly; P:spliceosomal snRNP assembly			G3DSA:2.30.30.100 (GENE3D); mobidb-lite (MOBIDB_LITE); IPR027141 (PANTHER); PTHR23338:SF30 (PANTHER); IPR010920 (SUPERFAMILY)	P:GO:0006396	P:RNA processing
[INTERPRO, NO-BLAST]	CL6430.Contig2_All	---NA---	698									mobidb-lite (MOBIDB_LITE); SIGNAL_PEPTIDE (PHOBIUS); NON_CYTOPLASMIC_DOMAIN (PHOBIUS); SIGNAL_PEPTIDE_H_REGION (PHOBIUS); SIGNAL_PEPTIDE_C_REGION (PHOBIUS); SIGNAL_PEPTIDE_N_REGION (PHOBIUS); SignalP-noTM (SIGNALP_EUK)	no GO terms	no GO terms
[INTERPRO, BLASTED, MAPPED, ANNOTATED]	CL6433.Contig2_All	actin-related 2 3 complex subunit 1A [Rhodotorula toruloides NP11]	1129	10	0.0	83.7	3	F:GO:0051015; P:GO:0034314; C:GO:0005885	F:actin filament binding; P:Arp2/3 complex-mediated actin nucleation; C:Arp2/3 protein complex			IPR015943 (G3DSA:2.130.10.GENE3D); IPR017383 (PANTHER); IPR017986 (SUPERFAMILY)	P:GO:0030833; F:GO:0005515; C:GO:0015629; P:GO:0034314; C:GO:0005885	P:regulation of actin filament polymerization; F:protein binding; C:actin cytoskeleton; P:Arp2/3 complex-mediated actin nucleation; C:Arp2/3 protein complex
[INTERPRO, BLASTED]	CL6446.Contig1_All	hypothetical protein PSTG_06223	610	1	3.22e-24	100.0						NON_CYTOPLASMIC_DOMAIN (PHOBIUS); SIGNAL_PEPTIDE_N_REGION (PHOBIUS); SIGNAL_PEPTIDE_C_REGION (PHOBIUS); SIGNAL_PEPTIDE_H_REGION (PHOBIUS); SIGNAL_PEPTIDE (PHOBIUS)	no GO terms	no GO terms
[INTERPRO, BLASTED]	CL6446.Contig2_All	hypothetical protein PSTG_06223	669	1	5.83e-24	100.0						SIGNAL_PEPTIDE_N_REGION (PHOBIUS); SIGNAL_PEPTIDE_C_REGION (PHOBIUS); NON_CYTOPLASMIC_DOMAIN (PHOBIUS); SIGNAL_PEPTIDE_H_REGION (PHOBIUS); SIGNAL_PEPTIDE (PHOBIUS)	no GO terms	no GO terms
[INTERPRO, BLASTED, MAPPED, ANNOTATED]	CL6455.Contig1_All	uncharacterized protein LOC109787290	1021	10	1.88e-61	75.7	1	C:GO:0016021	C:integral component of membrane			mobidb-lite (MOBIDB_LITE); TRANSMEMBRANE (PHOBIUS); SIGNAL_PEPTIDE_C_REGION (PHOBIUS); CYTOPLASMIC_DOMAIN (PHOBIUS); SIGNAL_PEPTIDE_N_REGION (PHOBIUS); NON_CYTOPLASMIC_DOMAIN (PHOBIUS); SIGNAL_PEPTIDE (PHOBIUS); SIGNAL_PEPTIDE_H_REGION (PHOBIUS); TMhelix (TMHMM)	no GO terms	no GO terms
[INTERPRO, NO-BLAST]	CL6485.Contig2_All	---NA---	211									mobidb-lite (MOBIDB_LITE)	no GO terms	no GO terms
[INTERPRO, BLASTED, MAPPED, ANNOTATED]	CL6509.Contig1_All	ribosomal large subunit pseudouridine synthase B	499	3	4.26e-19	91.67	6	C:GO:0009507; F:GO:0003723; C:GO:0009501; C:GO:0005829; F:GO:0009982; P:GO:0000455	C:chloroplast; F:RNA binding; C:amyloplast; C:cytosol; F:pseudouridine synthase activity; P:enzyme-directed rRNA pseudouridine synthesis	EC:5.4.99.12	tRNA pseudouridine(38-40) synthase	mobidb-lite (MOBIDB_LITE); PTHR21600:SF30 (PANTHER); IPR000748 (PANTHER); SIGNAL_PEPTIDE_H_REGION (PHOBIUS); NON_CYTOPLASMIC_DOMAIN (PHOBIUS); SIGNAL_PEPTIDE_N_REGION (PHOBIUS); SIGNAL_PEPTIDE_C_REGION (PHOBIUS); SIGNAL_PEPTIDE (PHOBIUS)	F:GO:0016866; P:GO:0001522; F:GO:0003723; P:GO:0009451	F:intramolecular transferase activity; P:pseudouridine synthesis; F:RNA binding; P:RNA modification
[INTERPRO, BLASTED]	CL653.Contig2_All	TIME FOR COFFEE-like	450	1	2.41e-09	98.0						mobidb-lite (MOBIDB_LITE); PTHR34798:SF3 (PANTHER); PTHR34798 (PANTHER)	no GO terms	no GO terms
[INTERPRO, BLASTED]	CL6533.Contig1_All	hypothetical protein PSTG_12979	329	3	9.56e-26	82.67						no IPS match	no IPS match	no IPS match
[INTERPRO, BLASTED]	CL6533.Contig2_All	hypothetical protein PSTG_12979	349	3	6.95e-24	82.33						no IPS match	no IPS match	no IPS match
[INTERPRO, BLASTED]	CL6541.Contig1_All	hypothetical protein PSTG_16881	707	1	6.96e-34	96.0						mobidb-lite (MOBIDB_LITE); NON_CYTOPLASMIC_DOMAIN (PHOBIUS); CYTOPLASMIC_DOMAIN (PHOBIUS); TRANSMEMBRANE (PHOBIUS); TMhelix (TMHMM)	no GO terms	no GO terms
[INTERPRO, BLASTED, MAPPED, ANNOTATED]	CL6572.Contig1_All	hypothetical protein PSTG_03096	271	1	3.32e-06	100.0	1	C:GO:0016021	C:integral component of membrane			SIGNAL_PEPTIDE (PHOBIUS); SIGNAL_PEPTIDE_H_REGION (PHOBIUS); SIGNAL_PEPTIDE_C_REGION (PHOBIUS); SIGNAL_PEPTIDE_N_REGION (PHOBIUS); NON_CYTOPLASMIC_DOMAIN (PHOBIUS)	no GO terms	no GO terms
[INTERPRO, BLASTED, MAPPED, ANNOTATED]	CL6578.Contig1_All	tubulin beta chain	1863	10	0.0	98.2	6	F:GO:0005525; C:GO:0005737; F:GO:0003924; F:GO:0005200; C:GO:0005874; P:GO:0007017	F:GTP binding; C:cytoplasm; F:GTPase activity; F:structural constituent of cytoskeleton; C:microtubule; P:microtubule-based process	EC:3.6.1.15	Nucleoside-triphosphate phosphatase	Coil (COILS); IPR002453 (PRINTS); IPR000217 (PRINTS); IPR003008 (SMART); IPR018316 (SMART); G3DSA:1.10.287.600 (GENE3D); IPR003008 (PFAM); IPR003008 (G3DSA:3.40.50.GENE3D); IPR018316 (G3DSA:3.30.1330.GENE3D); IPR018316 (PFAM); mobidb-lite (MOBIDB_LITE); IPR000217 (PANTHER); PTHR11588:SF170 (PANTHER); IPR017975 (PROSITE_PATTERNS); IPR013838 (PROSITE_PATTERNS); cd02187 (CDD); IPR008280 (SUPERFAMILY…	F:GO:0005525; F:GO:0003924; F:GO:0005200; P:GO:0007017; C:GO:0005874	F:GTP binding; F:GTPase activity; F:structural constituent of cytoskeleton; P:microtubule-based process; C:microtubule
[INTERPRO, BLASTED, MAPPED, ANNOTATED]	CL6578.Contig2_All	tubulin beta chain	1824	10	0.0	98.2	6	F:GO:0005525; C:GO:0005737; F:GO:0003924; F:GO:0005200; C:GO:0005874; P:GO:0007017	F:GTP binding; C:cytoplasm; F:GTPase activity; F:structural constituent of cytoskeleton; C:microtubule; P:microtubule-based process	EC:3.6.1.15	Nucleoside-triphosphate phosphatase	Coil (COILS); IPR002453 (PRINTS); IPR000217 (PRINTS); IPR003008 (SMART); IPR018316 (SMART); G3DSA:1.10.287.600 (GENE3D); IPR003008 (PFAM); IPR003008 (G3DSA:3.40.50.GENE3D); IPR018316 (G3DSA:3.30.1330.GENE3D); IPR018316 (PFAM); mobidb-lite (MOBIDB_LITE); IPR000217 (PANTHER); PTHR11588:SF170 (PANTHER); IPR017975 (PROSITE_PATTERNS); IPR013838 (PROSITE_PATTERNS); cd02187 (CDD); IPR008280 (SUPERFAMILY…	F:GO:0005525; F:GO:0003924; F:GO:0005200; C:GO:0005874; P:GO:0007017	F:GTP binding; F:GTPase activity; F:structural constituent of cytoskeleton; C:microtubule; P:microtubule-based process
[INTERPRO, BLASTED]	CL6601.Contig1_All	hypothetical protein PSTG_17270	662	10	6.63e-118	72.8						PTHR33069 (PANTHER); PTHR33069:SF6 (PANTHER)	no GO terms	no GO terms
[INTERPRO, BLASTED]	CL662.Contig1_All	hypothetical protein PSTG_12978	759	8	7.66e-114	71.0						CYTOPLASMIC_DOMAIN (PHOBIUS); NON_CYTOPLASMIC_DOMAIN (PHOBIUS); TRANSMEMBRANE (PHOBIUS)	no GO terms	no GO terms
[INTERPRO, BLASTED]	CL662.Contig2_All	hypothetical protein PSTG_12978	729	8	5.19e-114	71.0						CYTOPLASMIC_DOMAIN (PHOBIUS); NON_CYTOPLASMIC_DOMAIN (PHOBIUS); TRANSMEMBRANE (PHOBIUS)	no GO terms	no GO terms
[INTERPRO, BLASTED, MAPPED, ANNOTATED]	CL6640.Contig1_All	phospholipid-translocating ATPase	526	10	9.15e-64	88.5	13	C:GO:0000139; C:GO:0005783; F:GO:0004012; P:GO:0006892; P:GO:0006886; C:GO:0005886; F:GO:0000287; F:GO:0005524; C:GO:0005802; P:GO:0045332; C:GO:0016021; P:GO:0048194; P:GO:0032456	C:Golgi membrane; C:endoplasmic reticulum; F:phospholipid-translocating ATPase activity; P:post-Golgi vesicle-mediated transport; P:intracellular protein transport; C:plasma membrane; F:magnesium ion binding; F:ATP binding; C:trans-Golgi network; P:phospholipid translocation; C:integral component of membrane; P:Golgi vesicle budding; P:endocytic recycling	EC:3.6.1.3; EC:3.6.3.1; EC:3.6.1.15	Adenosinetriphosphatase; Phospholipid-translocating ATPase; Nucleoside-triphosphate phosphatase	SIGNAL_PEPTIDE_C_REGION (PHOBIUS); NON_CYTOPLASMIC_DOMAIN (PHOBIUS); SIGNAL_PEPTIDE_H_REGION (PHOBIUS); SIGNAL_PEPTIDE (PHOBIUS); SIGNAL_PEPTIDE_N_REGION (PHOBIUS); SignalP-noTM (SIGNALP_EUK); TMhelix (TMHMM)	no GO terms	no GO terms
[INTERPRO, BLASTED, MAPPED, ANNOTATED]	CL6654.Contig1_All	CMGC CK2 kinase	1324	10	0.0	94.8	3	F:GO:0005524; F:GO:0004674; P:GO:0006468	F:ATP binding; F:protein serine/threonine kinase activity; P:protein phosphorylation	EC:2.7.11	Transferring phosphorus-containing groups	IPR000719 (SMART); G3DSA:3.30.200.20 (GENE3D); IPR000719 (PFAM); G3DSA:1.10.510.10 (GENE3D); PTHR24054 (PANTHER); PTHR24054:SF44 (PANTHER); IPR017441 (PROSITE_PATTERNS); IPR008271 (PROSITE_PATTERNS); IPR000719 (PROSITE_PROFILES); cd14132 (CDD); IPR011009 (SUPERFAMILY)	F:GO:0005524; F:GO:0004672; P:GO:0006468	F:ATP binding; F:protein kinase activity; P:protein phosphorylation
[INTERPRO, BLASTED, MAPPED, ANNOTATED]	CL6656.Contig1_All	Integrin alpha N-terminal domain superfamily [Rhodotorula toruloides NP11]	617	10	1.71e-92	81.5	1	C:GO:0016021	C:integral component of membrane			PTHR13412:SF1 (PANTHER); IPR024881 (PANTHER); TRANSMEMBRANE (PHOBIUS); CYTOPLASMIC_DOMAIN (PHOBIUS); NON_CYTOPLASMIC_DOMAIN (PHOBIUS); TMhelix (TMHMM)	no GO terms	no GO terms
[INTERPRO, BLASTED, MAPPED, ANNOTATED]	CL6670.Contig1_All	Isochorismatase hydrolase [Auricularia subglabra TFB-10046 SS5]	465	10	4.78e-46	79.3	2	F:GO:0003824; P:GO:0008152	F:catalytic activity; P:metabolic process			G3DSA:3.40.50.850 (GENE3D); PTHR14119:SF14 (PANTHER); PTHR14119 (PANTHER); IPR000868 (SUPERFAMILY)	F:GO:0003824; P:GO:0008152	F:catalytic activity; P:metabolic process
[INTERPRO, BLASTED]	CL6677.Contig1_All	hypothetical protein, variant	1180	6	1.13e-128	86.5						no IPS match	no IPS match	no IPS match
[INTERPRO, BLASTED]	CL6677.Contig2_All	hypothetical protein PSTG_12326	1166	6	2.58e-129	86.5						no IPS match	no IPS match	no IPS match
[INTERPRO, BLASTED, MAPPED, ANNOTATED]	CL6686.Contig2_All	hypothetical protein PSTG_04913	2335	10	0.0	92.4	2	F:GO:0003824; P:GO:0008152	F:catalytic activity; P:metabolic process			IPR000873 (PFAM); G3DSA:3.30.300.30 (GENE3D); G3DSA:2.30.38.10 (GENE3D); G3DSA:3.40.50.980 (GENE3D); G3DSA:3.40.50.980 (GENE3D); PTHR43272 (PANTHER); PTHR43272:SF16 (PANTHER); IPR020845 (PROSITE_PATTERNS); cd05927 (CDD); SSF56801 (SUPERFAMILY)	F:GO:0003824; P:GO:0008152	F:catalytic activity; P:metabolic process
[INTERPRO, BLASTED, MAPPED, ANNOTATED]	CL6703.Contig2_All	transcription initiation factor TFIID TATA-box-binding [Rhodotorula toruloides NP11]	1332	10	3.47e-166	91.6	4	F:GO:0003677; F:GO:0003743; P:GO:0006352; P:GO:0006413	F:DNA binding; F:translation initiation factor activity; P:DNA-templated transcription, initiation; P:translational initiation			IPR000814 (PRINTS); G3DSA:3.30.310.10 (GENE3D); G3DSA:3.30.310.10 (GENE3D); IPR000814 (PFAM); mobidb-lite (MOBIDB_LITE); PTHR10126:SF31 (PANTHER); IPR000814 (PANTHER); IPR030491 (PROSITE_PATTERNS); IPR030491 (PROSITE_PATTERNS); IPR000814 (HAMAP); IPR033710 (CDD); SSF55945 (SUPERFAMILY); SSF55945 (SUPERFAMILY)	F:GO:0003677; P:GO:0006352	F:DNA binding; P:DNA-templated transcription, initiation
[INTERPRO, BLASTED, MAPPED, ANNOTATED]	CL6716.Contig1_All	glycoside hydrolase family 13	1402	10	0.0	83.3	5	C:GO:0005634; C:GO:0005737; P:GO:0005980; F:GO:0004135; F:GO:0004134	C:nucleus; C:cytoplasm; P:glycogen catabolic process; F:amylo-alpha-1,6-glucosidase activity; F:4-alpha-glucanotransferase activity	EC:2.4.1.25; EC:3.2.1.33	4-alpha-glucanotransferase; Amylo-alpha-1,6-glucosidase	IPR032790 (PFAM); G3DSA:1.50.10.10 (GENE3D); PTHR10569:SF3 (PANTHER); IPR010401 (PANTHER); IPR008928 (SUPERFAMILY)	F:GO:0003824; P:GO:0005980; F:GO:0004135; F:GO:0004134	F:catalytic activity; P:glycogen catabolic process; F:amylo-alpha-1,6-glucosidase activity; F:4-alpha-glucanotransferase activity
[INTERPRO, BLASTED, MAPPED, ANNOTATED]	CL6774.Contig1_All	Phosphatidylinositol 4-kinase stt4	1045	10	0.0	88.1	5	P:GO:0048015; P:GO:0046854; F:GO:0004430; C:GO:0005622; C:GO:0005886	P:phosphatidylinositol-mediated signaling; P:phosphatidylinositol phosphorylation; F:1-phosphatidylinositol 4-kinase activity; C:intracellular; C:plasma membrane	EC:2.7.1.67	1-phosphatidylinositol 4-kinase	IPR000403 (SMART); IPR000403 (G3DSA:1.10.1070.GENE3D); IPR000403 (PFAM); G3DSA:3.30.1010.10 (GENE3D); PTHR10048:SF86 (PANTHER); IPR015433 (PANTHER); IPR018936 (PROSITE_PATTERNS); IPR000403 (PROSITE_PROFILES); IPR011009 (SUPERFAMILY)	P:GO:0048015; P:GO:0046854; F:GO:0016301	P:phosphatidylinositol-mediated signaling; P:phosphatidylinositol phosphorylation; F:kinase activity
[INTERPRO, BLASTED, MAPPED, ANNOTATED]	CL6779.Contig1_All	electron transfer flavo beta subunit	924	10	1e-160	86.4	4	C:GO:0005634; F:GO:0009055; C:GO:0005739; C:GO:0005829	C:nucleus; F:electron carrier activity; C:mitochondrion; C:cytosol			IPR014730 (SMART); IPR012255 (PIRSF); IPR014730 (PFAM); IPR014729 (G3DSA:3.40.50.GENE3D); IPR012255 (PANTHER); PTHR21294:SF14 (PANTHER); IPR000049 (PROSITE_PATTERNS); IPR033948 (CDD); SSF52402 (SUPERFAMILY)	F:GO:0009055	F:electron carrier activity
[INTERPRO, BLASTED, MAPPED, ANNOTATED]	CL6779.Contig2_All	electron transfer flavo beta subunit	841	10	2.75e-161	88.8	4	C:GO:0005634; F:GO:0009055; C:GO:0005739; C:GO:0005829	C:nucleus; F:electron carrier activity; C:mitochondrion; C:cytosol			IPR014730 (SMART); IPR014729 (G3DSA:3.40.50.GENE3D); IPR012255 (PIRSF); IPR014730 (PFAM); IPR012255 (PANTHER); PTHR21294:SF14 (PANTHER); IPR000049 (PROSITE_PATTERNS); IPR033948 (CDD); SSF52402 (SUPERFAMILY)	F:GO:0009055	F:electron carrier activity
[INTERPRO, BLASTED]	CL6786.Contig1_All	hypothetical protein PSTG_02003	643	9	1.71e-123	68.33						mobidb-lite (MOBIDB_LITE); SIGNAL_PEPTIDE_N_REGION (PHOBIUS); NON_CYTOPLASMIC_DOMAIN (PHOBIUS); SIGNAL_PEPTIDE (PHOBIUS); SIGNAL_PEPTIDE_H_REGION (PHOBIUS); SIGNAL_PEPTIDE_C_REGION (PHOBIUS); SignalP-noTM (SIGNALP_EUK)	no GO terms	no GO terms
[INTERPRO, BLASTED]	CL6816.Contig1_All	hypothetical protein PSTG_01420	819	6	6.89e-66	65.83						SIGNAL_PEPTIDE (PHOBIUS); NON_CYTOPLASMIC_DOMAIN (PHOBIUS); SIGNAL_PEPTIDE_N_REGION (PHOBIUS); SIGNAL_PEPTIDE_C_REGION (PHOBIUS); SIGNAL_PEPTIDE_H_REGION (PHOBIUS); TMhelix (TMHMM)	no GO terms	no GO terms
[INTERPRO, BLASTED]	CL6894.Contig1_All	hypothetical protein PSTG_05838	1143	10	0.0	61.2						PTHR33069 (PANTHER); PTHR33069:SF6 (PANTHER)	no GO terms	no GO terms
[INTERPRO, BLASTED, MAPPED, ANNOTATED]	CL6921.Contig1_All	histone H4	683	10	7.54e-44	99.8	5	C:GO:0005634; F:GO:0003677; F:GO:0046982; C:GO:0000786; P:GO:0006334	C:nucleus; F:DNA binding; F:protein heterodimerization activity; C:nucleosome; P:nucleosome assembly			IPR001951 (PRINTS); IPR001951 (SMART); G3DSA:1.10.20.10 (GENE3D); PF15511 (PFAM); mobidb-lite (MOBIDB_LITE); PTHR10484 (PANTHER); PTHR10484:SF101 (PANTHER); IPR019809 (PROSITE_PATTERNS); IPR001951 (CDD); IPR009072 (SUPERFAMILY)	C:GO:0005634; F:GO:0003677; F:GO:0046982; C:GO:0000786; P:GO:0006334	C:nucleus; F:DNA binding; F:protein heterodimerization activity; C:nucleosome; P:nucleosome assembly
[INTERPRO, BLASTED, MAPPED, ANNOTATED]	CL6921.Contig2_All	histone H4	457	10	2.77e-45	98.8	7	C:GO:0005634; F:GO:0003677; F:GO:0046982; C:GO:0016021; P:GO:0006352; C:GO:0000786; P:GO:0006334	C:nucleus; F:DNA binding; F:protein heterodimerization activity; C:integral component of membrane; P:DNA-templated transcription, initiation; C:nucleosome; P:nucleosome assembly			IPR001951 (PRINTS); IPR001951 (SMART); G3DSA:1.10.20.10 (GENE3D); PF15511 (PFAM); mobidb-lite (MOBIDB_LITE); PTHR10484 (PANTHER); PTHR10484:SF101 (PANTHER); IPR019809 (PROSITE_PATTERNS); IPR001951 (CDD); IPR009072 (SUPERFAMILY)	C:GO:0005634; F:GO:0003677; F:GO:0046982; C:GO:0000786; P:GO:0006334	C:nucleus; F:DNA binding; F:protein heterodimerization activity; C:nucleosome; P:nucleosome assembly
[INTERPRO, BLASTED, MAPPED, ANNOTATED]	CL6948.Contig1_All	hypothetical protein PSTG_01619	256	5	1.09e-24	86.2	5	C:GO:0031428; C:GO:0032040; F:GO:0030515; C:GO:0016021; P:GO:0006364	C:box C/D snoRNP complex; C:small-subunit processome; F:snoRNA binding; C:integral component of membrane; P:rRNA processing			no IPS match	no IPS match	no IPS match
[INTERPRO, BLASTED, MAPPED, ANNOTATED]	CL6961.Contig1_All	5-oxoprolinase (ATP-hydrolysing)	835	10	3.51e-138	66.7	1	F:GO:0016787	F:hydrolase activity			PTHR11365:SF13 (PANTHER); PTHR11365 (PANTHER)	no GO terms	no GO terms
[INTERPRO, BLASTED, MAPPED, ANNOTATED]	CL6966.Contig1_All	DNA-directed RNA polymerase III subunit RPC8 [Rhodotorula toruloides NP11]	650	10	1.19e-108	72.8	3	F:GO:0001056; P:GO:0006384; C:GO:0005666	F:RNA polymerase III activity; P:transcription initiation from RNA polymerase III promoter; C:DNA-directed RNA polymerase III complex	EC:2.7.7.6	DNA-directed RNA polymerase	IPR013238 (PFAM); G3DSA:2.40.50.140 (GENE3D); IPR005576 (G3DSA:3.30.1490.GENE3D); PTHR12709 (PANTHER); PTHR12709:SF7 (PANTHER); IPR012340 (SUPERFAMILY)	F:GO:0003899; P:GO:0006351	F:DNA-directed 5'-3' RNA polymerase activity; P:transcription, DNA-templated
[INTERPRO, BLASTED, MAPPED, ANNOTATED]	CL6983.Contig1_All	ARM repeat-containing	3843	10	0.0	85.8	10	C:GO:0031965; P:GO:0000060; P:GO:0006607; C:GO:0005829; F:GO:0008565; C:GO:0034399; F:GO:0008536; P:GO:0000059; F:GO:0008139; P:GO:0006610	C:nuclear membrane; P:protein import into nucleus, translocation; P:NLS-bearing protein import into nucleus; C:cytosol; F:protein transporter activity; C:nuclear periphery; F:Ran GTPase binding; P:protein import into nucleus, docking; F:nuclear localization sequence binding; P:ribosomal protein import into nucleus			IPR034085 (SMART); IPR001494 (SMART); PF13513 (PFAM); IPR011989 (G3DSA:1.25.10.GENE3D); PTHR10527 (PANTHER); PTHR10527:SF43 (PANTHER); IPR021133 (PROSITE_PROFILES); IPR001494 (PROSITE_PROFILES); IPR016024 (SUPERFAMILY); IPR016024 (SUPERFAMILY)	P:GO:0006886; F:GO:0005488; F:GO:0008536	P:intracellular protein transport; F:binding; F:Ran GTPase binding
[INTERPRO, BLASTED, MAPPED, ANNOTATED]	CL6983.Contig2_All	valyl-tRNA synthetase	466	10	7.46e-56	86.0	13	F:GO:0008565; F:GO:0008536; P:GO:0000059; F:GO:0008139; P:GO:0006610; F:GO:0005524; P:GO:0006418; C:GO:0031965; F:GO:0004812; P:GO:0000060; P:GO:0006607; C:GO:0005829; C:GO:0034399	F:protein transporter activity; F:Ran GTPase binding; P:protein import into nucleus, docking; F:nuclear localization sequence binding; P:ribosomal protein import into nucleus; F:ATP binding; P:tRNA aminoacylation for protein translation; C:nuclear membrane; F:aminoacyl-tRNA ligase activity; P:protein import into nucleus, translocation; P:NLS-bearing protein import into nucleus; C:cytosol; C:nucle…			IPR011989 (G3DSA:1.25.10.GENE3D); PTHR10527 (PANTHER); PTHR10527:SF43 (PANTHER); IPR016024 (SUPERFAMILY)	F:GO:0005488	F:binding
[INTERPRO, BLASTED, MAPPED, ANNOTATED]	CL7023.Contig1_All	Methylcrotonoyl- carboxylase subunit alpha	448	10	6.04e-88	97.1	7	F:GO:0005524; C:GO:0022626; C:GO:0005759; P:GO:0006552; F:GO:0004075; F:GO:0004485; F:GO:0050897	F:ATP binding; C:cytosolic ribosome; C:mitochondrial matrix; P:leucine catabolic process; F:biotin carboxylase activity; F:methylcrotonoyl-CoA carboxylase activity; F:cobalt ion binding	EC:6.4.1.4; EC:6.3.4.14	Methylcrotonoyl-CoA carboxylase; Biotin carboxylase	IPR013815 (G3DSA:3.30.1490.GENE3D); IPR005481 (PFAM); G3DSA:3.40.50.20 (GENE3D); PTHR18866:SF114 (PANTHER); PTHR18866 (PANTHER); IPR011764 (PROSITE_PROFILES); IPR016185 (SUPERFAMILY)	F:GO:0005524; F:GO:0003824; F:GO:0004075	F:ATP binding; F:catalytic activity; F:biotin carboxylase activity
[INTERPRO, BLASTED, MAPPED, ANNOTATED]	CL7049.Contig1_All	glycosyltransferase family 8	2479	10	0.0	75.8	1	F:GO:0016757	F:transferase activity, transferring glycosyl groups			IPR029044 (G3DSA:3.90.550.GENE3D); IPR002495 (PFAM); mobidb-lite (MOBIDB_LITE); mobidb-lite (MOBIDB_LITE); PTHR11183 (PANTHER); PTHR11183:SF72 (PANTHER); cd02537 (CDD); IPR029044 (SUPERFAMILY)	F:GO:0016757	F:transferase activity, transferring glycosyl groups
[INTERPRO, BLASTED, MAPPED, ANNOTATED]	CL7049.Contig2_All	hypothetical protein PSTG_11368	836	1	7.65e-20	100.0	1	F:GO:0016757	F:transferase activity, transferring glycosyl groups			mobidb-lite (MOBIDB_LITE)	no GO terms	no GO terms
[INTERPRO, BLASTED, MAPPED, ANNOTATED]	CL7052.Contig1_All	ubiquitin thiolesterase	1497	10	0.0	85.3	3	F:GO:0004754; P:GO:0055114; P:GO:0019878	F:saccharopine dehydrogenase (NAD+, L-lysine-forming) activity; P:oxidation-reduction process; P:lysine biosynthetic process via aminoadipic acid	EC:1.5.1.7	Saccharopine dehydrogenase (NAD(+), L-lysine-forming)	IPR007886 (SMART); IPR007698 (SMART); IPR027281 (PIRSF); G3DSA:3.40.50.720 (GENE3D); IPR007886 (PFAM); PTHR11133 (PANTHER); PTHR11133:SF17 (PANTHER); IPR027281 (CDD); SSF52283 (SUPERFAMILY); IPR016040 (SUPERFAMILY)	F:GO:0004754; P:GO:0009085	F:saccharopine dehydrogenase (NAD+, L-lysine-forming) activity; P:lysine biosynthetic process
[INTERPRO, BLASTED, MAPPED, ANNOTATED]	CL7068.Contig1_All	hypothetical protein PSTG_05262	1923	10	0.0	78.3	1	C:GO:0016021	C:integral component of membrane			IPR032805 (PFAM); PTHR31595 (PANTHER); PTHR31595:SF23 (PANTHER); NON_CYTOPLASMIC_DOMAIN (PHOBIUS); CYTOPLASMIC_DOMAIN (PHOBIUS); TRANSMEMBRANE (PHOBIUS); TRANSMEMBRANE (PHOBIUS); CYTOPLASMIC_DOMAIN (PHOBIUS); TRANSMEMBRANE (PHOBIUS); TRANSMEMBRANE (PHOBIUS); CYTOPLASMIC_DOMAIN (PHOBIUS); TRANSMEMBRANE (PHOBIUS); NON_CYTOPLASMIC_DOMAIN (PHOBIUS); NON_CYTOPLASMIC_DOMAIN (PHOBIUS); CYTOPLASMIC_DOMAI…	no GO terms	no GO terms
[INTERPRO, BLASTED]	CL7100.Contig2_All	hypothetical protein PSTG_05861	645	1	8.38e-48	100.0						SIGNAL_PEPTIDE_N_REGION (PHOBIUS); SIGNAL_PEPTIDE_H_REGION (PHOBIUS); SIGNAL_PEPTIDE (PHOBIUS); NON_CYTOPLASMIC_DOMAIN (PHOBIUS); SIGNAL_PEPTIDE_C_REGION (PHOBIUS); TMhelix (TMHMM)	no GO terms	no GO terms
[INTERPRO, BLASTED, MAPPED, ANNOTATED]	CL7136.Contig1_All	hypothetical protein PSTG_00060	1131	10	9.32e-127	75.3	2	F:GO:0003676; F:GO:0046872	F:nucleic acid binding; F:metal ion binding			IPR013087 (SMART); IPR013083 (G3DSA:3.30.40.GENE3D); G3DSA:2.10.69.10 (GENE3D); PF00096 (PFAM); mobidb-lite (MOBIDB_LITE); mobidb-lite (MOBIDB_LITE); PTHR24390 (PANTHER); IPR013087 (PROSITE_PATTERNS); IPR013087 (PROSITE_PROFILES); IPR013087 (PROSITE_PROFILES); IPR013087 (SUPERFAMILY)	F:GO:0003676	F:nucleic acid binding
[INTERPRO, BLASTED, MAPPED, ANNOTATED]	CL7201.Contig1_All	Heat shock 70 kDa cognate	238	10	7.07e-40	96.6	12	F:GO:0016887; F:GO:0005524; P:GO:0006616; C:GO:0031965; C:GO:0034099; P:GO:0051084; C:GO:0005794; F:GO:0051082; P:GO:0000742; P:GO:0030433; P:GO:0031204; P:GO:0006986	F:ATPase activity; F:ATP binding; P:SRP-dependent cotranslational protein targeting to membrane, translocation; C:nuclear membrane; C:luminal surveillance complex; P:'de novo' posttranslational protein folding; C:Golgi apparatus; F:unfolded protein binding; P:karyogamy involved in conjugation with cellular fusion; P:ER-associated ubiquitin-dependent protein catabolic process; P:posttranslational …	EC:3.6.1.3; EC:3.6.1.15	Adenosinetriphosphatase; Nucleoside-triphosphate phosphatase	G3DSA:3.30.420.40 (GENE3D); IPR013126 (PFAM); PTHR19375:SF290 (PANTHER); PTHR19375 (PANTHER); SSF53067 (SUPERFAMILY)	no GO terms	no GO terms
[INTERPRO, BLASTED, MAPPED, ANNOTATED]	CL7201.Contig2_All	heat shock HSS1	2346	10	0.0	95.1	1	F:GO:0005524	F:ATP binding			IPR013126 (PRINTS); IPR029047 (G3DSA:2.60.34.GENE3D); G3DSA:3.30.420.40 (GENE3D); IPR029048 (G3DSA:1.20.1270.GENE3D); G3DSA:3.30.420.40 (GENE3D); IPR013126 (PFAM); mobidb-lite (MOBIDB_LITE); PTHR19375:SF274 (PANTHER); PTHR19375 (PANTHER); IPR018181 (PROSITE_PATTERNS); IPR018181 (PROSITE_PATTERNS); IPR018181 (PROSITE_PATTERNS); cd10233 (CDD); IPR029047 (SUPERFAMILY); IPR029048 (SUPERFAMILY); SSF53…	no GO terms	no GO terms
[INTERPRO, BLASTED, MAPPED, ANNOTATED]	CL742.Contig1_All	hypothetical protein PSTG_02649	1318	10	0.0	89.5	7	F:GO:0005524; P:GO:0006855; P:GO:0035690; C:GO:0016021; P:GO:0042908; F:GO:0008559; C:GO:0005886	F:ATP binding; P:drug transmembrane transport; P:cellular response to drug; C:integral component of membrane; P:xenobiotic transport; F:xenobiotic-transporting ATPase activity; C:plasma membrane	EC:3.6.1.3; EC:3.6.3.44; EC:3.6.1.15	Adenosinetriphosphatase; Xenobiotic-transporting ATPase; Nucleoside-triphosphate phosphatase	no IPS match	no IPS match	no IPS match
[INTERPRO, BLASTED, MAPPED, ANNOTATED]	CL742.Contig2_All	hypothetical protein PSTG_02649	2334	10	0.0	86.7	7	F:GO:0005524; P:GO:0006855; P:GO:0035690; C:GO:0016021; P:GO:0042908; F:GO:0008559; C:GO:0005886	F:ATP binding; P:drug transmembrane transport; P:cellular response to drug; C:integral component of membrane; P:xenobiotic transport; F:xenobiotic-transporting ATPase activity; C:plasma membrane	EC:3.6.1.3; EC:3.6.3.44; EC:3.6.1.15	Adenosinetriphosphatase; Xenobiotic-transporting ATPase; Nucleoside-triphosphate phosphatase	IPR003593 (SMART); IPR013525 (PFAM); IPR003439 (PFAM); G3DSA:3.40.50.300 (GENE3D); IPR010929 (PFAM); PTHR19241:SF378 (PANTHER); PTHR19241 (PANTHER); CYTOPLASMIC_DOMAIN (PHOBIUS); NON_CYTOPLASMIC_DOMAIN (PHOBIUS); CYTOPLASMIC_DOMAIN (PHOBIUS); CYTOPLASMIC_DOMAIN (PHOBIUS); TRANSMEMBRANE (PHOBIUS); TRANSMEMBRANE (PHOBIUS); CYTOPLASMIC_DOMAIN (PHOBIUS); TRANSMEMBRANE (PHOBIUS); TRANSMEMBRANE (PHOBIU…	F:GO:0016887; F:GO:0005524; F:GO:0042626; C:GO:0016020; C:GO:0016021; P:GO:0006810	F:ATPase activity; F:ATP binding; F:ATPase activity, coupled to transmembrane movement of substances; C:membrane; C:integral component of membrane; P:transport
[INTERPRO, BLASTED, MAPPED, ANNOTATED]	CL765.Contig2_All	ABC transporter E family member 2	761	10	1.38e-124	99.6	2	F:GO:0016887; F:GO:0005524	F:ATPase activity; F:ATP binding	EC:3.6.1.3; EC:3.6.1.15	Adenosinetriphosphatase; Nucleoside-triphosphate phosphatase	no IPS match	no IPS match	no IPS match
[INTERPRO, BLASTED]	CL78.Contig2_All	hypothetical protein PSTG_12253	783	7	7.06e-101	74.57						mobidb-lite (MOBIDB_LITE)	no GO terms	no GO terms
[INTERPRO, BLASTED]	CL794.Contig1_All	hypothetical protein PSTG_10786	942	9	1.5e-135	85.44						no IPS match	no IPS match	no IPS match
[INTERPRO, BLASTED]	CL794.Contig2_All	hypothetical protein PSTG_10773	1288	9	0.0	84.78						TMhelix (TMHMM)	no GO terms	no GO terms
[INTERPRO, NO-BLAST]	CL826.Contig1_All	---NA---	297									no IPS match	no IPS match	no IPS match
[INTERPRO, NO-BLAST]	CL826.Contig2_All	---NA---	605									mobidb-lite (MOBIDB_LITE)	no GO terms	no GO terms
[INTERPRO, NO-BLAST]	CL826.Contig3_All	---NA---	551									mobidb-lite (MOBIDB_LITE)	no GO terms	no GO terms
[INTERPRO, BLASTED]	CL855.Contig1_All	hypothetical protein PSTG_07763	1297	10	0.0	79.0						PTHR33096 (PANTHER)	no GO terms	no GO terms
[INTERPRO, BLASTED, MAPPED]	CL887.Contig1_All	hypothetical protein PSTG_16009	751	10	6.06e-89	69.5	2	C:GO:0016020; C:GO:0016021	C:membrane; C:integral component of membrane			SIGNAL_PEPTIDE_C_REGION (PHOBIUS); NON_CYTOPLASMIC_DOMAIN (PHOBIUS); SIGNAL_PEPTIDE (PHOBIUS); SIGNAL_PEPTIDE_H_REGION (PHOBIUS); SIGNAL_PEPTIDE_N_REGION (PHOBIUS); SignalP-TM (SIGNALP_GRAM_POSITIVE); SignalP-noTM (SIGNALP_EUK)	no GO terms	no GO terms
[INTERPRO, BLASTED, MAPPED]	CL887.Contig2_All	hypothetical protein PSTG_16009	767	10	6.3e-96	70.7	2	C:GO:0016020; C:GO:0016021	C:membrane; C:integral component of membrane			NON_CYTOPLASMIC_DOMAIN (PHOBIUS); SIGNAL_PEPTIDE (PHOBIUS); SIGNAL_PEPTIDE_N_REGION (PHOBIUS); SIGNAL_PEPTIDE_C_REGION (PHOBIUS); SIGNAL_PEPTIDE_H_REGION (PHOBIUS); SignalP-TM (SIGNALP_GRAM_POSITIVE); SignalP-noTM (SIGNALP_EUK)	no GO terms	no GO terms
[INTERPRO, BLASTED, MAPPED, ANNOTATED]	CL896.Contig1_All	high-affinity nicotinic acid	1334	10	1.59e-153	76.5	2	P:GO:0055085; C:GO:0016021	P:transmembrane transport; C:integral component of membrane			no IPS match	no IPS match	no IPS match
[INTERPRO, NO-BLAST]	CL900.Contig1_All	---NA---	510									mobidb-lite (MOBIDB_LITE); mobidb-lite (MOBIDB_LITE)	no GO terms	no GO terms
[INTERPRO, BLASTED, MAPPED, ANNOTATED]	CL913.Contig1_All	hypothetical protein PSTG_13745	373	1	2.61e-44	100.0	3	F:GO:0008422; P:GO:0030245; F:GO:0102483	F:beta-glucosidase activity; P:cellulose catabolic process; F:scopolin beta-glucosidase activity	EC:3.2.1.21	Beta-glucosidase	no IPS match	no IPS match	no IPS match
[INTERPRO, BLASTED, MAPPED]	CL919.Contig2_All	hypothetical protein PSTG_16965	1512	8	2.91e-55	71.88	2	C:GO:0016020; C:GO:0016021	C:membrane; C:integral component of membrane			no IPS match	no IPS match	no IPS match
[INTERPRO, BLASTED, MAPPED, ANNOTATED]	CL934.Contig1_All	60S ribosomal L10	892	10	5.27e-176	92.8	4	P:GO:0006415; F:GO:0003735; C:GO:0022625; P:GO:0000027	P:translational termination; F:structural constituent of ribosome; C:cytosolic large ribosomal subunit; P:ribosomal large subunit assembly			IPR016180 (PFAM); IPR001197 (PIRSF); IPR016180 (G3DSA:3.90.1170.GENE3D); IPR001197 (TIGRFAM); IPR001197 (PANTHER); PTHR11726:SF19 (PANTHER); IPR018255 (PROSITE_PATTERNS); IPR016180 (CDD); IPR016180 (SUPERFAMILY)	F:GO:0003735; C:GO:0005840; C:GO:0005622; P:GO:0006412	F:structural constituent of ribosome; C:ribosome; C:intracellular; P:translation
[INTERPRO, BLASTED, MAPPED, ANNOTATED]	CL934.Contig2_All	60S ribosomal L10	960	10	8.18e-164	92.8	4	P:GO:0006415; F:GO:0003735; C:GO:0022625; P:GO:0000027	P:translational termination; F:structural constituent of ribosome; C:cytosolic large ribosomal subunit; P:ribosomal large subunit assembly			IPR001197 (PIRSF); IPR001197 (TIGRFAM); IPR016180 (G3DSA:3.90.1170.GENE3D); IPR016180 (PFAM); mobidb-lite (MOBIDB_LITE); PTHR11726:SF19 (PANTHER); IPR001197 (PANTHER); IPR018255 (PROSITE_PATTERNS); IPR016180 (CDD); IPR016180 (SUPERFAMILY)	F:GO:0003735; C:GO:0005840; C:GO:0005622; P:GO:0006412	F:structural constituent of ribosome; C:ribosome; C:intracellular; P:translation
[INTERPRO, BLASTED, MAPPED, ANNOTATED]	CL954.Contig1_All	glycogen [starch] synthase	444	10	5.03e-55	92.8	2	P:GO:0005978; F:GO:0004373	P:glycogen biosynthetic process; F:glycogen (starch) synthase activity	EC:2.4.1.11	Glycogen(starch) synthase	IPR008631 (PFAM); PTHR10176:SF5 (PANTHER); IPR008631 (PANTHER)	P:GO:0005978; F:GO:0004373	P:glycogen biosynthetic process; F:glycogen (starch) synthase activity
[INTERPRO, BLASTED, MAPPED, ANNOTATED]	CL954.Contig2_All	glycogen [starch] synthase	532	10	1.23e-54	92.8	2	P:GO:0005978; F:GO:0004373	P:glycogen biosynthetic process; F:glycogen (starch) synthase activity	EC:2.4.1.11	Glycogen(starch) synthase	IPR008631 (PFAM); PTHR10176:SF5 (PANTHER); IPR008631 (PANTHER)	P:GO:0005978; F:GO:0004373	P:glycogen biosynthetic process; F:glycogen (starch) synthase activity
[INTERPRO, BLASTED, MAPPED, ANNOTATED]	CL958.Contig2_All	probable serine acetyltransferase 5	741	10	7.68e-102	97.1	3	C:GO:0005737; F:GO:0009001; P:GO:0006535	C:cytoplasm; F:serine O-acetyltransferase activity; P:cysteine biosynthetic process from serine	EC:2.3.1.30	Serine O-acetyltransferase	IPR010493 (SMART); IPR010493 (PFAM); G3DSA:1.10.3130.10 (GENE3D); G3DSA:2.160.10.10 (GENE3D); mobidb-lite (MOBIDB_LITE); PTHR42811:SF3 (PANTHER); PTHR42811 (PANTHER); IPR011004 (SUPERFAMILY)	C:GO:0005737; F:GO:0009001; P:GO:0006535	C:cytoplasm; F:serine O-acetyltransferase activity; P:cysteine biosynthetic process from serine
[INTERPRO, BLASTED, MAPPED, ANNOTATED]	CL960.Contig1_All	ubiquitin-conjugating enzyme E2	657	10	2.3e-79	89.3	7	C:GO:0005634; F:GO:0061630; F:GO:0031625; F:GO:0061631; C:GO:0005829; P:GO:0070534; P:GO:0006301	C:nucleus; F:ubiquitin protein ligase activity; F:ubiquitin protein ligase binding; F:ubiquitin conjugating enzyme activity; C:cytosol; P:protein K63-linked ubiquitination; P:postreplication repair			SM00212 (SMART); IPR000608 (PFAM); IPR016135 (G3DSA:3.10.110.GENE3D); PTHR24067 (PANTHER); PTHR24067:SF200 (PANTHER); IPR000608 (PROSITE_PROFILES); IPR016135 (SUPERFAMILY)	no GO terms	no GO terms
[INTERPRO, BLASTED, MAPPED]	CL976.Contig2_All	hypothetical protein PSTG_17233	1576	10	3.92e-153	77.5	2	F:GO:0004190; P:GO:0006508	F:aspartic-type endopeptidase activity; P:proteolysis			Coil (COILS)	no GO terms	no GO terms
[INTERPRO, BLASTED, MAPPED, ANNOTATED]	CL985.Contig1_All	glycerophosphoryl diester phosphodiesterase	1421	10	0.0	91.6	5	C:GO:0005811; C:GO:0005739; F:GO:0034479; P:GO:0034478; F:GO:0008889	C:lipid particle; C:mitochondrion; F:phosphatidylglycerol phospholipase C activity; P:phosphatidylglycerol catabolic process; F:glycerophosphodiester phosphodiesterase activity	EC:3.1.4.46	Glycerophosphodiester phosphodiesterase	IPR017946 (G3DSA:3.20.20.GENE3D); PTHR43805 (PANTHER); PTHR43805:SF1 (PANTHER); SIGNAL_PEPTIDE_N_REGION (PHOBIUS); SIGNAL_PEPTIDE (PHOBIUS); SIGNAL_PEPTIDE_C_REGION (PHOBIUS); NON_CYTOPLASMIC_DOMAIN (PHOBIUS); SIGNAL_PEPTIDE_H_REGION (PHOBIUS); IPR017946 (SUPERFAMILY)	P:GO:0006629; F:GO:0008081	P:lipid metabolic process; F:phosphoric diester hydrolase activity
[INTERPRO, BLASTED, MAPPED, ANNOTATED]	Unigene10019_All	SUPPRESSOR OF K(+) TRANSPORT GROWTH DEFECT 1	493	10	8.01e-54	91.5	5	C:GO:0005634; F:GO:0005524; P:GO:0007033; P:GO:0031122; F:GO:0008568	C:nucleus; F:ATP binding; P:vacuole organization; P:cytoplasmic microtubule organization; F:microtubule-severing ATPase activity	EC:3.6.1.3; EC:3.6.1.15; EC:3.6.4.3	Adenosinetriphosphatase; Nucleoside-triphosphate phosphatase; Microtubule-severing ATPase	IPR007330 (SMART); IPR007330 (PFAM); G3DSA:1.20.58.280 (GENE3D); mobidb-lite (MOBIDB_LITE); mobidb-lite (MOBIDB_LITE); PTHR23074 (PANTHER); PTHR23074:SF109 (PANTHER); cd02678 (CDD); IPR007330 (SUPERFAMILY)	no GO terms	no GO terms
[INTERPRO, BLASTED, MAPPED, ANNOTATED]	Unigene10037_All	Histone-binding MSI1	466	10	1.81e-66	98.1	14	P:GO:0008283; P:GO:0009793; P:GO:0009555; P:GO:0045787; C:GO:0043234; C:GO:0005677; C:GO:0009507; P:GO:0006349; P:GO:0009909; P:GO:0031507; P:GO:0048366; P:GO:2000653; P:GO:0010214; P:GO:0010026	P:cell proliferation; P:embryo development ending in seed dormancy; P:pollen development; P:positive regulation of cell cycle; C:protein complex; C:chromatin silencing complex; C:chloroplast; P:regulation of gene expression by genetic imprinting; P:regulation of flower development; P:heterochromatin assembly; P:leaf development; P:regulation of genetic imprinting; P:seed coat development; P:trich…			IPR015943 (G3DSA:2.130.10.GENE3D); IPR022052 (PFAM); PTHR22850:SF162 (PANTHER); PTHR22850 (PANTHER)	F:GO:0005515	F:protein binding
[INTERPRO, BLASTED, MAPPED, ANNOTATED]	Unigene10648_All	F-box LRR-repeat MAX2 homolog	1232	10	1.56e-138	82.1	9	C:GO:0005634; P:GO:0009926; P:GO:0010187; P:GO:1902584; P:GO:0010016; P:GO:0009934; P:GO:0009416; P:GO:0042335; P:GO:0009414	C:nucleus; P:auxin polar transport; P:negative regulation of seed germination; P:positive regulation of response to water deprivation; P:shoot system morphogenesis; P:regulation of meristem structural organization; P:response to light stimulus; P:cuticle development; P:response to water deprivation			IPR032675 (G3DSA:3.80.10.GENE3D); SIGNAL_PEPTIDE_C_REGION (PHOBIUS); NON_CYTOPLASMIC_DOMAIN (PHOBIUS); SIGNAL_PEPTIDE_H_REGION (PHOBIUS); SIGNAL_PEPTIDE_N_REGION (PHOBIUS); SIGNAL_PEPTIDE (PHOBIUS); IPR001810 (SUPERFAMILY); SSF52047 (SUPERFAMILY)	F:GO:0005515	F:protein binding
[INTERPRO, BLASTED, MAPPED, ANNOTATED]	Unigene10650_All	ribosomal S12 (chloroplast)	829	10	1.18e-75	99.7	6	C:GO:0009507; F:GO:0003735; C:GO:0005739; C:GO:0015935; F:GO:0019843; P:GO:0006412	C:chloroplast; F:structural constituent of ribosome; C:mitochondrion; C:small ribosomal subunit; F:rRNA binding; P:translation			IPR006032 (PRINTS); IPR006032 (PIRSF); IPR006032 (PFAM); IPR005679 (TIGRFAM); G3DSA:2.40.50.140 (GENE3D); PTHR11652:SF27 (PANTHER); IPR006032 (PANTHER); IPR006032 (PROSITE_PATTERNS); IPR005679 (HAMAP); IPR005679 (CDD); IPR012340 (SUPERFAMILY)	F:GO:0003735; C:GO:0015935; C:GO:0005840; C:GO:0005622; P:GO:0006412	F:structural constituent of ribosome; C:small ribosomal subunit; C:ribosome; C:intracellular; P:translation
[INTERPRO, NO-BLAST]	Unigene1068_All	---NA---	284									mobidb-lite (MOBIDB_LITE)	no GO terms	no GO terms
[INTERPRO, BLASTED]	Unigene10735_All	hypothetical protein PSTG_06332	1260	2	4.69e-72	77.0						SIGNAL_PEPTIDE_H_REGION (PHOBIUS); NON_CYTOPLASMIC_DOMAIN (PHOBIUS); SIGNAL_PEPTIDE_N_REGION (PHOBIUS); SIGNAL_PEPTIDE (PHOBIUS); SIGNAL_PEPTIDE_C_REGION (PHOBIUS); SignalP-TM (SIGNALP_GRAM_POSITIVE); SignalP-noTM (SIGNALP_GRAM_NEGATIVE); SignalP-noTM (SIGNALP_EUK)	no GO terms	no GO terms
[INTERPRO, BLASTED]	Unigene10757_All	hypothetical protein PSTG_17090	1298	1	4.88e-32	100.0						mobidb-lite (MOBIDB_LITE); mobidb-lite (MOBIDB_LITE); mobidb-lite (MOBIDB_LITE)	no GO terms	no GO terms
[INTERPRO, BLASTED, MAPPED, ANNOTATED]	Unigene11018_All	probable signal recognition particle 43 kDa chloroplastic	891	10	5.28e-134	86.9	7	F:GO:0042802; C:GO:0080085; C:GO:0009941; P:GO:0045038; P:GO:0009416; C:GO:0005786; C:GO:0009535	F:identical protein binding; C:signal recognition particle, chloroplast targeting; C:chloroplast envelope; P:protein import into chloroplast thylakoid membrane; P:response to light stimulus; C:signal recognition particle, endoplasmic reticulum targeting; C:chloroplast thylakoid membrane			Coil (COILS); IPR002110 (SMART); IPR000953 (SMART); IPR020683 (G3DSA:1.25.40.GENE3D); PF13857 (PFAM); G3DSA:2.40.50.40 (GENE3D); mobidb-lite (MOBIDB_LITE); mobidb-lite (MOBIDB_LITE); IPR030300 (PTHR24128:PANTHER); PTHR24128 (PANTHER); IPR002110 (PROSITE_PROFILES); IPR020683 (PROSITE_PROFILES); IPR002110 (PROSITE_PROFILES); cd00024 (CDD); cd00204 (CDD); IPR016197 (SUPERFAMILY); IPR020683 (SUPERFAM…	C:GO:0009507; F:GO:0005515; C:GO:0080085; P:GO:0045038; P:GO:0009416	C:chloroplast; F:protein binding; C:signal recognition particle, chloroplast targeting; P:protein import into chloroplast thylakoid membrane; P:response to light stimulus
[INTERPRO, BLASTED, MAPPED, ANNOTATED]	Unigene11435_All	T-complex 1 subunit delta	504	10	4.14e-54	94.7	4	F:GO:0005524; C:GO:0005829; F:GO:0051082; P:GO:0006457	F:ATP binding; C:cytosol; F:unfolded protein binding; P:protein folding			IPR017998 (PRINTS); IPR002423 (PFAM); IPR027413 (G3DSA:1.10.560.GENE3D); mobidb-lite (MOBIDB_LITE); PTHR11353 (PANTHER); IPR012717 (PTHR11353:PANTHER); IPR002194 (PROSITE_PATTERNS); IPR002194 (PROSITE_PATTERNS); SSF48592 (SUPERFAMILY)	F:GO:0005524; F:GO:0051082; P:GO:0006457	F:ATP binding; F:unfolded protein binding; P:protein folding
[INTERPRO, BLASTED, MAPPED, ANNOTATED]	Unigene11732_All	cytochrome c oxidase subunit I (mitochondrion)	896	10	6.02e-170	95.2	20	P:GO:1902600; P:GO:0001570; P:GO:0008217; C:GO:0005743; F:GO:0020037; F:GO:0004601; F:GO:0004666; P:GO:0006979; P:GO:0006954; P:GO:0019371; F:GO:0004129; P:GO:0006119; F:GO:0005506; P:GO:0001822; P:GO:1990402; C:GO:0016021; P:GO:0009060; P:GO:0031017; P:GO:0071407; C:GO:0070469	P:hydrogen ion transmembrane transport; P:vasculogenesis; P:regulation of blood pressure; C:mitochondrial inner membrane; F:heme binding; F:peroxidase activity; F:prostaglandin-endoperoxide synthase activity; P:response to oxidative stress; P:inflammatory response; P:cyclooxygenase pathway; F:cytochrome-c oxidase activity; P:oxidative phosphorylation; F:iron ion binding; P:kidney development; P:e…	EC:1.9.3.1; EC:1.14.99.1; EC:1.11.1.7	Cytochrome-c oxidase; Prostaglandin-endoperoxide synthase; Peroxidase	IPR023616 (G3DSA:1.20.210.GENE3D); TRANSMEMBRANE (PHOBIUS); CYTOPLASMIC_DOMAIN (PHOBIUS); NON_CYTOPLASMIC_DOMAIN (PHOBIUS); IPR023616 (SUPERFAMILY)	F:GO:0004129; P:GO:0055114	F:cytochrome-c oxidase activity; P:oxidation-reduction process
[INTERPRO, NO-BLAST]	Unigene11857_All	---NA---	766									mobidb-lite (MOBIDB_LITE); mobidb-lite (MOBIDB_LITE)	no GO terms	no GO terms
[INTERPRO, BLASTED]	Unigene11912_All	hypothetical protein PSTG_13268	780	3	1.29e-96	72.67						SIGNAL_PEPTIDE_N_REGION (PHOBIUS); SIGNAL_PEPTIDE_C_REGION (PHOBIUS); SIGNAL_PEPTIDE_H_REGION (PHOBIUS); SIGNAL_PEPTIDE (PHOBIUS); NON_CYTOPLASMIC_DOMAIN (PHOBIUS); SignalP-noTM (SIGNALP_EUK); SignalP-TM (SIGNALP_GRAM_POSITIVE)	no GO terms	no GO terms
[INTERPRO, BLASTED, MAPPED, ANNOTATED]	Unigene11941_All	probable acyl- dehydrogenase IBR3	396	10	1.46e-63	92.0	7	F:GO:0003995; P:GO:0033539; F:GO:0000062; F:GO:0050660; F:GO:0009055; F:GO:0052890; P:GO:0055088	F:acyl-CoA dehydrogenase activity; P:fatty acid beta-oxidation using acyl-CoA dehydrogenase; F:fatty-acyl-CoA binding; F:flavin adenine dinucleotide binding; F:electron carrier activity; F:oxidoreductase activity, acting on the CH-CH group of donors, with a flavin as acceptor; P:lipid homeostasis	EC:1.3.99.3	Acting on the CH-CH group of donors	IPR002575 (PFAM); G3DSA:3.30.200.20 (GENE3D); PTHR10909:SF347 (PANTHER); PTHR10909 (PANTHER); IPR011009 (SUPERFAMILY)	no GO terms	no GO terms
[INTERPRO, BLASTED]	Unigene12060_All	uncharacterized protein LOC109787434	819	10	2.8e-123	57.2						mobidb-lite (MOBIDB_LITE); PTHR35510 (PANTHER)	no GO terms	no GO terms
[INTERPRO, BLASTED, MAPPED, ANNOTATED]	Unigene12108_All	ATP-dependent zinc metalloprotease FTSH chloroplastic	455	10	7.93e-54	95.1	15	C:GO:0009941; F:GO:0004176; F:GO:0004222; P:GO:0007049; C:GO:0009535; P:GO:0051301; F:GO:0005524; F:GO:0046872; C:GO:0005739; P:GO:0006508; C:GO:0016021; P:GO:0010027; P:GO:0010206; P:GO:0010205; P:GO:0010304	C:chloroplast envelope; F:ATP-dependent peptidase activity; F:metalloendopeptidase activity; P:cell cycle; C:chloroplast thylakoid membrane; P:cell division; F:ATP binding; F:metal ion binding; C:mitochondrion; P:proteolysis; C:integral component of membrane; P:thylakoid membrane organization; P:photosystem II repair; P:photoinhibition; P:PSII associated light-harvesting complex II catabolic proc…	EC:3.4.24; EC:3.6.1.3; EC:3.6.1.15	Acting on peptide bonds (peptidases); Adenosinetriphosphatase; Nucleoside-triphosphate phosphatase	mobidb-lite (MOBIDB_LITE); PTHR23076 (PANTHER); PTHR23076:SF77 (PANTHER); TRANSMEMBRANE (PHOBIUS); CYTOPLASMIC_DOMAIN (PHOBIUS); NON_CYTOPLASMIC_DOMAIN (PHOBIUS); TMhelix (TMHMM)	no GO terms	no GO terms
[INTERPRO, BLASTED, MAPPED, ANNOTATED]	Unigene12138_All	ECERIFERUM 26-like	699	10	7.67e-104	85.1	1	F:GO:0016747	F:transferase activity, transferring acyl groups other than amino-acyl groups			no IPS match	no IPS match	no IPS match
[INTERPRO, BLASTED]	Unigene12814_All	hypothetical protein PSTG_00836	1012	10	7.49e-60	80.5						mobidb-lite (MOBIDB_LITE); PTHR37487:SF3 (PANTHER); PTHR37487 (PANTHER)	no GO terms	no GO terms
[INTERPRO, BLASTED]	Unigene13023_All	hypothetical protein PSTG_03450	793	10	4.76e-61	74.5						SIGNAL_PEPTIDE_N_REGION (PHOBIUS); SIGNAL_PEPTIDE_H_REGION (PHOBIUS); SIGNAL_PEPTIDE (PHOBIUS); SIGNAL_PEPTIDE_C_REGION (PHOBIUS); NON_CYTOPLASMIC_DOMAIN (PHOBIUS)	no GO terms	no GO terms
[INTERPRO, BLASTED]	Unigene13042_All	PHO85 cyclin-1	928	10	4.7e-107	78.4						mobidb-lite (MOBIDB_LITE); PTHR15615:SF47 (PANTHER); PTHR15615 (PANTHER)	no GO terms	no GO terms
[INTERPRO, BLASTED]	Unigene1317_All	thioredoxin-like chloroplastic	432	1	2.54e-07	96.0						no IPS match	no IPS match	no IPS match
[INTERPRO, BLASTED, MAPPED, ANNOTATED]	Unigene13407_All	polyubiquitin 11 isoform X2	636	10	1.42e-105	98.6	2	C:GO:0005634; C:GO:0005737	C:nucleus; C:cytoplasm			IPR019956 (PRINTS); IPR000626 (SMART); G3DSA:3.10.20.90 (GENE3D); IPR000626 (PFAM); G3DSA:3.10.20.90 (GENE3D); PTHR10666:SF170 (PANTHER); PTHR10666 (PANTHER); IPR019954 (PROSITE_PATTERNS); IPR019954 (PROSITE_PATTERNS); IPR000626 (PROSITE_PROFILES); IPR000626 (PROSITE_PROFILES); cd01803 (CDD); cd01803 (CDD); IPR029071 (SUPERFAMILY); IPR029071 (SUPERFAMILY)	F:GO:0005515	F:protein binding
[INTERPRO, BLASTED, MAPPED, ANNOTATED]	Unigene13593_All	calnexin	2215	10	0.0	84.8	5	F:GO:0005509; C:GO:0016021; C:GO:0005783; F:GO:0051082; P:GO:0006457	F:calcium ion binding; C:integral component of membrane; C:endoplasmic reticulum; F:unfolded protein binding; P:protein folding			IPR001580 (PRINTS); G3DSA:2.60.120.200 (GENE3D); IPR001580 (PFAM); mobidb-lite (MOBIDB_LITE); mobidb-lite (MOBIDB_LITE); PTHR11073:SF22 (PANTHER); IPR001580 (PANTHER); IPR018124 (PROSITE_PATTERNS); IPR018124 (PROSITE_PATTERNS); CYTOPLASMIC_DOMAIN (PHOBIUS); NON_CYTOPLASMIC_DOMAIN (PHOBIUS); TRANSMEMBRANE (PHOBIUS); SignalP-noTM (SIGNALP_GRAM_NEGATIVE); IPR009033 (SUPERFAMILY); IPR013320 (SUPERFAM…	F:GO:0005515; F:GO:0005509; C:GO:0005783; F:GO:0051082; P:GO:0006457	F:protein binding; F:calcium ion binding; C:endoplasmic reticulum; F:unfolded protein binding; P:protein folding
[INTERPRO, BLASTED, MAPPED, ANNOTATED]	Unigene13753_All	hypothetical protein PSTG_01177	423	3	8.26e-33	98.33	1	C:GO:0008537	C:proteasome activator complex			IPR003186 (G3DSA:1.20.120.GENE3D); IPR003186 (PFAM)	C:GO:0008537	C:proteasome activator complex
[INTERPRO, NO-BLAST]	Unigene13839_All	---NA---	257									SIGNAL_PEPTIDE_H_REGION (PHOBIUS); SIGNAL_PEPTIDE (PHOBIUS); SIGNAL_PEPTIDE_N_REGION (PHOBIUS); SIGNAL_PEPTIDE_C_REGION (PHOBIUS); NON_CYTOPLASMIC_DOMAIN (PHOBIUS)	no GO terms	no GO terms
[INTERPRO, BLASTED, MAPPED, ANNOTATED]	Unigene1439_All	structural maintenance of chromosomes 5	314	10	2.36e-48	90.7	5	P:GO:0007062; C:GO:0009506; C:GO:0030915; P:GO:0000724; P:GO:0071139	P:sister chromatid cohesion; C:plasmodesma; C:Smc5-Smc6 complex; P:double-strand break repair via homologous recombination; P:resolution of recombination intermediates			G3DSA:3.40.50.300 (GENE3D); PF13476 (PFAM); PTHR19306 (PANTHER); IPR027131 (PTHR19306:PANTHER); IPR027417 (SUPERFAMILY)	P:GO:0007062; P:GO:0006281; C:GO:0030915; P:GO:0000724	P:sister chromatid cohesion; P:DNA repair; C:Smc5-Smc6 complex; P:double-strand break repair via homologous recombination
[INTERPRO, NO-BLAST]	Unigene14680_All	---NA---	402									mobidb-lite (MOBIDB_LITE)	no GO terms	no GO terms
[INTERPRO, BLASTED, MAPPED, ANNOTATED]	Unigene14691_All	4-coumarate-- ligase-like 10	563	10	1.12e-31	87.9	2	F:GO:0003824; P:GO:0008152	F:catalytic activity; P:metabolic process			IPR000873 (PFAM); G3DSA:3.40.50.980 (GENE3D); PTHR43201 (PANTHER); PTHR43201:SF7 (PANTHER); SIGNAL_PEPTIDE (PHOBIUS); SIGNAL_PEPTIDE_H_REGION (PHOBIUS); NON_CYTOPLASMIC_DOMAIN (PHOBIUS); SIGNAL_PEPTIDE_C_REGION (PHOBIUS); SIGNAL_PEPTIDE_N_REGION (PHOBIUS); SSF56801 (SUPERFAMILY)	F:GO:0003824; P:GO:0008152	F:catalytic activity; P:metabolic process
[INTERPRO, NO-BLAST]	Unigene1503_All	---NA---	384									no IPS match	no IPS match	no IPS match
[INTERPRO, BLASTED, MAPPED, ANNOTATED]	Unigene15244_All	chalcone-flavanone isomerase	666	10	1.72e-86	97.9	2	F:GO:0045430; P:GO:0009813	F:chalcone isomerase activity; P:flavonoid biosynthetic process	EC:5.5.1.6	Chalcone isomerase	IPR016087 (PFAM); IPR016088 (G3DSA:3.50.70.GENE3D); IPR016089 (G3DSA:1.10.890.GENE3D); PTHR28039:SF14 (PANTHER); PTHR28039 (PANTHER); IPR016087 (SUPERFAMILY)	F:GO:0045430; F:GO:0016872; P:GO:0009813	F:chalcone isomerase activity; F:intramolecular lyase activity; P:flavonoid biosynthetic process
[INTERPRO, BLASTED, MAPPED, ANNOTATED]	Unigene1543_All	splicing factor 3B subunit 4	635	10	7.85e-152	99.3	3	F:GO:0000166; F:GO:0003676; C:GO:0005730	F:nucleotide binding; F:nucleic acid binding; C:nucleolus			IPR000504 (SMART); IPR000504 (PFAM); G3DSA:3.30.70.330 (GENE3D); G3DSA:3.30.70.330 (GENE3D); mobidb-lite (MOBIDB_LITE); PTHR24012:SF586 (PANTHER); PTHR24012 (PANTHER); IPR000504 (PROSITE_PROFILES); IPR000504 (PROSITE_PROFILES); IPR034158 (CDD); IPR034159 (CDD); IPR000504 (SUPERFAMILY)	F:GO:0003676	F:nucleic acid binding
[INTERPRO, BLASTED, MAPPED, ANNOTATED]	Unigene16034_All	transcription factor MYC4-like	459	10	3.84e-54	85.6	2	F:GO:0003677; F:GO:0046983	F:DNA binding; F:protein dimerization activity			IPR025610 (PFAM); mobidb-lite (MOBIDB_LITE); PTHR11514 (PANTHER); PTHR11514:SF83 (PANTHER)	no GO terms	no GO terms
[INTERPRO, BLASTED, MAPPED, ANNOTATED]	Unigene16170_All	translation factor GUF1 mitochondrial	364	10	8.55e-76	95.8	7	F:GO:0005525; P:GO:0045727; C:GO:0005759; F:GO:0003924; F:GO:0043022; C:GO:0005743; P:GO:0006412	F:GTP binding; P:positive regulation of translation; C:mitochondrial matrix; F:GTPase activity; F:ribosome binding; C:mitochondrial inner membrane; P:translation	EC:3.6.1.15	Nucleoside-triphosphate phosphatase	G3DSA:3.30.70.240 (GENE3D); G3DSA:3.30.70.870 (GENE3D); IPR000640 (PFAM); PTHR43512:SF3 (PANTHER); PTHR43512 (PANTHER); IPR009022 (SUPERFAMILY); IPR009022 (SUPERFAMILY)	no GO terms	no GO terms
[INTERPRO, BLASTED, MAPPED, ANNOTATED]	Unigene16628_All	dynamin like 2a	303	10	2.31e-45	98.2	2	F:GO:0005525; F:GO:0003924	F:GTP binding; F:GTPase activity	EC:3.6.1.15	Nucleoside-triphosphate phosphatase	IPR022812 (PRINTS); IPR022812 (PFAM); G3DSA:3.40.50.300 (GENE3D); IPR022812 (PANTHER); PTHR11566:SF125 (PANTHER); IPR019762 (PROSITE_PATTERNS); IPR030381 (PROSITE_PROFILES); IPR027417 (SUPERFAMILY)	F:GO:0005525	F:GTP binding
[INTERPRO, BLASTED]	Unigene16637_All	hypothetical protein PSTG_13547	454	10	7.11e-36	89.1						IPR020100 (PFAM); mobidb-lite (MOBIDB_LITE); PTHR38789 (PANTHER); PTHR38789:SF2 (PANTHER); IPR020100 (PRODOM)	no GO terms	no GO terms
[INTERPRO, BLASTED]	Unigene16816_All	Senescence dehydration-associated -related	587	10	7.98e-89	80.8						mobidb-lite (MOBIDB_LITE); PTHR21068 (PANTHER); PTHR21068:SF25 (PANTHER)	no GO terms	no GO terms
[INTERPRO, BLASTED, MAPPED, ANNOTATED]	Unigene16912_All	DELLA	558	10	2.23e-37	98.7	5	C:GO:0005634; P:GO:0006351; F:GO:0000989; P:GO:0006355; P:GO:0009740	C:nucleus; P:transcription, DNA-templated; F:transcription factor activity, transcription factor binding; P:regulation of transcription, DNA-templated; P:gibberellic acid mediated signaling pathway			IPR021914 (PFAM); mobidb-lite (MOBIDB_LITE); PTHR31636 (PANTHER); IPR030006 (PTHR31636:PANTHER)	C:GO:0005634; F:GO:0000989	C:nucleus; F:transcription factor activity, transcription factor binding
[INTERPRO, BLASTED]	Unigene16996_All	hypothetical protein PSTG_01711	1276	10	2.39e-168	74.5						IPR008914 (PFAM); IPR008914 (G3DSA:3.90.280.GENE3D); mobidb-lite (MOBIDB_LITE); PTHR11362 (PANTHER); PTHR11362:SF66 (PANTHER); SIGNAL_PEPTIDE_C_REGION (PHOBIUS); NON_CYTOPLASMIC_DOMAIN (PHOBIUS); SIGNAL_PEPTIDE_N_REGION (PHOBIUS); SIGNAL_PEPTIDE (PHOBIUS); SIGNAL_PEPTIDE_H_REGION (PHOBIUS); cd00866 (CDD); SignalP-noTM (SIGNALP_EUK); SignalP-TM (SIGNALP_GRAM_POSITIVE); IPR008914 (SUPERFAMILY)	no GO terms	no GO terms
[INTERPRO, BLASTED, MAPPED, ANNOTATED]	Unigene17263_All	antihemorrhagic factor cHLP-B-like	930	10	1.56e-57	86.2	2	C:GO:0005615; F:GO:0004869	C:extracellular space; F:cysteine-type endopeptidase inhibitor activity			mobidb-lite (MOBIDB_LITE); mobidb-lite (MOBIDB_LITE); PTHR13814:SF15 (PANTHER); PTHR13814 (PANTHER)	no GO terms	no GO terms
[INTERPRO, BLASTED]	Unigene17495_All	hypothetical protein PSTG_10917	836	10	5.6e-83	72.1						NON_CYTOPLASMIC_DOMAIN (PHOBIUS); SIGNAL_PEPTIDE_C_REGION (PHOBIUS); SIGNAL_PEPTIDE_N_REGION (PHOBIUS); SIGNAL_PEPTIDE (PHOBIUS); SIGNAL_PEPTIDE_H_REGION (PHOBIUS); SignalP-TM (SIGNALP_GRAM_POSITIVE); SignalP-noTM (SIGNALP_EUK); SignalP-noTM (SIGNALP_GRAM_NEGATIVE)	no GO terms	no GO terms
[INTERPRO, BLASTED, MAPPED, ANNOTATED]	Unigene178_All	DNA mismatch repair MSH5	831	10	0.0	97.1	8	P:GO:0051026; F:GO:0005524; C:GO:0032300; P:GO:0000712; P:GO:0000710; F:GO:0030983; F:GO:0003684; C:GO:0000795	P:chiasma assembly; F:ATP binding; C:mismatch repair complex; P:resolution of meiotic recombination intermediates; P:meiotic mismatch repair; F:mismatched DNA binding; F:damaged DNA binding; C:synaptonemal complex			IPR007696 (PFAM); G3DSA:3.40.50.300 (GENE3D); G3DSA:1.10.1420.10 (GENE3D); PTHR11361 (PANTHER); PTHR11361:SF101 (PANTHER); IPR007696 (SUPERFAMILY); IPR027417 (SUPERFAMILY)	F:GO:0005524; P:GO:0006298; F:GO:0030983	F:ATP binding; P:mismatch repair; F:mismatched DNA binding
[INTERPRO, BLASTED, MAPPED, ANNOTATED]	Unigene17925_All	actin	933	10	3.34e-159	98.6	3	F:GO:0005524; C:GO:0005856; C:GO:0005737	F:ATP binding; C:cytoskeleton; C:cytoplasm			IPR004000 (SMART); G3DSA:3.30.420.40 (GENE3D); IPR004000 (PFAM); G3DSA:3.30.420.40 (GENE3D); PTHR11937:SF347 (PANTHER); IPR004000 (PANTHER); IPR004001 (PROSITE_PATTERNS); SSF53067 (SUPERFAMILY)	no GO terms	no GO terms
[INTERPRO, BLASTED, MAPPED, ANNOTATED]	Unigene18098_All	uncharacterized protein LOC109742006	722	10	3.36e-62	91.6	1	C:GO:0016021	C:integral component of membrane			PTHR33133 (PANTHER); PTHR33133:SF13 (PANTHER); NON_CYTOPLASMIC_DOMAIN (PHOBIUS); TRANSMEMBRANE (PHOBIUS); TRANSMEMBRANE (PHOBIUS); CYTOPLASMIC_DOMAIN (PHOBIUS); CYTOPLASMIC_DOMAIN (PHOBIUS); NON_CYTOPLASMIC_DOMAIN (PHOBIUS); TRANSMEMBRANE (PHOBIUS); TMhelix (TMHMM); TMhelix (TMHMM); TMhelix (TMHMM)	no GO terms	no GO terms
[INTERPRO, BLASTED, MAPPED, ANNOTATED]	Unigene18241_All	NPL4 family	451	10	2.41e-42	88.6	5	C:GO:0005634; P:GO:0043161; F:GO:0031625; F:GO:0043130; C:GO:0005783	C:nucleus; P:proteasome-mediated ubiquitin-dependent protein catabolic process; F:ubiquitin protein ligase binding; F:ubiquitin binding; C:endoplasmic reticulum			G3DSA:3.10.20.90 (GENE3D); IPR024682 (PFAM); IPR000626 (PROSITE_PROFILES); IPR029071 (SUPERFAMILY)	F:GO:0005515	F:protein binding
[INTERPRO, BLASTED, MAPPED, ANNOTATED]	Unigene183_All	transportin-1	1448	10	0.0	97.2	11	C:GO:0031965; P:GO:0000060; P:GO:0006607; F:GO:0008565; C:GO:0034399; F:GO:0008536; P:GO:0000059; C:GO:0009536; F:GO:0008139; C:GO:0005654; P:GO:0006610	C:nuclear membrane; P:protein import into nucleus, translocation; P:NLS-bearing protein import into nucleus; F:protein transporter activity; C:nuclear periphery; F:Ran GTPase binding; P:protein import into nucleus, docking; C:plastid; F:nuclear localization sequence binding; C:nucleoplasm; P:ribosomal protein import into nucleus			PF13513 (PFAM); IPR011989 (G3DSA:1.25.10.GENE3D); PTHR10527 (PANTHER); PTHR10527:SF42 (PANTHER); IPR016024 (SUPERFAMILY)	F:GO:0005488	F:binding
[INTERPRO, BLASTED, MAPPED, ANNOTATED]	Unigene18430_All	Nucleosome-remodeling factor subunit NURF301-	592	10	2.06e-30	92.5	2	C:GO:0016021; C:GO:0009536	C:integral component of membrane; C:plastid			IPR025067 (PFAM); mobidb-lite (MOBIDB_LITE); mobidb-lite (MOBIDB_LITE); PTHR34679 (PANTHER); PTHR34679:SF3 (PANTHER); SIGNAL_PEPTIDE_C_REGION (PHOBIUS); NON_CYTOPLASMIC_DOMAIN (PHOBIUS); SIGNAL_PEPTIDE_N_REGION (PHOBIUS); SIGNAL_PEPTIDE (PHOBIUS); SIGNAL_PEPTIDE_H_REGION (PHOBIUS); SignalP-TM (SIGNALP_GRAM_POSITIVE); TMhelix (TMHMM)	no GO terms	no GO terms
[INTERPRO, NO-BLAST]	Unigene18602_All	---NA---	415									mobidb-lite (MOBIDB_LITE); NON_CYTOPLASMIC_DOMAIN (PHOBIUS); SIGNAL_PEPTIDE (PHOBIUS); SIGNAL_PEPTIDE_N_REGION (PHOBIUS); SIGNAL_PEPTIDE_H_REGION (PHOBIUS); SIGNAL_PEPTIDE_C_REGION (PHOBIUS)	no GO terms	no GO terms
[INTERPRO, NO-BLAST]	Unigene18812_All	---NA---	370									mobidb-lite (MOBIDB_LITE)	no GO terms	no GO terms
[INTERPRO, BLASTED]	Unigene19081_All	hypothetical protein PSTG_01012	1170	6	8.65e-111	81.83						IPR018466 (PFAM); mobidb-lite (MOBIDB_LITE); NON_CYTOPLASMIC_DOMAIN (PHOBIUS); SIGNAL_PEPTIDE_C_REGION (PHOBIUS); SIGNAL_PEPTIDE_N_REGION (PHOBIUS); SIGNAL_PEPTIDE_H_REGION (PHOBIUS); SIGNAL_PEPTIDE (PHOBIUS); SignalP-TM (SIGNALP_GRAM_POSITIVE); SignalP-noTM (SIGNALP_EUK); SignalP-noTM (SIGNALP_GRAM_NEGATIVE)	no GO terms	no GO terms
[INTERPRO, BLASTED, MAPPED, ANNOTATED]	Unigene19151_All	2-hydroxyacyl- lyase	746	10	3.7e-83	92.9	3	F:GO:0000287; F:GO:0030976; F:GO:0016831	F:magnesium ion binding; F:thiamine pyrophosphate binding; F:carboxy-lyase activity			G3DSA:3.40.50.970 (GENE3D); IPR012001 (PFAM); PTHR43710 (PANTHER); PTHR43710:SF3 (PANTHER); cd07035 (CDD); IPR029061 (SUPERFAMILY)	F:GO:0030976	F:thiamine pyrophosphate binding
[INTERPRO, BLASTED]	Unigene19379_All	uncharacterized protein LOC109771575	546	10	1.03e-84	76.3						G3DSA:1.10.357.10 (GENE3D)	no GO terms	no GO terms
[INTERPRO, NO-BLAST]	Unigene19449_All	---NA---	615									mobidb-lite (MOBIDB_LITE)	no GO terms	no GO terms
[INTERPRO, NO-BLAST]	Unigene19579_All	---NA---	238									mobidb-lite (MOBIDB_LITE)	no GO terms	no GO terms
[INTERPRO, BLASTED, MAPPED, ANNOTATED]	Unigene20244_All	FAD synthase	668	10	9.1e-157	95.7	3	F:GO:0003824; C:GO:0005739; P:GO:0008152	F:catalytic activity; C:mitochondrion; P:metabolic process			IPR014729 (G3DSA:3.40.50.GENE3D); IPR002500 (PFAM); PTHR23293 (PANTHER); PTHR23293:SF14 (PANTHER); IPR002500 (CDD); SSF52402 (SUPERFAMILY)	F:GO:0003824; P:GO:0008152	F:catalytic activity; P:metabolic process
[INTERPRO, BLASTED, MAPPED, ANNOTATED]	Unigene20403_All	probable plastid-lipid-associated 11 isoform X1	401	10	4.52e-58	87.3	1	C:GO:0009536	C:plastid			IPR006843 (PFAM); PTHR31906:SF26 (PANTHER); PTHR31906 (PANTHER)	no GO terms	no GO terms
[INTERPRO, BLASTED, MAPPED, ANNOTATED]	Unigene20962_All	cytochrome c oxidase subunit (mitochondrion)	724	10	1.18e-86	95.6	9	F:GO:0004129; P:GO:0006119; F:GO:0005506; C:GO:0016021; P:GO:1902600; P:GO:0009060; C:GO:0005743; C:GO:0070469; F:GO:0020037	F:cytochrome-c oxidase activity; P:oxidative phosphorylation; F:iron ion binding; C:integral component of membrane; P:hydrogen ion transmembrane transport; P:aerobic respiration; C:mitochondrial inner membrane; C:respiratory chain; F:heme binding	EC:1.9.3.1	Cytochrome-c oxidase	IPR023616 (G3DSA:1.20.210.GENE3D)	F:GO:0004129; P:GO:0055114	F:cytochrome-c oxidase activity; P:oxidation-reduction process
[INTERPRO, NO-BLAST]	Unigene21724_All	---NA---	239									mobidb-lite (MOBIDB_LITE); SignalP-TM (SIGNALP_GRAM_POSITIVE)	no GO terms	no GO terms
[INTERPRO, BLASTED, MAPPED, ANNOTATED]	Unigene21740_All	uncharacterized TPR repeat-containing At1g05150-like	473	10	8.43e-53	95.9	2	F:GO:0008270; F:GO:0005509	F:zinc ion binding; F:calcium ion binding			G3DSA:1.10.1330.10 (GENE3D); G3DSA:1.10.238.10 (GENE3D); mobidb-lite (MOBIDB_LITE); SIGNAL_PEPTIDE_C_REGION (PHOBIUS); SIGNAL_PEPTIDE_N_REGION (PHOBIUS); SIGNAL_PEPTIDE_H_REGION (PHOBIUS); SIGNAL_PEPTIDE (PHOBIUS); NON_CYTOPLASMIC_DOMAIN (PHOBIUS); IPR002048 (PROSITE_PROFILES); IPR011992 (SUPERFAMILY)	F:GO:0005509	F:calcium ion binding
[INTERPRO, BLASTED, MAPPED, ANNOTATED]	Unigene21742_All	mitogen-activated kinase kinase kinase 1-like	517	3	9.77e-26	92.0	4	F:GO:0005524; F:GO:0004702; C:GO:0005737; P:GO:0006468	F:ATP binding; F:signal transducer, downstream of receptor, with serine/threonine kinase activity; C:cytoplasm; P:protein phosphorylation	EC:2.7.11	Transferring phosphorus-containing groups	mobidb-lite (MOBIDB_LITE); mobidb-lite (MOBIDB_LITE)	no GO terms	no GO terms
[INTERPRO, BLASTED, MAPPED]	Unigene2221_All	hypothetical protein PSTG_06810	1604	10	0.0	68.1	2	C:GO:0016020; C:GO:0016021	C:membrane; C:integral component of membrane			IPR021476 (PFAM); mobidb-lite (MOBIDB_LITE); PTHR34618 (PANTHER); PTHR34618:SF4 (PANTHER); TRANSMEMBRANE (PHOBIUS); CYTOPLASMIC_DOMAIN (PHOBIUS); NON_CYTOPLASMIC_DOMAIN (PHOBIUS)	no GO terms	no GO terms
[INTERPRO, BLASTED, MAPPED, ANNOTATED]	Unigene22531_All	glyceraldehyde-3-phosphate dehydrogenase	529	10	9.19e-116	98.8	15	C:GO:0015630; P:GO:0006096; P:GO:0000226; P:GO:0006006; F:GO:0004365; F:GO:0008017; C:GO:0005634; F:GO:0050661; P:GO:0035606; F:GO:0051287; C:GO:0005829; P:GO:0055114; F:GO:0035605; P:GO:0050821; P:GO:0051402	C:microtubule cytoskeleton; P:glycolytic process; P:microtubule cytoskeleton organization; P:glucose metabolic process; F:glyceraldehyde-3-phosphate dehydrogenase (NAD+) (phosphorylating) activity; F:microtubule binding; C:nucleus; F:NADP binding; P:peptidyl-cysteine S-trans-nitrosylation; F:NAD binding; C:cytosol; P:oxidation-reduction process; F:peptidyl-cysteine S-nitrosylase activity; P:prote…	EC:1.2.1.59; EC:1.2.1.12	Glyceraldehyde-3-phosphate dehydrogenase (NAD(P)(+)) (phosphorylating); Glyceraldehyde-3-phosphate dehydrogenase (phosphorylating)	IPR020831 (PRINTS); G3DSA:3.30.360.10 (GENE3D); G3DSA:3.40.50.720 (GENE3D); IPR020829 (PFAM); IPR020831 (PANTHER); IPR020830 (PROSITE_PATTERNS); SSF55347 (SUPERFAMILY); IPR016040 (SUPERFAMILY)	P:GO:0055114; F:GO:0016620	P:oxidation-reduction process; F:oxidoreductase activity, acting on the aldehyde or oxo group of donors, NAD or NADP as acceptor
[INTERPRO, BLASTED, MAPPED, ANNOTATED]	Unigene22566_All	STRICTOSIDINE SYNTHASE-LIKE 3-like	466	10	2.94e-60	89.0	6	F:GO:0016788; F:GO:0016844; C:GO:0005739; C:GO:0016021; C:GO:0005783; P:GO:0009058	F:hydrolase activity, acting on ester bonds; F:strictosidine synthase activity; C:mitochondrion; C:integral component of membrane; C:endoplasmic reticulum; P:biosynthetic process	EC:4.3.3.2	Strictosidine synthase	IPR011042 (G3DSA:2.120.10.GENE3D); PTHR10426:SF51 (PANTHER); IPR004141 (PANTHER); SIGNAL_PEPTIDE_H_REGION (PHOBIUS); SIGNAL_PEPTIDE_N_REGION (PHOBIUS); NON_CYTOPLASMIC_DOMAIN (PHOBIUS); SIGNAL_PEPTIDE_C_REGION (PHOBIUS); SIGNAL_PEPTIDE (PHOBIUS); SignalP-TM (SIGNALP_GRAM_POSITIVE); SignalP-noTM (SIGNALP_EUK); SSF63829 (SUPERFAMILY); TMhelix (TMHMM)	F:GO:0016844; P:GO:0009058	F:strictosidine synthase activity; P:biosynthetic process
[INTERPRO, BLASTED]	Unigene22626_All	digalactosyldiacylglycerol synthase chloroplastic-like	349	10	2.48e-26	84.3						PTHR12526 (PANTHER); PTHR12526:SF495 (PANTHER)	no GO terms	no GO terms
[INTERPRO, BLASTED]	Unigene2286_All	66 kDa stress	538	10	1.98e-107	97.0						IPR001680 (SMART); IPR015943 (G3DSA:2.130.10.GENE3D); IPR001680 (PFAM); PTHR19856 (PANTHER); PTHR19856:SF2 (PANTHER); IPR001680 (PROSITE_PROFILES); IPR017986 (PROSITE_PROFILES); IPR017986 (SUPERFAMILY)	F:GO:0005515	F:protein binding
[INTERPRO, BLASTED, MAPPED, ANNOTATED]	Unigene23697_All	4-coumarate-- ligase-like 1	420	10	1.26e-54	85.2	3	C:GO:0005777; P:GO:0009695; F:GO:0004321	C:peroxisome; P:jasmonic acid biosynthetic process; F:fatty-acyl-CoA synthase activity	EC:2.3.1.86	Fatty-acyl-CoA synthase	G3DSA:3.40.50.980 (GENE3D); IPR000873 (PFAM); PTHR24096:SF282 (PANTHER); PTHR24096 (PANTHER); CYTOPLASMIC_DOMAIN (PHOBIUS); SIGNAL_PEPTIDE_C_REGION (PHOBIUS); TRANSMEMBRANE (PHOBIUS); NON_CYTOPLASMIC_DOMAIN (PHOBIUS); SIGNAL_PEPTIDE_N_REGION (PHOBIUS); SIGNAL_PEPTIDE_H_REGION (PHOBIUS); SIGNAL_PEPTIDE (PHOBIUS); SSF56801 (SUPERFAMILY); TMhelix (TMHMM); TMhelix (TMHMM)	F:GO:0003824; P:GO:0008152	F:catalytic activity; P:metabolic process
[INTERPRO, BLASTED, MAPPED, ANNOTATED]	Unigene23893_All	conserved oligomeric Golgi complex subunit 2	311	10	3.36e-25	97.8	7	C:GO:0017119; P:GO:0007030; C:GO:0016020; P:GO:0015031; F:GO:0008565; P:GO:0006891; C:GO:0005773	C:Golgi transport complex; P:Golgi organization; C:membrane; P:protein transport; F:protein transporter activity; P:intra-Golgi vesicle-mediated transport; C:vacuole			Coil (COILS); IPR024602 (PFAM); IPR009316 (PANTHER); PTHR12961:SF1 (PANTHER)	P:GO:0007030; P:GO:0015031; C:GO:0016020	P:Golgi organization; P:protein transport; C:membrane
[INTERPRO, BLASTED, MAPPED, ANNOTATED]	Unigene24218_All	AF470356_1QM, partial	237	10	6.34e-15	99.1	3	F:GO:0003735; C:GO:0005840; P:GO:0006412	F:structural constituent of ribosome; C:ribosome; P:translation			IPR016180 (G3DSA:3.90.1170.GENE3D); IPR001197 (PANTHER); PTHR11726:SF17 (PANTHER); IPR016180 (SUPERFAMILY)	F:GO:0003735; C:GO:0005840; C:GO:0005622; P:GO:0006412	F:structural constituent of ribosome; C:ribosome; C:intracellular; P:translation
[INTERPRO, BLASTED, MAPPED, ANNOTATED]	Unigene24381_All	OBERON 3	443	10	4.65e-36	97.5	3	P:GO:0090421; P:GO:0009880; P:GO:0001708	P:embryonic meristem initiation; P:embryonic pattern specification; P:cell fate specification			mobidb-lite (MOBIDB_LITE); PTHR21736:SF28 (PANTHER); PTHR21736 (PANTHER)	no GO terms	no GO terms
[INTERPRO, NO-BLAST]	Unigene24551_All	---NA---	345									mobidb-lite (MOBIDB_LITE)	no GO terms	no GO terms
[INTERPRO, BLASTED, MAPPED, ANNOTATED]	Unigene24748_All	U-box domain-containing 4	610	10	2.26e-46	81.1	2	C:GO:0005634; C:GO:0009536	C:nucleus; C:plastid			mobidb-lite (MOBIDB_LITE)	no GO terms	no GO terms
[INTERPRO, BLASTED, MAPPED, ANNOTATED]	Unigene24841_All	Lung seven transmembrane receptor family	510	10	1.56e-110	90.6	1	C:GO:0016021	C:integral component of membrane			IPR009637 (PANTHER); PTHR21229:SF34 (PANTHER)	C:GO:0016021	C:integral component of membrane
[INTERPRO, NO-BLAST]	Unigene24860_All	---NA---	260									mobidb-lite (MOBIDB_LITE)	no GO terms	no GO terms
[INTERPRO, NO-BLAST]	Unigene25099_All	---NA---	321									no IPS match	no IPS match	no IPS match
[INTERPRO, NO-BLAST]	Unigene25113_All	---NA---	229									no IPS match	no IPS match	no IPS match
[INTERPRO, NO-BLAST]	Unigene25306_All	---NA---	430									mobidb-lite (MOBIDB_LITE)	no GO terms	no GO terms
[INTERPRO, NO-BLAST]	Unigene25338_All	---NA---	617									mobidb-lite (MOBIDB_LITE); mobidb-lite (MOBIDB_LITE)	no GO terms	no GO terms
[INTERPRO, BLASTED, MAPPED, ANNOTATED]	Unigene25439_All	elongation factor 1-alpha	359	10	2.76e-76	97.9	5	F:GO:0005525; F:GO:0003746; C:GO:0005737; F:GO:0003924; P:GO:0006414	F:GTP binding; F:translation elongation factor activity; C:cytoplasm; F:GTPase activity; P:translational elongation	EC:3.6.1.15	Nucleoside-triphosphate phosphatase	G3DSA:2.40.30.10 (GENE3D); IPR004160 (PFAM); PTHR23115:SF218 (PANTHER); PTHR23115 (PANTHER); cd03705 (CDD); IPR009001 (SUPERFAMILY)	no GO terms	no GO terms
[INTERPRO, BLASTED, MAPPED, ANNOTATED]	Unigene2552_All	eukaryotic translation initiation factor 3 subunit D-like	501	10	5.43e-18	75.2	6	F:GO:0003743; P:GO:0001731; C:GO:0016282; C:GO:0033290; P:GO:0006446; C:GO:0005852	F:translation initiation factor activity; P:formation of translation preinitiation complex; C:eukaryotic 43S preinitiation complex; C:eukaryotic 48S preinitiation complex; P:regulation of translational initiation; C:eukaryotic translation initiation factor 3 complex			IPR007783 (PFAM); mobidb-lite (MOBIDB_LITE); mobidb-lite (MOBIDB_LITE); IPR007783 (PANTHER); TMhelix (TMHMM)	F:GO:0003743; C:GO:0005737; C:GO:0005852	F:translation initiation factor activity; C:cytoplasm; C:eukaryotic translation initiation factor 3 complex
[INTERPRO, BLASTED]	Unigene257_All	hypothetical protein PSTG_06809	1200	10	8.8e-155	71.8						IPR021476 (PFAM); PTHR34618 (PANTHER); PTHR34618:SF4 (PANTHER); SIGNAL_PEPTIDE_N_REGION (PHOBIUS); SIGNAL_PEPTIDE_C_REGION (PHOBIUS); NON_CYTOPLASMIC_DOMAIN (PHOBIUS); SIGNAL_PEPTIDE (PHOBIUS); SIGNAL_PEPTIDE_H_REGION (PHOBIUS); PS51257 (PROSITE_PROFILES); SignalP-TM (SIGNALP_GRAM_POSITIVE); SignalP-noTM (SIGNALP_EUK); SignalP-noTM (SIGNALP_GRAM_NEGATIVE)	no GO terms	no GO terms
[INTERPRO, BLASTED, MAPPED, ANNOTATED]	Unigene28215_All	hypothetical protein PSTG_07407	610	4	1.93e-48	82.0	2	C:GO:0016021; P:GO:0030433	C:integral component of membrane; P:ER-associated ubiquitin-dependent protein catabolic process			mobidb-lite (MOBIDB_LITE); IPR034543 (PANTHER); NON_CYTOPLASMIC_DOMAIN (PHOBIUS); SIGNAL_PEPTIDE_C_REGION (PHOBIUS); SIGNAL_PEPTIDE_N_REGION (PHOBIUS); SIGNAL_PEPTIDE (PHOBIUS); SIGNAL_PEPTIDE_H_REGION (PHOBIUS); TMhelix (TMHMM)	no GO terms	no GO terms
[INTERPRO, BLASTED, MAPPED, ANNOTATED]	Unigene28216_All	hypothetical protein PGTG_15061	1137	10	0.0	79.3	1	F:GO:0016884	F:carbon-nitrogen ligase activity, with glutamine as amido-N-donor			IPR023631 (G3DSA:3.90.1300.GENE3D); IPR023631 (PFAM); IPR000120 (PANTHER); PTHR11895:SF106 (PANTHER); IPR020556 (PROSITE_PATTERNS); IPR023631 (SUPERFAMILY)	F:GO:0004040	F:amidase activity
[INTERPRO, BLASTED]	Unigene28217_All	hypothetical protein PSTG_06661	372	3	8.19e-18	77.67						SIGNAL_PEPTIDE_C_REGION (PHOBIUS); NON_CYTOPLASMIC_DOMAIN (PHOBIUS); SIGNAL_PEPTIDE_H_REGION (PHOBIUS); SIGNAL_PEPTIDE (PHOBIUS); SIGNAL_PEPTIDE_N_REGION (PHOBIUS)	no GO terms	no GO terms
[INTERPRO, NO-BLAST]	Unigene28225_All	---NA---	457									no IPS match	no IPS match	no IPS match
[INTERPRO, BLASTED, MAPPED, ANNOTATED]	Unigene28226_All	family 76 glycosyltransferase	434	5	3.18e-68	76.0	6	C:GO:0005789; P:GO:0006506; P:GO:0097502; C:GO:0016021; F:GO:0004584; C:GO:0031501	C:endoplasmic reticulum membrane; P:GPI anchor biosynthetic process; P:mannosylation; C:integral component of membrane; F:dolichyl-phosphate-mannose-glycolipid alpha-mannosyltransferase activity; C:mannosyltransferase complex	EC:2.4.1.130	Glycosyltransferases	IPR007315 (PFAM); IPR007315 (PANTHER); TRANSMEMBRANE (PHOBIUS); NON_CYTOPLASMIC_DOMAIN (PHOBIUS); CYTOPLASMIC_DOMAIN (PHOBIUS); TMhelix (TMHMM)	P:GO:0006506; F:GO:0004584	P:GPI anchor biosynthetic process; F:dolichyl-phosphate-mannose-glycolipid alpha-mannosyltransferase activity
[INTERPRO, BLASTED, MAPPED, ANNOTATED]	Unigene28238_All	small subunit ribosomal S2e	1126	10	5.73e-140	95.1	4	F:GO:0003723; F:GO:0003735; C:GO:0022627; P:GO:0006412	F:RNA binding; F:structural constituent of ribosome; C:cytosolic small ribosomal subunit; P:translation			IPR013810 (PFAM); IPR014721 (G3DSA:3.30.230.GENE3D); IPR005324 (PFAM); G3DSA:3.30.160.20 (GENE3D); IPR005711 (TIGRFAM); mobidb-lite (MOBIDB_LITE); PTHR13718:SF77 (PANTHER); IPR000851 (PANTHER); IPR018192 (PROSITE_PATTERNS); IPR013810 (PROSITE_PROFILES); SSF54768 (SUPERFAMILY); IPR020568 (SUPERFAMILY)	F:GO:0003723; F:GO:0003735; C:GO:0015935; C:GO:0005840; P:GO:0006412	F:RNA binding; F:structural constituent of ribosome; C:small ribosomal subunit; C:ribosome; P:translation
[INTERPRO, BLASTED, MAPPED, ANNOTATED]	Unigene28239_All	hypothetical protein PSTG_05130	609	5	2.88e-90	71.2	1	P:GO:0007094	P:mitotic spindle assembly checkpoint			mobidb-lite (MOBIDB_LITE)	no GO terms	no GO terms
[INTERPRO, BLASTED, MAPPED, ANNOTATED]	Unigene28250_All	hypothetical protein PSTG_17627, partial	955	10	6.98e-126	74.0	7	P:GO:0000463; F:GO:0005524; F:GO:0003723; P:GO:0010501; C:GO:0005730; P:GO:0000027; F:GO:0004004	P:maturation of LSU-rRNA from tricistronic rRNA transcript (SSU-rRNA, 5.8S rRNA, LSU-rRNA); F:ATP binding; F:RNA binding; P:RNA secondary structure unwinding; C:nucleolus; P:ribosomal large subunit assembly; F:ATP-dependent RNA helicase activity	EC:3.6.1.3; EC:3.6.1.15	Adenosinetriphosphatase; Nucleoside-triphosphate phosphatase	no IPS match	no IPS match	no IPS match
[INTERPRO, BLASTED, MAPPED, ANNOTATED]	Unigene28251_All	peptide chain release factor eRF subunit 2	1296	10	0.0	75.9	8	F:GO:0005525; C:GO:0010494; F:GO:0003747; F:GO:0003924; C:GO:0005829; P:GO:0002184; C:GO:0018444; P:GO:0000288	F:GTP binding; C:cytoplasmic stress granule; F:translation release factor activity; F:GTPase activity; C:cytosol; P:cytoplasmic translational termination; C:translation release factor complex; P:nuclear-transcribed mRNA catabolic process, deadenylation-dependent decay	EC:3.6.1.15	Nucleoside-triphosphate phosphatase	no IPS match	no IPS match	no IPS match
[INTERPRO, BLASTED, MAPPED, ANNOTATED]	Unigene28252_All	Hsp70 -domain-containing	752	10	1.52e-94	81.0	9	C:GO:0005844; C:GO:0005634; F:GO:0005524; P:GO:0006450; P:GO:0002181; C:GO:0005829; F:GO:0051082; P:GO:0006364; P:GO:0006452	C:polysome; C:nucleus; F:ATP binding; P:regulation of translational fidelity; P:cytoplasmic translation; C:cytosol; F:unfolded protein binding; P:rRNA processing; P:translational frameshifting			G3DSA:3.30.420.40 (GENE3D); IPR013126 (PFAM); mobidb-lite (MOBIDB_LITE); PTHR19375:SF286 (PANTHER); PTHR19375 (PANTHER); SSF53067 (SUPERFAMILY)	no GO terms	no GO terms
[INTERPRO, BLASTED, MAPPED, ANNOTATED]	Unigene28253_All	vesicle-associated membrane 4	986	10	5.34e-15	98.1	12	C:GO:0030659; C:GO:0032153; P:GO:0006906; C:GO:0051285; C:GO:0016021; F:GO:0005484; C:GO:0031201; C:GO:0005783; C:GO:0005794; F:GO:0000149; P:GO:0006897; P:GO:0006887	C:cytoplasmic vesicle membrane; C:cell division site; P:vesicle fusion; C:cell cortex of cell tip; C:integral component of membrane; F:SNAP receptor activity; C:SNARE complex; C:endoplasmic reticulum; C:Golgi apparatus; F:SNARE binding; P:endocytosis; P:exocytosis			mobidb-lite (MOBIDB_LITE); mobidb-lite (MOBIDB_LITE)	no GO terms	no GO terms
[INTERPRO, BLASTED, MAPPED, ANNOTATED]	Unigene28254_All	cytochrome b5	240	10	1.62e-29	89.8	5	F:GO:0046872; C:GO:0016021; C:GO:0005783; C:GO:0044422; F:GO:0020037	F:metal ion binding; C:integral component of membrane; C:endoplasmic reticulum; C:organelle part; F:heme binding			IPR001199 (PRINTS); IPR001199 (SMART); IPR001199 (PFAM); IPR001199 (G3DSA:3.10.120.GENE3D); PTHR19359 (PANTHER); IPR018506 (PROSITE_PATTERNS); IPR001199 (PROSITE_PROFILES); IPR001199 (SUPERFAMILY)	F:GO:0020037	F:heme binding
[INTERPRO, BLASTED, MAPPED, ANNOTATED]	Unigene28260_All	hypothetical protein PSTG_14270	616	10	4.18e-92	76.9	1	P:GO:0006904	P:vesicle docking involved in exocytosis			G3DSA:1.25.40.60 (GENE3D); G3DSA:3.40.50.1910 (GENE3D); IPR001619 (PFAM); IPR001619 (PANTHER); PTHR11679:SF52 (PANTHER); IPR001619 (SUPERFAMILY)	P:GO:0016192; P:GO:0006904	P:vesicle-mediated transport; P:vesicle docking involved in exocytosis
[INTERPRO, BLASTED, MAPPED]	Unigene28265_All	extracellular conserved serine-rich	893	10	1.2e-140	65.3	5	P:GO:0008150; C:GO:0016020; C:GO:0016021; C:GO:0005575; F:GO:0003674	P:biological_process; C:membrane; C:integral component of membrane; C:cellular_component; F:molecular_function			IPR018466 (PFAM); PTHR35185 (PANTHER); SIGNAL_PEPTIDE (PHOBIUS); SIGNAL_PEPTIDE_C_REGION (PHOBIUS); NON_CYTOPLASMIC_DOMAIN (PHOBIUS); SIGNAL_PEPTIDE_N_REGION (PHOBIUS); SIGNAL_PEPTIDE_H_REGION (PHOBIUS); SignalP-noTM (SIGNALP_GRAM_NEGATIVE); SignalP-TM (SIGNALP_GRAM_POSITIVE); SignalP-noTM (SIGNALP_EUK)	no GO terms	no GO terms
[INTERPRO, BLASTED]	Unigene28268_All	hypothetical protein PSTG_11105	493	3	9.76e-59	81.33						NON_CYTOPLASMIC_DOMAIN (PHOBIUS); CYTOPLASMIC_DOMAIN (PHOBIUS); TRANSMEMBRANE (PHOBIUS); TMhelix (TMHMM)	no GO terms	no GO terms
[INTERPRO, BLASTED, MAPPED, ANNOTATED]	Unigene28287_All	hypothetical protein PSTG_05919	532	1	1.41e-28	99.0	2	C:GO:0005634; F:GO:0003677	C:nucleus; F:DNA binding			mobidb-lite (MOBIDB_LITE); mobidb-lite (MOBIDB_LITE); SignalP-TM (SIGNALP_GRAM_POSITIVE)	no GO terms	no GO terms
[INTERPRO, BLASTED, MAPPED, ANNOTATED]	Unigene28295_All	hypothetical protein, variant	410	10	1.23e-25	78.7	11	P:GO:0000122; C:GO:0005634; F:GO:0019901; F:GO:0016538; P:GO:0045936; P:GO:0032880; P:GO:0050849; C:GO:0000307; P:GO:0016242; P:GO:0006875; P:GO:0000079	P:negative regulation of transcription from RNA polymerase II promoter; C:nucleus; F:protein kinase binding; F:cyclin-dependent protein serine/threonine kinase regulator activity; P:negative regulation of phosphate metabolic process; P:regulation of protein localization; P:negative regulation of calcium-mediated signaling; C:cyclin-dependent protein kinase holoenzyme complex; P:negative regulatio…			mobidb-lite (MOBIDB_LITE); PTHR15615:SF39 (PANTHER); PTHR15615 (PANTHER)	no GO terms	no GO terms
[INTERPRO, BLASTED, MAPPED, ANNOTATED]	Unigene28296_All	hypothetical protein PSTG_15223	955	4	2.01e-57	84.5	4	C:GO:0005737; C:GO:0016272; F:GO:0051087; P:GO:0006457	C:cytoplasm; C:prefoldin complex; F:chaperone binding; P:protein folding			Coil (COILS); G3DSA:1.10.287.370 (GENE3D); PTHR21100 (PANTHER)	no GO terms	no GO terms
[INTERPRO, BLASTED, MAPPED, ANNOTATED]	Unigene28298_All	golgi SNAP receptor complex member 1	1035	10	3.26e-135	80.5	12	P:GO:0006888; C:GO:0005801; P:GO:0006906; P:GO:0015031; C:GO:0016021; F:GO:0005484; C:GO:0031201; C:GO:0000139; P:GO:0006891; F:GO:0000149; P:GO:0048209; C:GO:0005797	P:ER to Golgi vesicle-mediated transport; C:cis-Golgi network; P:vesicle fusion; P:protein transport; C:integral component of membrane; F:SNAP receptor activity; C:SNARE complex; C:Golgi membrane; P:intra-Golgi vesicle-mediated transport; F:SNARE binding; P:regulation of vesicle targeting, to, from or within Golgi; C:Golgi medial cisterna			Coil (COILS); Coil (COILS); IPR023601 (PIRSF); PF12352 (PFAM); G3DSA:1.20.1170.10 (GENE3D); IPR023601 (PANTHER); TRANSMEMBRANE (PHOBIUS); NON_CYTOPLASMIC_DOMAIN (PHOBIUS); CYTOPLASMIC_DOMAIN (PHOBIUS); TMhelix (TMHMM)	P:GO:0006888; C:GO:0005801; C:GO:0016021; C:GO:0000139	P:ER to Golgi vesicle-mediated transport; C:cis-Golgi network; C:integral component of membrane; C:Golgi membrane
[INTERPRO, BLASTED, MAPPED, ANNOTATED]	Unigene28301_All	coatomer subunit gamma	557	10	1.9e-37	90.2	5	P:GO:0016192; F:GO:0005198; C:GO:0000139; P:GO:0006886; C:GO:0030126	P:vesicle-mediated transport; F:structural molecule activity; C:Golgi membrane; P:intracellular protein transport; C:COPI vesicle coat			G3DSA:3.30.310.10 (GENE3D); IPR032154 (PFAM); IPR009028 (SUPERFAMILY)	C:GO:0030117; P:GO:0016192; P:GO:0006886	C:membrane coat; P:vesicle-mediated transport; P:intracellular protein transport
[INTERPRO, BLASTED, MAPPED, ANNOTATED]	Unigene28311_All	phosphoacetylglucosamine mutase	1958	10	0.0	83.2	5	F:GO:0000287; P:GO:0005975; C:GO:0005829; F:GO:0004610; P:GO:0006048	F:magnesium ion binding; P:carbohydrate metabolic process; C:cytosol; F:phosphoacetylglucosamine mutase activity; P:UDP-N-acetylglucosamine biosynthetic process	EC:5.4.2.3	Phosphoacetylglucosamine mutase	IPR005843 (G3DSA:3.30.310.GENE3D); G3DSA:3.40.120.10 (GENE3D); IPR005844 (PFAM); G3DSA:3.40.120.10 (GENE3D); G3DSA:3.40.120.10 (GENE3D); G3DSA:3.40.120.10 (GENE3D); IPR016657 (PIRSF); IPR005843 (PFAM); PTHR22573 (PANTHER); PTHR22573:SF66 (PANTHER); IPR016066 (PROSITE_PATTERNS); IPR016657 (CDD); IPR016055 (SUPERFAMILY); IPR016055 (SUPERFAMILY); IPR016055 (SUPERFAMILY); IPR005843 (SUPERFAMILY)	F:GO:0000287; P:GO:0005975; F:GO:0016868; P:GO:0071704; F:GO:0004610	F:magnesium ion binding; P:carbohydrate metabolic process; F:intramolecular transferase activity, phosphotransferases; P:organic substance metabolic process; F:phosphoacetylglucosamine mutase activity
[INTERPRO, NO-BLAST]	Unigene28313_All	---NA---	340									no IPS match	no IPS match	no IPS match
[INTERPRO, BLASTED, MAPPED, ANNOTATED]	Unigene28330_All	ubiquitin-60S ribosomal L40	756	10	1.99e-88	96.6	3	F:GO:0003735; C:GO:0005840; P:GO:0006412	F:structural constituent of ribosome; C:ribosome; P:translation			IPR019956 (PRINTS); IPR001975 (SMART); IPR000626 (SMART); IPR001975 (PFAM); G3DSA:3.10.20.90 (GENE3D); IPR000626 (PFAM); PTHR10666 (PANTHER); PTHR10666:SF195 (PANTHER); IPR019954 (PROSITE_PATTERNS); IPR000626 (PROSITE_PROFILES); cd01803 (CDD); IPR029071 (SUPERFAMILY)	F:GO:0005515; F:GO:0003735; C:GO:0005840; P:GO:0006412	F:protein binding; F:structural constituent of ribosome; C:ribosome; P:translation
[INTERPRO, BLASTED, MAPPED, ANNOTATED]	Unigene28331_All	ubiquitin-40S ribosomal S27a-2	778	10	1.15e-82	96.5	3	F:GO:0003735; C:GO:0005840; P:GO:0006412	F:structural constituent of ribosome; C:ribosome; P:translation			IPR019956 (PRINTS); IPR002906 (SMART); IPR000626 (SMART); IPR002906 (PFAM); G3DSA:3.10.20.90 (GENE3D); IPR000626 (PFAM); PTHR10666 (PANTHER); PTHR10666:SF220 (PANTHER); IPR019954 (PROSITE_PATTERNS); IPR000626 (PROSITE_PROFILES); cd01803 (CDD); IPR029071 (SUPERFAMILY); IPR011332 (SUPERFAMILY)	F:GO:0005515; F:GO:0003735; C:GO:0005840; P:GO:0006412	F:protein binding; F:structural constituent of ribosome; C:ribosome; P:translation
[INTERPRO, BLASTED]	Unigene28332_All	polyubiquitin, partial	280	10	1.25e-55	100.0						IPR019956 (PRINTS); IPR000626 (SMART); IPR000626 (PFAM); G3DSA:3.10.20.90 (GENE3D); G3DSA:3.10.20.90 (GENE3D); PTHR10666 (PANTHER); PTHR10666:SF217 (PANTHER); IPR019954 (PROSITE_PATTERNS); IPR000626 (PROSITE_PROFILES); IPR000626 (PROSITE_PROFILES); IPR029071 (SUPERFAMILY); IPR029071 (SUPERFAMILY)	F:GO:0005515	F:protein binding
[INTERPRO, BLASTED, MAPPED, ANNOTATED]	Unigene28340_All	hypothetical protein PSTG_03504	2369	10	0.0	91.0	6	C:GO:0005887; P:GO:0015992; F:GO:0005351; P:GO:0046323; F:GO:0005355; P:GO:1904659	C:integral component of plasma membrane; P:proton transport; F:sugar:proton symporter activity; P:glucose import; F:glucose transmembrane transporter activity; P:glucose transmembrane transport			IPR003663 (PRINTS); G3DSA:1.20.1250.20 (GENE3D); IPR003663 (TIGRFAM); G3DSA:1.20.1250.20 (GENE3D); IPR005828 (PFAM); PTHR23500:SF250 (PANTHER); PTHR23500 (PANTHER); NON_CYTOPLASMIC_DOMAIN (PHOBIUS); TRANSMEMBRANE (PHOBIUS); TRANSMEMBRANE (PHOBIUS); TRANSMEMBRANE (PHOBIUS); NON_CYTOPLASMIC_DOMAIN (PHOBIUS); TRANSMEMBRANE (PHOBIUS); CYTOPLASMIC_DOMAIN (PHOBIUS); CYTOPLASMIC_DOMAIN (PHOBIUS); TRANSM…	F:GO:0022891; P:GO:0055085; F:GO:0022857; C:GO:0016020; C:GO:0016021	F:substrate-specific transmembrane transporter activity; P:transmembrane transport; F:transmembrane transporter activity; C:membrane; C:integral component of membrane
[INTERPRO, BLASTED, MAPPED, ANNOTATED]	Unigene28357_All	large subunit ribosomal L31e	329	4	8.12e-08	100.0	3	F:GO:0003735; P:GO:0002181; C:GO:0022625	F:structural constituent of ribosome; P:cytoplasmic translation; C:cytosolic large ribosomal subunit			no IPS match	no IPS match	no IPS match
[INTERPRO, BLASTED]	Unigene28361_All	hypothetical protein PSTG_03497	312	5	6.98e-36	87.6						mobidb-lite (MOBIDB_LITE)	no GO terms	no GO terms
[INTERPRO, BLASTED, MAPPED, ANNOTATED]	Unigene28363_All	mago nashi	494	10	4.34e-22	92.9	2	C:GO:0035145; P:GO:0008380	C:exon-exon junction complex; P:RNA splicing			no IPS match	no IPS match	no IPS match
[INTERPRO, BLASTED, MAPPED, ANNOTATED]	Unigene28364_All	NADH ubiquinone oxidoreductase	467	10	2.04e-53	85.1	1	C:GO:0016021	C:integral component of membrane			no IPS match	no IPS match	no IPS match
[INTERPRO, BLASTED, MAPPED, ANNOTATED]	Unigene28367_All	hypothetical protein PSTG_11911	1358	10	0.0	82.2	4	P:GO:0016579; C:GO:0005634; C:GO:0005737; F:GO:0036459	P:protein deubiquitination; C:nucleus; C:cytoplasm; F:thiol-dependent ubiquitinyl hydrolase activity	EC:3.4.19.12	Ubiquitinyl hydrolase 1	IPR029346 (PFAM); PF14223 (PFAM); mobidb-lite (MOBIDB_LITE)	no GO terms	no GO terms
[INTERPRO, BLASTED, MAPPED, ANNOTATED]	Unigene28372_All	actin cortical patch component Lsb4 [Rhodotorula toruloides NP11]	776	10	3.1e-143	87.9	7	F:GO:0051015; F:GO:0035091; C:GO:0032587; P:GO:1900027; C:GO:0030479; P:GO:0051017; P:GO:0051666	F:actin filament binding; F:phosphatidylinositol binding; C:ruffle membrane; P:regulation of ruffle assembly; C:actin cortical patch; P:actin filament bundle assembly; P:actin cortical patch localization			IPR007461 (PFAM); mobidb-lite (MOBIDB_LITE); PTHR15629:SF22 (PANTHER); PTHR15629 (PANTHER)	no GO terms	no GO terms
[INTERPRO, BLASTED]	Unigene28373_All	hypothetical protein PSTG_11020	391	5	2.36e-54	86.8						no IPS match	no IPS match	no IPS match
[INTERPRO, BLASTED, MAPPED, ANNOTATED]	Unigene28378_All	WD40 repeat	493	10	1.37e-97	76.0	4	C:GO:0031428; C:GO:0032040; F:GO:0030515; P:GO:0006364	C:box C/D snoRNP complex; C:small-subunit processome; F:snoRNA binding; P:rRNA processing			IPR001680 (SMART); IPR001680 (PFAM); IPR015943 (G3DSA:2.130.10.GENE3D); mobidb-lite (MOBIDB_LITE); PTHR19865 (PANTHER); PTHR19865:SF2 (PANTHER); IPR001680 (PROSITE_PROFILES); IPR017986 (PROSITE_PROFILES); IPR017986 (SUPERFAMILY)	F:GO:0005515	F:protein binding
[INTERPRO, BLASTED]	Unigene28388_All	hypothetical protein PSTG_16740, partial	796	1	1.26e-58	91.0						no IPS match	no IPS match	no IPS match
[INTERPRO, BLASTED, MAPPED, ANNOTATED]	Unigene28391_All	phospholipase D nuclease	1126	10	0.0	76.4	2	P:GO:0048870; F:GO:0003824	P:cell motility; F:catalytic activity			IPR001736 (SMART); G3DSA:3.30.870.10 (GENE3D); IPR025202 (PFAM); PTHR18896:SF83 (PANTHER); IPR015679 (PANTHER); IPR001736 (PROSITE_PROFILES); SSF56024 (SUPERFAMILY)	F:GO:0003824	F:catalytic activity
[INTERPRO, BLASTED, MAPPED, ANNOTATED]	Unigene28393_All	omega-6 fatty acid desaturase (delta-12 desaturase)	821	10	2.06e-32	84.9	2	P:GO:0006629; C:GO:0016021	P:lipid metabolic process; C:integral component of membrane			mobidb-lite (MOBIDB_LITE)	no GO terms	no GO terms
[INTERPRO, BLASTED, MAPPED, ANNOTATED]	Unigene28408_All	hypothetical protein PSTG_14061	517	10	4.81e-101	87.6	3	F:GO:0016811; C:GO:0016021; P:GO:0006672	F:hydrolase activity, acting on carbon-nitrogen (but not peptide) bonds, in linear amides; C:integral component of membrane; P:ceramide metabolic process			IPR008901 (PFAM); PTHR12956:SF43 (PANTHER); PTHR12956 (PANTHER); TRANSMEMBRANE (PHOBIUS); CYTOPLASMIC_DOMAIN (PHOBIUS); NON_CYTOPLASMIC_DOMAIN (PHOBIUS); CYTOPLASMIC_DOMAIN (PHOBIUS); TRANSMEMBRANE (PHOBIUS); TMhelix (TMHMM); TMhelix (TMHMM)	F:GO:0016811; C:GO:0016021; P:GO:0006672	F:hydrolase activity, acting on carbon-nitrogen (but not peptide) bonds, in linear amides; C:integral component of membrane; P:ceramide metabolic process
[INTERPRO, BLASTED, MAPPED, ANNOTATED]	Unigene28413_All	hypothetical protein PSTG_15633	322	1	5.15e-13	100.0	2	F:GO:0016491; P:GO:0055114	F:oxidoreductase activity; P:oxidation-reduction process			no IPS match	no IPS match	no IPS match
[INTERPRO, BLASTED, MAPPED, ANNOTATED]	Unigene28424_All	FMN-linked oxidoreductase	1184	10	0.0	88.9	4	F:GO:0010181; F:GO:0003959; P:GO:0055114; C:GO:0005622	F:FMN binding; F:NADPH dehydrogenase activity; P:oxidation-reduction process; C:intracellular	EC:1.6.99.1	NADPH dehydrogenase	IPR001155 (PFAM); IPR013785 (G3DSA:3.20.20.GENE3D); mobidb-lite (MOBIDB_LITE); PTHR43656:SF2 (PANTHER); PTHR43656 (PANTHER); SSF51395 (SUPERFAMILY)	F:GO:0010181; F:GO:0016491; F:GO:0003824; P:GO:0055114	F:FMN binding; F:oxidoreductase activity; F:catalytic activity; P:oxidation-reduction process
[INTERPRO, BLASTED, MAPPED, ANNOTATED]	Unigene28425_All	hypothetical protein PSTG_03837	874	10	0.0	83.6	3	F:GO:0016614; F:GO:0050660; P:GO:0055114	F:oxidoreductase activity, acting on CH-OH group of donors; F:flavin adenine dinucleotide binding; P:oxidation-reduction process			IPR007867 (PFAM); G3DSA:3.30.560.10 (GENE3D); IPR000172 (PFAM); PTHR11552 (PANTHER); PTHR11552:SF161 (PANTHER); IPR000172 (PROSITE_PATTERNS); IPR023753 (SUPERFAMILY); SSF54373 (SUPERFAMILY)	F:GO:0016614; F:GO:0050660; F:GO:0016491; P:GO:0055114	F:oxidoreductase activity, acting on CH-OH group of donors; F:flavin adenine dinucleotide binding; F:oxidoreductase activity; P:oxidation-reduction process
[INTERPRO, BLASTED, MAPPED, ANNOTATED]	Unigene28429_All	pre-mRNA-splicing factor ATP-dependent RNA helicase prp43	284	10	2.6e-40	74.1	10	F:GO:0003676; P:GO:0000463; F:GO:0005524; P:GO:0000462; C:GO:0005737; C:GO:0071014; P:GO:0000390; C:GO:0005684; P:GO:0000466; F:GO:0004004	F:nucleic acid binding; P:maturation of LSU-rRNA from tricistronic rRNA transcript (SSU-rRNA, 5.8S rRNA, LSU-rRNA); F:ATP binding; P:maturation of SSU-rRNA from tricistronic rRNA transcript (SSU-rRNA, 5.8S rRNA, LSU-rRNA); C:cytoplasm; C:post-mRNA release spliceosomal complex; P:spliceosomal complex disassembly; C:U2-type spliceosomal complex; P:maturation of 5.8S rRNA from tricistronic rRNA tran…	EC:3.6.1.3; EC:3.6.1.15	Adenosinetriphosphatase; Nucleoside-triphosphate phosphatase	mobidb-lite (MOBIDB_LITE)	no GO terms	no GO terms
[INTERPRO, BLASTED]	Unigene28443_All	hypothetical protein PSTG_14862	685	4	3.04e-107	85.25						Coil (COILS); mobidb-lite (MOBIDB_LITE); mobidb-lite (MOBIDB_LITE); PTHR38120 (PANTHER)	no GO terms	no GO terms
[INTERPRO, BLASTED, MAPPED, ANNOTATED]	Unigene28448_All	hypothetical protein PSTG_16558	1402	10	0.0	70.6	1	C:GO:0016021	C:integral component of membrane			no IPS match	no IPS match	no IPS match
[INTERPRO, BLASTED]	Unigene28450_All	hypothetical protein PSTG_11862	311	1	1.47e-20	100.0						mobidb-lite (MOBIDB_LITE)	no GO terms	no GO terms
[INTERPRO, BLASTED, MAPPED, ANNOTATED]	Unigene28463_All	glutamate N-acetyltransferase amino-acid N-acetyltransferase	291	10	6e-46	79.2	6	P:GO:0031505; F:GO:0004358; P:GO:0006526; P:GO:0006592; C:GO:0005759; F:GO:0004042	P:fungal-type cell wall organization; F:glutamate N-acetyltransferase activity; P:arginine biosynthetic process; P:ornithine biosynthetic process; C:mitochondrial matrix; F:acetyl-CoA:L-glutamate N-acetyltransferase activity	EC:2.3.1.1; EC:2.3.1.35	Amino-acid N-acetyltransferase; Glutamate N-acetyltransferase	IPR016117 (G3DSA:3.60.70.GENE3D); IPR002813 (PFAM); IPR002813 (PANTHER); PD004193 (PRODOM); IPR016117 (SUPERFAMILY)	F:GO:0004358; P:GO:0006526	F:glutamate N-acetyltransferase activity; P:arginine biosynthetic process
[INTERPRO, BLASTED, MAPPED, ANNOTATED]	Unigene28480_All	ATP-NAD kinase	746	10	1.53e-143	80.6	4	F:GO:0003951; P:GO:0019674; P:GO:0016310; P:GO:0006741	F:NAD+ kinase activity; P:NAD metabolic process; P:phosphorylation; P:NADP biosynthetic process	EC:2.7.1.23	NAD(+) kinase	IPR017438 (G3DSA:3.40.50.GENE3D); IPR002504 (PFAM); mobidb-lite (MOBIDB_LITE); PTHR20275:SF13 (PANTHER); IPR002504 (PANTHER); IPR016064 (SUPERFAMILY)	F:GO:0003951; P:GO:0008152; P:GO:0006741	F:NAD+ kinase activity; P:metabolic process; P:NADP biosynthetic process
[INTERPRO, BLASTED]	Unigene28484_All	hypothetical protein PSTG_04398	588	1	1.06e-11	100.0						mobidb-lite (MOBIDB_LITE)	no GO terms	no GO terms
[INTERPRO, BLASTED, MAPPED, ANNOTATED]	Unigene28490_All	hypothetical protein PSTG_01163	302	3	1.85e-16	89.0	4	F:GO:0016491; C:GO:0016021; C:GO:0005783; P:GO:0055114	F:oxidoreductase activity; C:integral component of membrane; C:endoplasmic reticulum; P:oxidation-reduction process			SIGNAL_PEPTIDE (PHOBIUS); SIGNAL_PEPTIDE_C_REGION (PHOBIUS); SIGNAL_PEPTIDE_N_REGION (PHOBIUS); NON_CYTOPLASMIC_DOMAIN (PHOBIUS); SIGNAL_PEPTIDE_H_REGION (PHOBIUS); SignalP-noTM (SIGNALP_EUK)	no GO terms	no GO terms
[INTERPRO, BLASTED]	Unigene28496_All	hypothetical protein PSTG_13398	465	1	3.44e-43	100.0						mobidb-lite (MOBIDB_LITE)	no GO terms	no GO terms
[INTERPRO, BLASTED, MAPPED, ANNOTATED]	Unigene28497_All	hypothetical protein PSTG_08892	514	4	8.02e-35	91.0	5	P:GO:0090155; P:GO:0090156; C:GO:0016021; C:GO:0035339; P:GO:0006986	P:negative regulation of sphingolipid biosynthetic process; P:cellular sphingolipid homeostasis; C:integral component of membrane; C:SPOTS complex; P:response to unfolded protein			mobidb-lite (MOBIDB_LITE)	no GO terms	no GO terms
[INTERPRO, BLASTED, MAPPED, ANNOTATED]	Unigene28499_All	acyl- dehydrogenase NM domain	924	10	1.64e-162	91.6	10	F:GO:0003995; P:GO:0033539; F:GO:0000062; F:GO:0046872; F:GO:0050660; F:GO:0009055; F:GO:0052890; P:GO:0055088; C:GO:0016020; F:GO:0020037	F:acyl-CoA dehydrogenase activity; P:fatty acid beta-oxidation using acyl-CoA dehydrogenase; F:fatty-acyl-CoA binding; F:metal ion binding; F:flavin adenine dinucleotide binding; F:electron carrier activity; F:oxidoreductase activity, acting on the CH-CH group of donors, with a flavin as acceptor; P:lipid homeostasis; C:membrane; F:heme binding	EC:1.3.99.3	Acting on the CH-CH group of donors	IPR009075 (PFAM); G3DSA:1.20.140.10 (GENE3D); PTHR43604:SF3 (PANTHER); PTHR43604 (PANTHER); IPR009075 (SUPERFAMILY)	F:GO:0016627; P:GO:0055114	F:oxidoreductase activity, acting on the CH-CH group of donors; P:oxidation-reduction process
[INTERPRO, BLASTED, MAPPED, ANNOTATED]	Unigene28503_All	G- gamma subunit	675	10	1.03e-46	93.2	9	C:GO:0005834; C:GO:0005737; P:GO:0043085; P:GO:0031684; F:GO:0008047; P:GO:0007189; F:GO:0004871; P:GO:0019933; P:GO:0000750	C:heterotrimeric G-protein complex; C:cytoplasm; P:positive regulation of catalytic activity; P:heterotrimeric G-protein complex cycle; F:enzyme activator activity; P:adenylate cyclase-activating G-protein coupled receptor signaling pathway; F:signal transducer activity; P:cAMP-mediated signaling; P:pheromone-dependent signal transduction involved in conjugation with cellular fusion			SM01224 (SMART); IPR015898 (PFAM); G3DSA:4.10.260.10 (GENE3D); PTHR28189 (PANTHER); IPR015898 (SUPERFAMILY)	C:GO:0005834; P:GO:0007186; F:GO:0004871	C:heterotrimeric G-protein complex; P:G-protein coupled receptor signaling pathway; F:signal transducer activity
[INTERPRO, BLASTED, MAPPED, ANNOTATED]	Unigene28504_All	ras family	745	10	9.21e-91	82.0	11	F:GO:0005525; C:GO:0005634; P:GO:0015809; P:GO:0007264; P:GO:0015819; F:GO:0003924; F:GO:0019003; P:GO:0010963; C:GO:0005829; P:GO:0042147; C:GO:0019897	F:GTP binding; C:nucleus; P:arginine transport; P:small GTPase mediated signal transduction; P:lysine transport; F:GTPase activity; F:GDP binding; P:regulation of L-arginine import; C:cytosol; P:retrograde transport, endosome to Golgi; C:extrinsic component of plasma membrane	EC:3.6.1.15	Nucleoside-triphosphate phosphatase	PR00449 (PRINTS); SM00175 (SMART); SM00173 (SMART); IPR001806 (PFAM); G3DSA:3.40.50.300 (GENE3D); mobidb-lite (MOBIDB_LITE); PTHR24070:SF334 (PANTHER); IPR020849 (PANTHER); IPR020849 (PROSITE_PROFILES); IPR027417 (SUPERFAMILY)	F:GO:0005525; P:GO:0007165; F:GO:0003924; C:GO:0016020	F:GTP binding; P:signal transduction; F:GTPase activity; C:membrane
[INTERPRO, BLASTED, MAPPED, ANNOTATED]	Unigene28509_All	methionine-R-sulfoxide reductase	349	4	5.23e-12	97.75	4	P:GO:0030091; P:GO:0006979; P:GO:0055114; F:GO:0033743	P:protein repair; P:response to oxidative stress; P:oxidation-reduction process; F:peptide-methionine (R)-S-oxide reductase activity	EC:1.8.4.12	Peptide-methionine (R)-S-oxide reductase	no IPS match	no IPS match	no IPS match
[INTERPRO, BLASTED]	Unigene28514_All	hypothetical protein PSTG_11322	537	2	1.1e-100	88.5						no IPS match	no IPS match	no IPS match
[INTERPRO, BLASTED, MAPPED, ANNOTATED]	Unigene28517_All	translation initiation factor eIF-2 alpha subunit	1344	10	0.0	94.1	8	C:GO:0043614; F:GO:0003743; F:GO:0043022; C:GO:0005840; C:GO:0005851; C:GO:0033290; P:GO:0006413; C:GO:0005850	C:multi-eIF complex; F:translation initiation factor activity; F:ribosome binding; C:ribosome; C:eukaryotic translation initiation factor 2B complex; C:eukaryotic 48S preinitiation complex; P:translational initiation; C:eukaryotic translation initiation factor 2 complex			IPR022967 (SMART); G3DSA:2.40.50.140 (GENE3D); IPR024055 (G3DSA:3.30.70.GENE3D); IPR011488 (PFAM); IPR003029 (PFAM); IPR024054 (G3DSA:1.10.150.GENE3D); PTHR10602:SF1 (PANTHER); IPR011488 (PANTHER); IPR003029 (PROSITE_PROFILES); cd04452 (CDD); IPR012340 (SUPERFAMILY); IPR024054 (SUPERFAMILY); IPR024055 (SUPERFAMILY)	F:GO:0003676; F:GO:0003743; F:GO:0003723	F:nucleic acid binding; F:translation initiation factor activity; F:RNA binding
[INTERPRO, BLASTED, MAPPED, ANNOTATED]	Unigene28519_All	P-loop containing nucleoside triphosphate hydrolase	546	10	4.86e-103	82.7	3	C:GO:0030915; P:GO:0000724; P:GO:0071139	C:Smc5-Smc6 complex; P:double-strand break repair via homologous recombination; P:resolution of recombination intermediates			Coil (COILS); IPR027132 (PTHR19306:PANTHER); PTHR19306 (PANTHER)	P:GO:0006281; C:GO:0030915; P:GO:0000724	P:DNA repair; C:Smc5-Smc6 complex; P:double-strand break repair via homologous recombination
[INTERPRO, BLASTED, MAPPED, ANNOTATED]	Unigene28520_All	large subunit ribosomal L24e	814	10	2.87e-140	84.6	5	F:GO:0003735; C:GO:0022625; P:GO:0000027; P:GO:1902626; P:GO:0006412	F:structural constituent of ribosome; C:cytosolic large ribosomal subunit; P:ribosomal large subunit assembly; P:assembly of large subunit precursor of preribosome; P:translation			G3DSA:2.30.170.20 (GENE3D); IPR000988 (PFAM); mobidb-lite (MOBIDB_LITE); IPR000988 (PANTHER); PTHR10792:SF15 (PANTHER)	no GO terms	no GO terms
[INTERPRO, BLASTED, MAPPED, ANNOTATED]	Unigene28525_All	kynureninase	624	10	3.49e-132	81.3	8	F:GO:0030170; P:GO:0006569; P:GO:0019805; P:GO:0034354; C:GO:0005737; F:GO:0030429; P:GO:0043420; P:GO:0097053	F:pyridoxal phosphate binding; P:tryptophan catabolic process; P:quinolinate biosynthetic process; P:'de novo' NAD biosynthetic process from tryptophan; C:cytoplasm; F:kynureninase activity; P:anthranilate metabolic process; P:L-kynurenine catabolic process	EC:3.7.1.3	Kynureninase	IPR015422 (G3DSA:3.90.1150.GENE3D); mobidb-lite (MOBIDB_LITE); IPR010111 (PANTHER); PTHR14084:SF5 (PANTHER); IPR015424 (SUPERFAMILY)	P:GO:0006569; F:GO:0030170; F:GO:0003824; C:GO:0005737; F:GO:0030429; P:GO:0009435	P:tryptophan catabolic process; F:pyridoxal phosphate binding; F:catalytic activity; C:cytoplasm; F:kynureninase activity; P:NAD biosynthetic process
[INTERPRO, BLASTED, MAPPED, ANNOTATED]	Unigene28527_All	hypothetical protein PSTG_13630	752	7	4.32e-110	79.0	5	C:GO:0005634; C:GO:0005829; C:GO:0000502; P:GO:0030433; P:GO:0043248	C:nucleus; C:cytosol; C:proteasome complex; P:ER-associated ubiquitin-dependent protein catabolic process; P:proteasome assembly			SIGNAL_PEPTIDE_H_REGION (PHOBIUS); NON_CYTOPLASMIC_DOMAIN (PHOBIUS); SIGNAL_PEPTIDE_N_REGION (PHOBIUS); SIGNAL_PEPTIDE_C_REGION (PHOBIUS); SIGNAL_PEPTIDE (PHOBIUS); SignalP-noTM (SIGNALP_EUK)	no GO terms	no GO terms
[INTERPRO, BLASTED, MAPPED, ANNOTATED]	Unigene28528_All	hypothetical protein PSTG_00157	517	4	1.13e-53	85.5	7	C:GO:0005759; F:GO:0008198; F:GO:0005198; F:GO:0051539; P:GO:0097428; F:GO:0051537; P:GO:0016226	C:mitochondrial matrix; F:ferrous iron binding; F:structural molecule activity; F:4 iron, 4 sulfur cluster binding; P:protein maturation by iron-sulfur cluster transfer; F:2 iron, 2 sulfur cluster binding; P:iron-sulfur cluster assembly			mobidb-lite (MOBIDB_LITE); SIGNAL_PEPTIDE (PHOBIUS); SIGNAL_PEPTIDE_C_REGION (PHOBIUS); NON_CYTOPLASMIC_DOMAIN (PHOBIUS); SIGNAL_PEPTIDE_H_REGION (PHOBIUS); SIGNAL_PEPTIDE_N_REGION (PHOBIUS); SignalP-TM (SIGNALP_GRAM_POSITIVE)	no GO terms	no GO terms
[INTERPRO, BLASTED, MAPPED, ANNOTATED]	Unigene28539_All	hypothetical protein PSTG_10864	745	5	1.13e-111	77.6	4	F:GO:0009055; C:GO:0016020; F:GO:0008137; P:GO:0045333	F:electron carrier activity; C:membrane; F:NADH dehydrogenase (ubiquinone) activity; P:cellular respiration	EC:1.6.99.5; EC:1.6.99.3; EC:1.6.5.3	Acting on NADH or NADPH; NADH dehydrogenase; NADH:ubiquinone reductase (H(+)-translocating)	Coil (COILS); mobidb-lite (MOBIDB_LITE); PTHR32470 (PANTHER); PTHR32470:SF3 (PANTHER)	no GO terms	no GO terms
[INTERPRO, BLASTED, MAPPED, ANNOTATED]	Unigene28540_All	60S ribosomal L44	600	10	1.14e-63	93.6	3	F:GO:0003735; C:GO:0022625; P:GO:0006412	F:structural constituent of ribosome; C:cytosolic large ribosomal subunit; P:translation			IPR000552 (PFAM); G3DSA:3.10.450.80 (GENE3D); IPR000552 (PANTHER); IPR000552 (PROSITE_PATTERNS); IPR000552 (PRODOM); IPR011332 (SUPERFAMILY)	F:GO:0003735; C:GO:0005840; C:GO:0005622; P:GO:0006412	F:structural constituent of ribosome; C:ribosome; C:intracellular; P:translation
[INTERPRO, BLASTED]	Unigene28541_All	hypothetical protein, variant	780	2	1.43e-30	98.0						mobidb-lite (MOBIDB_LITE)	no GO terms	no GO terms
[INTERPRO, BLASTED, MAPPED, ANNOTATED]	Unigene28545_All	hypothetical protein PSTG_13488	520	10	3.58e-33	79.6	1	C:GO:0016021	C:integral component of membrane			mobidb-lite (MOBIDB_LITE)	no GO terms	no GO terms
[INTERPRO, BLASTED, MAPPED, ANNOTATED]	Unigene28546_All	membrane fraction	1164	10	7.65e-117	93.0	9	F:GO:0005381; P:GO:0071421; C:GO:0000329; C:GO:0016021; F:GO:0005384; P:GO:0006880; P:GO:0030026; P:GO:0071281; P:GO:0034755	F:iron ion transmembrane transporter activity; P:manganese ion transmembrane transport; C:fungal-type vacuole membrane; C:integral component of membrane; F:manganese ion transmembrane transporter activity; P:intracellular sequestering of iron ion; P:cellular manganese ion homeostasis; P:cellular response to iron ion; P:iron ion transmembrane transport			mobidb-lite (MOBIDB_LITE)	no GO terms	no GO terms
[INTERPRO, BLASTED]	Unigene28549_All	hypothetical protein PSTG_07531	324	1	8.23e-35	94.0						mobidb-lite (MOBIDB_LITE)	no GO terms	no GO terms
[INTERPRO, BLASTED, MAPPED, ANNOTATED]	Unigene28552_All	mitotic spindle-associated MMXD complex subunit MIP18	404	10	2.52e-26	96.6	4	C:GO:0005634; C:GO:0005737; P:GO:0007059; P:GO:0016226	C:nucleus; C:cytoplasm; P:chromosome segregation; P:iron-sulfur cluster assembly			no IPS match	no IPS match	no IPS match
[INTERPRO, BLASTED, MAPPED, ANNOTATED]	Unigene28554_All	exocyst complex component EXO84	915	10	2.42e-83	82.2	13	P:GO:0019538; C:GO:0043332; F:GO:0043167; P:GO:0006893; P:GO:0000245; C:GO:0000145; C:GO:0000131; C:GO:0005934; C:GO:0005935; F:GO:0003824; C:GO:0005829; P:GO:0001927; P:GO:0051601	P:protein metabolic process; C:mating projection tip; F:ion binding; P:Golgi to plasma membrane transport; P:spliceosomal complex assembly; C:exocyst; C:incipient cellular bud site; C:cellular bud tip; C:cellular bud neck; F:catalytic activity; C:cytosol; P:exocyst assembly; P:exocyst localization			IPR032403 (PFAM); mobidb-lite (MOBIDB_LITE); IPR033961 (PANTHER); PTHR21426:SF18 (PANTHER); IPR016159 (SUPERFAMILY)	P:GO:0006887; C:GO:0000145	P:exocytosis; C:exocyst
[INTERPRO, BLASTED, MAPPED, ANNOTATED]	Unigene28555_All	hypothetical protein, variant	258	6	4.96e-45	91.17	4	F:GO:0019948; P:GO:0016925; C:GO:0005829; C:GO:0031510	F:SUMO activating enzyme activity; P:protein sumoylation; C:cytosol; C:SUMO activating enzyme complex			G3DSA:3.10.290.20 (GENE3D)	no GO terms	no GO terms
[INTERPRO, BLASTED]	Unigene28575_All	hypothetical protein PSTG_02886	393	1	5.83e-32	100.0						no IPS match	no IPS match	no IPS match
[INTERPRO, BLASTED, MAPPED, ANNOTATED]	Unigene28577_All	20S proteasome subunit alpha 4	569	10	1.42e-20	90.4	8	P:GO:0043161; C:GO:0005739; C:GO:0042175; C:GO:0019773; F:GO:0004298; C:GO:0034399; C:GO:0034515; P:GO:0010499	P:proteasome-mediated ubiquitin-dependent protein catabolic process; C:mitochondrion; C:nuclear outer membrane-endoplasmic reticulum membrane network; C:proteasome core complex, alpha-subunit complex; F:threonine-type endopeptidase activity; C:nuclear periphery; C:proteasome storage granule; P:proteasomal ubiquitin-independent protein catabolic process	EC:3.4.25	Acting on peptide bonds (peptidases)	Coil (COILS); mobidb-lite (MOBIDB_LITE)	no GO terms	no GO terms
[INTERPRO, BLASTED]	Unigene28585_All	hypothetical protein, variant	1165	7	4.39e-68	76.57						IPR008427 (SMART); IPR008427 (PFAM); mobidb-lite (MOBIDB_LITE); PTHR35607:SF5 (PANTHER); PTHR35607 (PANTHER); SIGNAL_PEPTIDE_H_REGION (PHOBIUS); SIGNAL_PEPTIDE_C_REGION (PHOBIUS); SIGNAL_PEPTIDE_N_REGION (PHOBIUS); NON_CYTOPLASMIC_DOMAIN (PHOBIUS); SIGNAL_PEPTIDE (PHOBIUS); SignalP-noTM (SIGNALP_EUK); SignalP-noTM (SIGNALP_GRAM_NEGATIVE); SignalP-TM (SIGNALP_GRAM_POSITIVE)	no GO terms	no GO terms
[INTERPRO, BLASTED, MAPPED, ANNOTATED]	Unigene28593_All	PUA-like domain-containing	921	10	2.41e-141	73.0	3	F:GO:0003723; C:GO:0005829; P:GO:0042254	F:RNA binding; C:cytosol; P:ribosome biogenesis			IPR002478 (SMART); IPR016437 (PIRSF); IPR004521 (TIGRFAM); IPR002478 (G3DSA:2.30.130.GENE3D); IPR002478 (PFAM); mobidb-lite (MOBIDB_LITE); PTHR22798:SF4 (PANTHER); IPR016437 (PANTHER); IPR002478 (PROSITE_PROFILES); cd11609 (CDD); IPR015947 (SUPERFAMILY)	F:GO:0003723	F:RNA binding
[INTERPRO, BLASTED]	Unigene28595_All	hypothetical protein PSTG_13951	408	10	3.18e-85	79.6						PTHR33069:SF6 (PANTHER); PTHR33069 (PANTHER)	no GO terms	no GO terms
[INTERPRO, BLASTED, MAPPED, ANNOTATED]	Unigene28602_All	small nuclear ribonucleo F	649	10	8.22e-44	94.3	6	F:GO:0003723; C:GO:0071013; C:GO:0019013; C:GO:0005685; C:GO:0005732; P:GO:0000398	F:RNA binding; C:catalytic step 2 spliceosome; C:viral nucleocapsid; C:U1 snRNP; C:small nucleolar ribonucleoprotein complex; P:mRNA splicing, via spliceosome			IPR001163 (SMART); G3DSA:2.30.30.100 (GENE3D); IPR001163 (PFAM); IPR016487 (PIRSF); PTHR11021 (PANTHER); PTHR11021:SF7 (PANTHER); SIGNAL_PEPTIDE_H_REGION (PHOBIUS); SIGNAL_PEPTIDE_C_REGION (PHOBIUS); NON_CYTOPLASMIC_DOMAIN (PHOBIUS); SIGNAL_PEPTIDE_N_REGION (PHOBIUS); SIGNAL_PEPTIDE (PHOBIUS); IPR034100 (CDD); IPR010920 (SUPERFAMILY)	C:GO:0005681; C:GO:0005732; P:GO:0000398; P:GO:0000387	C:spliceosomal complex; C:small nucleolar ribonucleoprotein complex; P:mRNA splicing, via spliceosome; P:spliceosomal snRNP assembly
[INTERPRO, BLASTED, MAPPED, ANNOTATED]	Unigene28613_All	hypothetical protein PSTG_07764	300	10	1.2e-51	84.7	6	F:GO:0005506; F:GO:0016705; C:GO:0016021; P:GO:0055114; F:GO:0004497; F:GO:0020037	F:iron ion binding; F:oxidoreductase activity, acting on paired donors, with incorporation or reduction of molecular oxygen; C:integral component of membrane; P:oxidation-reduction process; F:monooxygenase activity; F:heme binding			G3DSA:1.10.630.10 (GENE3D); IPR001128 (PFAM); PTHR24296:SF49 (PANTHER); PTHR24296 (PANTHER); IPR001128 (SUPERFAMILY)	F:GO:0005506; F:GO:0016705; P:GO:0055114; F:GO:0020037	F:iron ion binding; F:oxidoreductase activity, acting on paired donors, with incorporation or reduction of molecular oxygen; P:oxidation-reduction process; F:heme binding
[INTERPRO, BLASTED, MAPPED]	Unigene28614_All	hypothetical protein PSTG_01576	490	10	5.43e-78	71.4	2	C:GO:0016020; C:GO:0016021	C:membrane; C:integral component of membrane			mobidb-lite (MOBIDB_LITE)	no GO terms	no GO terms
[INTERPRO, BLASTED, MAPPED, ANNOTATED]	Unigene28618_All	hypothetical protein PSTG_06644	836	10	3.42e-166	76.2	1	F:GO:0005524	F:ATP binding			PTHR37096 (PANTHER); PTHR37096:SF3 (PANTHER)	no GO terms	no GO terms
[INTERPRO, BLASTED, MAPPED, ANNOTATED]	Unigene28623_All	hypothetical protein PSTG_16297	577	3	5.23e-97	79.67	3	P:GO:0005975; P:GO:0006098; F:GO:0017057	P:carbohydrate metabolic process; P:pentose-phosphate shunt; F:6-phosphogluconolactonase activity	EC:3.1.1.31; EC:3.1.1.1	6-phosphogluconolactonase; Carboxylesterase	mobidb-lite (MOBIDB_LITE); mobidb-lite (MOBIDB_LITE)	no GO terms	no GO terms
[INTERPRO, BLASTED, MAPPED, ANNOTATED]	Unigene28628_All	Rho GDP-dissociation inhibitor [Rhodotorula toruloides NP11]	472	10	9.96e-65	80.5	3	C:GO:0005737; F:GO:0005094; P:GO:0050790	C:cytoplasm; F:Rho GDP-dissociation inhibitor activity; P:regulation of catalytic activity			IPR024792 (G3DSA:2.70.50.GENE3D); IPR000406 (PFAM); mobidb-lite (MOBIDB_LITE); IPR000406 (PANTHER); IPR014756 (SUPERFAMILY)	F:GO:0005094; C:GO:0005737	F:Rho GDP-dissociation inhibitor activity; C:cytoplasm
[INTERPRO, BLASTED, MAPPED, ANNOTATED]	Unigene28637_All	DUF689-domain-containing [Auricularia subglabra TFB-10046 SS5]	349	10	2.06e-29	91.5	8	C:GO:0005758; F:GO:0046872; F:GO:0009055; P:GO:0043066; P:GO:0006915; F:GO:0051537; P:GO:0010421; P:GO:0016226	C:mitochondrial intermembrane space; F:metal ion binding; F:electron carrier activity; P:negative regulation of apoptotic process; P:apoptotic process; F:2 iron, 2 sulfur cluster binding; P:hydrogen peroxide-mediated programmed cell death; P:iron-sulfur cluster assembly			IPR007785 (PFAM); IPR007785 (PANTHER)	C:GO:0005737; F:GO:0051536; P:GO:0016226	C:cytoplasm; F:iron-sulfur cluster binding; P:iron-sulfur cluster assembly
[INTERPRO, BLASTED, MAPPED, ANNOTATED]	Unigene28640_All	hypothetical protein PSTG_00314, partial	460	5	8e-44	95.6	3	C:GO:0042729; F:GO:0051010; P:GO:1990758	C:DASH complex; F:microtubule plus-end binding; P:mitotic sister chromatid biorientation			mobidb-lite (MOBIDB_LITE); PTHR28289 (PANTHER)	no GO terms	no GO terms
[INTERPRO, BLASTED]	Unigene28653_All	hypothetical protein PSTG_00902	609	1	2e-20	94.0						SIGNAL_PEPTIDE_H_REGION (PHOBIUS); NON_CYTOPLASMIC_DOMAIN (PHOBIUS); SIGNAL_PEPTIDE (PHOBIUS); SIGNAL_PEPTIDE_N_REGION (PHOBIUS); SIGNAL_PEPTIDE_C_REGION (PHOBIUS); SignalP-noTM (SIGNALP_EUK); SignalP-noTM (SIGNALP_GRAM_NEGATIVE); SignalP-TM (SIGNALP_GRAM_POSITIVE)	no GO terms	no GO terms
[INTERPRO, BLASTED, MAPPED, ANNOTATED]	Unigene28658_All	galactose-1-phosphate uridylyltransferase	280	10	2.82e-54	83.7	7	C:GO:0005634; F:GO:0008270; P:GO:0052574; C:GO:0005829; P:GO:0033499; F:GO:0008108; P:GO:0042125	C:nucleus; F:zinc ion binding; P:UDP-D-galactose biosynthetic process; C:cytosol; P:galactose catabolic process via UDP-galactose; F:UDP-glucose:hexose-1-phosphate uridylyltransferase activity; P:protein galactosylation	EC:2.7.7.12	UDP-glucose--hexose-1-phosphate uridylyltransferase	IPR005849 (PFAM); IPR011146 (G3DSA:3.30.428.GENE3D); IPR001937 (PANTHER); PTHR11943:SF6 (PANTHER); IPR011146 (SUPERFAMILY)	F:GO:0008270; F:GO:0003824; P:GO:0033499; P:GO:0006012; F:GO:0008108	F:zinc ion binding; F:catalytic activity; P:galactose catabolic process via UDP-galactose; P:galactose metabolic process; F:UDP-glucose:hexose-1-phosphate uridylyltransferase activity
[INTERPRO, BLASTED, MAPPED, ANNOTATED]	Unigene28662_All	hypothetical protein PSTG_14748	509	4	2.54e-77	73.5	1	C:GO:0016021	C:integral component of membrane			no IPS match	no IPS match	no IPS match
[INTERPRO, BLASTED, MAPPED, ANNOTATED]	Unigene28664_All	GATA transcription factor ( )	974	10	5.01e-148	72.8	4	F:GO:0003700; F:GO:0008270; P:GO:0006355; F:GO:0043565	F:transcription factor activity, sequence-specific DNA binding; F:zinc ion binding; P:regulation of transcription, DNA-templated; F:sequence-specific DNA binding			IPR000679 (SMART); IPR013088 (G3DSA:3.30.50.GENE3D); IPR000679 (PFAM); mobidb-lite (MOBIDB_LITE); PTHR10071 (PANTHER); PTHR10071:SF271 (PANTHER); IPR000679 (PROSITE_PROFILES); cd00202 (CDD); SSF57716 (SUPERFAMILY)	F:GO:0008270; F:GO:0003700; P:GO:0006355; F:GO:0043565	F:zinc ion binding; F:transcription factor activity, sequence-specific DNA binding; P:regulation of transcription, DNA-templated; F:sequence-specific DNA binding
[INTERPRO, BLASTED, MAPPED, ANNOTATED]	Unigene28666_All	hypothetical protein PSTG_06214	423	10	1.16e-54	87.5	1	C:GO:0016021	C:integral component of membrane			PTHR33339 (PANTHER)	no GO terms	no GO terms
[INTERPRO, BLASTED, MAPPED, ANNOTATED]	Unigene28668_All	Pentulose kinase	679	10	1.85e-99	89.0	4	P:GO:0005975; C:GO:0005737; P:GO:0016310; F:GO:0016773	P:carbohydrate metabolic process; C:cytoplasm; P:phosphorylation; F:phosphotransferase activity, alcohol group as acceptor			IPR018485 (PFAM); G3DSA:3.30.420.40 (GENE3D); PTHR43435 (PANTHER); PTHR43435:SF4 (PANTHER); SSF53067 (SUPERFAMILY)	P:GO:0005975; F:GO:0016773	P:carbohydrate metabolic process; F:phosphotransferase activity, alcohol group as acceptor
[INTERPRO, BLASTED, MAPPED, ANNOTATED]	Unigene28671_All	S-adenosyl-L-methionine-dependent methyltransferase	396	10	6.16e-39	77.5	3	C:GO:0005737; F:GO:0008757; P:GO:0032259	C:cytoplasm; F:S-adenosylmethionine-dependent methyltransferase activity; P:methylation			no IPS match	no IPS match	no IPS match
[INTERPRO, BLASTED, MAPPED, ANNOTATED]	Unigene28678_All	diazepam-binding inhibitor (GABA receptor acyl- -binding )	616	10	3e-58	82.9	1	F:GO:0000062	F:fatty-acyl-CoA binding			IPR000582 (PRINTS); IPR000582 (PFAM); IPR014352 (G3DSA:1.20.80.GENE3D); PTHR23310 (PANTHER); PTHR23310:SF87 (PANTHER); IPR000582 (PROSITE_PROFILES); IPR000582 (SUPERFAMILY)	F:GO:0000062	F:fatty-acyl-CoA binding
[INTERPRO, BLASTED]	Unigene28680_All	hypothetical protein PSTG_07105	1293	10	0.0	74.1						G3DSA:1.20.120.20 (GENE3D); mobidb-lite (MOBIDB_LITE); SSF58113 (SUPERFAMILY)	no GO terms	no GO terms
[INTERPRO, BLASTED, MAPPED, ANNOTATED]	Unigene28681_All	GTPase inhibitor	886	10	4.43e-172	68.1	7	P:GO:0008616; P:GO:0007329; F:GO:0003779; C:GO:0005737; F:GO:0031683; P:GO:0006457; F:GO:0008479	P:queuosine biosynthetic process; P:positive regulation of transcription from RNA polymerase II promoter by pheromones; F:actin binding; C:cytoplasm; F:G-protein beta/gamma-subunit complex binding; P:protein folding; F:queuine tRNA-ribosyltransferase activity	EC:2.4.2.29	tRNA-guanine(34) transglycosylase	mobidb-lite (MOBIDB_LITE); mobidb-lite (MOBIDB_LITE); PTHR21148:SF35 (PANTHER); PTHR21148 (PANTHER); IPR012336 (SUPERFAMILY)	no GO terms	no GO terms
[INTERPRO, BLASTED, MAPPED, ANNOTATED]	Unigene28682_All	snare YKT6	1004	10	2.89e-140	89.2	8	C:GO:0005634; P:GO:0006906; C:GO:0016021; F:GO:0005484; C:GO:0005829; C:GO:0031201; F:GO:0000149; P:GO:0006887	C:nucleus; P:vesicle fusion; C:integral component of membrane; F:SNAP receptor activity; C:cytosol; C:SNARE complex; F:SNARE binding; P:exocytosis			IPR001388 (PRINTS); IPR010908 (SMART); G3DSA:1.20.5.110 (GENE3D); IPR001388 (PFAM); G3DSA:3.30.450.50 (GENE3D); IPR010908 (PFAM); PTHR21136:SF154 (PANTHER); PTHR21136 (PANTHER); SIGNAL_PEPTIDE_C_REGION (PHOBIUS); SIGNAL_PEPTIDE_N_REGION (PHOBIUS); NON_CYTOPLASMIC_DOMAIN (PHOBIUS); SIGNAL_PEPTIDE (PHOBIUS); SIGNAL_PEPTIDE_H_REGION (PHOBIUS); IPR001388 (PROSITE_PROFILES); IPR010908 (PROSITE_PROFILE…	P:GO:0016192; C:GO:0016021; P:GO:0006810	P:vesicle-mediated transport; C:integral component of membrane; P:transport
[INTERPRO, BLASTED, MAPPED, ANNOTATED]	Unigene28683_All	hypothetical protein PSTG_13627	450	4	1.09e-54	73.25	1	F:GO:0000166	F:nucleotide binding			no IPS match	no IPS match	no IPS match
[INTERPRO, BLASTED, MAPPED, ANNOTATED]	Unigene28684_All	hypothetical protein PSTG_03289	558	1	4.4e-87	99.0	3	F:GO:0003743; C:GO:0005737; P:GO:0006413	F:translation initiation factor activity; C:cytoplasm; P:translational initiation			mobidb-lite (MOBIDB_LITE); mobidb-lite (MOBIDB_LITE)	no GO terms	no GO terms
[INTERPRO, BLASTED, MAPPED, ANNOTATED]	Unigene28693_All	histone	961	10	6.65e-69	98.6	4	C:GO:0005634; F:GO:0003677; F:GO:0046982; C:GO:0000786	C:nucleus; F:DNA binding; F:protein heterodimerization activity; C:nucleosome			IPR000164 (PRINTS); IPR000164 (SMART); IPR007125 (PFAM); G3DSA:1.10.20.10 (GENE3D); mobidb-lite (MOBIDB_LITE); PTHR11426:SF93 (PANTHER); IPR000164 (PANTHER); IPR000164 (PROSITE_PATTERNS); IPR000164 (PROSITE_PATTERNS); IPR009072 (SUPERFAMILY)	F:GO:0003677; F:GO:0046982; C:GO:0000786	F:DNA binding; F:protein heterodimerization activity; C:nucleosome
[INTERPRO, BLASTED, MAPPED, ANNOTATED]	Unigene28694_All	tyrosine phosphatase family-domain-containing	360	10	7.42e-81	87.5	4	F:GO:0004725; P:GO:0007015; P:GO:0006897; P:GO:0035335	F:protein tyrosine phosphatase activity; P:actin filament organization; P:endocytosis; P:peptidyl-tyrosine dephosphorylation	EC:3.1.3.16; EC:3.1.3.48; EC:3.1.3.41	Protein-serine/threonine phosphatase; Protein-tyrosine-phosphatase; 4-nitrophenylphosphatase	IPR020428 (PRINTS); IPR029021 (G3DSA:3.90.190.GENE3D); IPR004861 (PFAM); PTHR31126 (PANTHER); PTHR31126:SF22 (PANTHER); IPR016130 (PROSITE_PATTERNS); IPR029021 (SUPERFAMILY)	F:GO:0004725; P:GO:0016311	F:protein tyrosine phosphatase activity; P:dephosphorylation
[INTERPRO, BLASTED, MAPPED, ANNOTATED]	Unigene28703_All	hypothetical protein PSTG_08704	324	2	2.16e-30	93.0	3	F:GO:0003723; F:GO:0016428; P:GO:0030488	F:RNA binding; F:tRNA (cytosine-5-)-methyltransferase activity; P:tRNA methylation			mobidb-lite (MOBIDB_LITE)	no GO terms	no GO terms
[INTERPRO, BLASTED, MAPPED, ANNOTATED]	Unigene28705_All	pre-mRNA-processing-splicing factor 8	374	10	2.11e-78	97.3	9	F:GO:0000386; F:GO:0017070; F:GO:0030623; F:GO:0097157; C:GO:0071013; F:GO:0030619; C:GO:0005682; F:GO:0030620; P:GO:0000244	F:second spliceosomal transesterification activity; F:U6 snRNA binding; F:U5 snRNA binding; F:pre-mRNA intronic binding; C:catalytic step 2 spliceosome; F:U1 snRNA binding; C:U5 snRNP; F:U2 snRNA binding; P:spliceosomal tri-snRNP complex assembly			IPR012592 (PFAM); PTHR11140:SF1 (PANTHER); IPR027652 (PANTHER)	C:GO:0005681; P:GO:0000398	C:spliceosomal complex; P:mRNA splicing, via spliceosome
[INTERPRO, BLASTED, MAPPED, ANNOTATED]	Unigene28714_All	hypothetical protein PSTG_13373	432	6	5.1e-31	94.33	10	C:GO:0005634; P:GO:0031338; P:GO:0032889; P:GO:0016192; P:GO:0090630; F:GO:0005096; C:GO:0005829; C:GO:0012505; P:GO:0006886; F:GO:0017137	C:nucleus; P:regulation of vesicle fusion; P:regulation of vacuole fusion, non-autophagic; P:vesicle-mediated transport; P:activation of GTPase activity; F:GTPase activator activity; C:cytosol; C:endomembrane system; P:intracellular protein transport; F:Rab GTPase binding			no IPS match	no IPS match	no IPS match
[INTERPRO, BLASTED]	Unigene28722_All	hypothetical protein PSTG_08709	275	4	1.77e-18	86.25						no IPS match	no IPS match	no IPS match
[INTERPRO, BLASTED, MAPPED, ANNOTATED]	Unigene28726_All	hypothetical protein PSTG_17409	486	5	8.2e-68	75.0	1	F:GO:0000166	F:nucleotide binding			Coil (COILS); mobidb-lite (MOBIDB_LITE)	no GO terms	no GO terms
[INTERPRO, BLASTED, MAPPED, ANNOTATED]	Unigene28730_All	guanine nucleotide binding (G ) alpha	953	10	2.65e-131	87.9	7	F:GO:0005525; F:GO:0001664; C:GO:0005834; F:GO:0003924; P:GO:0007188; F:GO:0031683; F:GO:0004871	F:GTP binding; F:G-protein coupled receptor binding; C:heterotrimeric G-protein complex; F:GTPase activity; P:adenylate cyclase-modulating G-protein coupled receptor signaling pathway; F:G-protein beta/gamma-subunit complex binding; F:signal transducer activity	EC:3.6.1.15	Nucleoside-triphosphate phosphatase	IPR001019 (PRINTS); IPR001019 (SMART); G3DSA:3.40.50.300 (GENE3D); IPR001019 (PFAM); PTHR10218:SF278 (PANTHER); IPR001019 (PANTHER); IPR001019 (CDD); IPR027417 (SUPERFAMILY)	P:GO:0007186; F:GO:0019001; F:GO:0003924; F:GO:0031683; F:GO:0004871	P:G-protein coupled receptor signaling pathway; F:guanyl nucleotide binding; F:GTPase activity; F:G-protein beta/gamma-subunit complex binding; F:signal transducer activity
[INTERPRO, BLASTED, MAPPED, ANNOTATED]	Unigene28734_All	subtilisin protease	705	10	7.28e-106	72.2	4	C:GO:0005618; C:GO:0016020; P:GO:0006508; F:GO:0004252	C:cell wall; C:membrane; P:proteolysis; F:serine-type endopeptidase activity	EC:3.4.21	Acting on peptide bonds (peptidases)	IPR000209 (G3DSA:3.40.50.GENE3D); PTHR43806:SF17 (PANTHER); PTHR43806 (PANTHER); SIGNAL_PEPTIDE_H_REGION (PHOBIUS); NON_CYTOPLASMIC_DOMAIN (PHOBIUS); SIGNAL_PEPTIDE_C_REGION (PHOBIUS); SIGNAL_PEPTIDE (PHOBIUS); SIGNAL_PEPTIDE_N_REGION (PHOBIUS); SignalP-noTM (SIGNALP_EUK); IPR000209 (SUPERFAMILY)	P:GO:0006508; F:GO:0004252	P:proteolysis; F:serine-type endopeptidase activity
[INTERPRO, BLASTED, MAPPED, ANNOTATED]	Unigene28739_All	lysyl-tRNA class II	2267	10	0.0	87.2	5	F:GO:0003676; F:GO:0005524; C:GO:0005737; F:GO:0004824; P:GO:0006430	F:nucleic acid binding; F:ATP binding; C:cytoplasm; F:lysine-tRNA ligase activity; P:lysyl-tRNA aminoacylation	EC:6.1.1.6	Lysine--tRNA ligase	Coil (COILS); IPR018149 (PRINTS); IPR002313 (TIGRFAM); IPR034762 (PIRSF); IPR004365 (PFAM); IPR004364 (PFAM); G3DSA:3.30.930.10 (GENE3D); G3DSA:2.40.50.140 (GENE3D); mobidb-lite (MOBIDB_LITE); PTHR42918:SF2 (PANTHER); PTHR42918 (PANTHER); IPR002313 (HAMAP); IPR006195 (PROSITE_PROFILES); cd04322 (CDD); IPR018149 (CDD); IPR012340 (SUPERFAMILY); SSF55681 (SUPERFAMILY)	F:GO:0000166; F:GO:0003676; F:GO:0005524; P:GO:0006418; F:GO:0004812; F:GO:0004824; C:GO:0005737; P:GO:0006430	F:nucleotide binding; F:nucleic acid binding; F:ATP binding; P:tRNA aminoacylation for protein translation; F:aminoacyl-tRNA ligase activity; F:lysine-tRNA ligase activity; C:cytoplasm; P:lysyl-tRNA aminoacylation
[INTERPRO, BLASTED, MAPPED, ANNOTATED]	Unigene28744_All	PHF5	537	10	1.16e-68	97.1	6	C:GO:0005689; P:GO:0045292; C:GO:0071013; C:GO:0071011; C:GO:0005829; C:GO:0005686	C:U12-type spliceosomal complex; P:mRNA cis splicing, via spliceosome; C:catalytic step 2 spliceosome; C:precatalytic spliceosome; C:cytosol; C:U2 snRNP			IPR005345 (PFAM); IPR005345 (PIRSF); PTHR13120:SF5 (PANTHER); IPR005345 (PANTHER)	no GO terms	no GO terms
[INTERPRO, BLASTED, MAPPED, ANNOTATED]	Unigene28745_All	UAA transporter	1638	10	0.0	88.2	5	F:GO:0005459; P:GO:0015786; P:GO:0072334; C:GO:0030173; C:GO:0030176	F:UDP-galactose transmembrane transporter activity; P:UDP-glucose transport; P:UDP-galactose transmembrane transport; C:integral component of Golgi membrane; C:integral component of endoplasmic reticulum membrane			IPR013657 (PFAM); PTHR10778:SF26 (PANTHER); PTHR10778 (PANTHER); CYTOPLASMIC_DOMAIN (PHOBIUS); TRANSMEMBRANE (PHOBIUS); NON_CYTOPLASMIC_DOMAIN (PHOBIUS); TRANSMEMBRANE (PHOBIUS); NON_CYTOPLASMIC_DOMAIN (PHOBIUS); TRANSMEMBRANE (PHOBIUS); TRANSMEMBRANE (PHOBIUS); TRANSMEMBRANE (PHOBIUS); TRANSMEMBRANE (PHOBIUS); CYTOPLASMIC_DOMAIN (PHOBIUS); CYTOPLASMIC_DOMAIN (PHOBIUS); NON_CYTOPLASMIC_DOMAIN (PH…	P:GO:0055085	P:transmembrane transport
[INTERPRO, BLASTED]	Unigene28748_All	hypothetical protein PSTG_16188	360	3	3.5e-73	85.0						no IPS match	no IPS match	no IPS match
[INTERPRO, BLASTED, MAPPED, ANNOTATED]	Unigene28756_All	myosin light chain	799	10	4.6e-117	91.8	7	C:GO:0005634; C:GO:0005826; F:GO:0005509; P:GO:0031030; P:GO:1903475; F:GO:0017022; C:GO:0005829	C:nucleus; C:actomyosin contractile ring; F:calcium ion binding; P:negative regulation of septation initiation signaling; P:mitotic actomyosin contractile ring assembly; F:myosin binding; C:cytosol			IPR002048 (SMART); G3DSA:1.10.238.10 (GENE3D); G3DSA:1.10.238.10 (GENE3D); IPR002048 (PFAM); mobidb-lite (MOBIDB_LITE); PTHR23049 (PANTHER); PTHR23049:SF45 (PANTHER); IPR018247 (PROSITE_PATTERNS); IPR002048 (PROSITE_PROFILES); IPR002048 (PROSITE_PROFILES); IPR002048 (CDD); IPR011992 (SUPERFAMILY)	F:GO:0005509	F:calcium ion binding
[INTERPRO, BLASTED]	Unigene28758_All	hypothetical protein PSTG_16542	460	7	1.55e-47	93.86						no IPS match	no IPS match	no IPS match
[INTERPRO, BLASTED]	Unigene28759_All	hypothetical protein PSTG_10780	423	3	1.48e-21	86.67						mobidb-lite (MOBIDB_LITE)	no GO terms	no GO terms
[INTERPRO, BLASTED]	Unigene28760_All	Non-Catalytic module family EXPN	935	10	4.87e-85	68.0						IPR009009 (PFAM); IPR009009 (G3DSA:2.40.40.GENE3D); PTHR31836:SF27 (PANTHER); PTHR31836 (PANTHER); SIGNAL_PEPTIDE_H_REGION (PHOBIUS); SIGNAL_PEPTIDE_C_REGION (PHOBIUS); NON_CYTOPLASMIC_DOMAIN (PHOBIUS); SIGNAL_PEPTIDE_N_REGION (PHOBIUS); SIGNAL_PEPTIDE (PHOBIUS); SignalP-noTM (SIGNALP_EUK); SignalP-noTM (SIGNALP_GRAM_NEGATIVE); SignalP-TM (SIGNALP_GRAM_POSITIVE); IPR009009 (SUPERFAMILY)	no GO terms	no GO terms
[INTERPRO, BLASTED, MAPPED, ANNOTATED]	Unigene28761_All	oligosaccharyltransferase complex subunit gamma [Rhodotorula toruloides NP11]	663	10	1.44e-105	77.9	2	C:GO:0016021; C:GO:0005783	C:integral component of membrane; C:endoplasmic reticulum			IPR021149 (PFAM); PTHR12692:SF8 (PANTHER); PTHR12692 (PANTHER); TRANSMEMBRANE (PHOBIUS); TRANSMEMBRANE (PHOBIUS); CYTOPLASMIC_DOMAIN (PHOBIUS); CYTOPLASMIC_DOMAIN (PHOBIUS); TRANSMEMBRANE (PHOBIUS); NON_CYTOPLASMIC_DOMAIN (PHOBIUS); NON_CYTOPLASMIC_DOMAIN (PHOBIUS); TMhelix (TMHMM); TMhelix (TMHMM); TMhelix (TMHMM)	no GO terms	no GO terms
[INTERPRO, BLASTED]	Unigene28763_All	hypothetical protein PSTG_17258	767	2	7.53e-84	81.5						no IPS match	no IPS match	no IPS match
[INTERPRO, BLASTED, MAPPED, ANNOTATED]	Unigene28766_All	orotate phosphoribosyltransferase	870	10	6.52e-119	80.4	3	P:GO:0009116; P:GO:0006221; F:GO:0004588	P:nucleoside metabolic process; P:pyrimidine nucleotide biosynthetic process; F:orotate phosphoribosyltransferase activity	EC:2.4.2.10	Orotate phosphoribosyltransferase	Coil (COILS); G3DSA:3.40.50.2020 (GENE3D); IPR004467 (TIGRFAM); IPR000836 (PFAM); PTHR19278 (PANTHER); PTHR19278:SF44 (PANTHER); IPR023031 (HAMAP); IPR000836 (CDD); IPR029057 (SUPERFAMILY)	P:GO:0009116; P:GO:0006221; F:GO:0004588	P:nucleoside metabolic process; P:pyrimidine nucleotide biosynthetic process; F:orotate phosphoribosyltransferase activity
[INTERPRO, BLASTED, MAPPED, ANNOTATED]	Unigene28769_All	hypothetical protein PSTG_02940	826	10	1.64e-96	79.0	2	C:GO:0005634; C:GO:0005829	C:nucleus; C:cytosol			IPR002634 (PFAM); G3DSA:3.30.300.90 (GENE3D); IPR002634 (PANTHER); PTHR12735:SF33 (PANTHER); IPR002634 (SUPERFAMILY)	no GO terms	no GO terms
[INTERPRO, BLASTED, MAPPED, ANNOTATED]	Unigene28771_All	60S ribosomal L5	1178	10	0.0	91.3	5	F:GO:0003735; F:GO:0008097; C:GO:0022625; P:GO:0000027; P:GO:0006412	F:structural constituent of ribosome; F:5S rRNA binding; C:cytosolic large ribosomal subunit; P:ribosomal large subunit assembly; P:translation			IPR005485 (PRINTS); G3DSA:3.30.420.100 (GENE3D); IPR025607 (PFAM); IPR005485 (PFAM); mobidb-lite (MOBIDB_LITE); IPR005485 (PANTHER); PTHR23410:SF16 (PANTHER); IPR005485 (HAMAP); cd00432 (CDD); SSF53137 (SUPERFAMILY)	F:GO:0003735; F:GO:0008097; C:GO:0005840; C:GO:0005622; P:GO:0006412	F:structural constituent of ribosome; F:5S rRNA binding; C:ribosome; C:intracellular; P:translation
[INTERPRO, BLASTED]	Unigene28772_All	hypothetical protein PSTG_04904	539	5	4.72e-64	80.2						mobidb-lite (MOBIDB_LITE); PTHR34144 (PANTHER); PTHR34144:SF8 (PANTHER)	no GO terms	no GO terms
[INTERPRO, BLASTED, MAPPED, ANNOTATED]	Unigene28789_All	hypothetical protein PSTG_14729	371	10	2.9e-50	85.5	1	C:GO:0016021	C:integral component of membrane			PTHR36168 (PANTHER)	no GO terms	no GO terms
[INTERPRO, BLASTED, MAPPED]	Unigene28790_All	hypothetical protein PSTG_05809	588	5	8.35e-68	80.6	2	C:GO:0016020; C:GO:0016021	C:membrane; C:integral component of membrane			mobidb-lite (MOBIDB_LITE); mobidb-lite (MOBIDB_LITE); SignalP-TM (SIGNALP_GRAM_POSITIVE)	no GO terms	no GO terms
[INTERPRO, BLASTED, MAPPED, ANNOTATED]	Unigene28793_All	hypothetical protein PSTG_05972	524	10	2.32e-78	79.8	1	C:GO:0016021	C:integral component of membrane			no IPS match	no IPS match	no IPS match
[INTERPRO, BLASTED, MAPPED, ANNOTATED]	Unigene28795_All	hypothetical protein PSTG_12292	292	4	9.08e-28	89.5	8	F:GO:0005525; P:GO:0000055; F:GO:0003723; F:GO:0003924; P:GO:0040010; P:GO:0006364; C:GO:0005730; C:GO:0030687	F:GTP binding; P:ribosomal large subunit export from nucleus; F:RNA binding; F:GTPase activity; P:positive regulation of growth rate; P:rRNA processing; C:nucleolus; C:preribosome, large subunit precursor	EC:3.6.1.15	Nucleoside-triphosphate phosphatase	no IPS match	no IPS match	no IPS match
[INTERPRO, BLASTED, MAPPED, ANNOTATED]	Unigene28798_All	hypothetical protein PSTG_00364	496	10	1.47e-86	81.7	4	P:GO:0090502; C:GO:0005634; F:GO:0008419; P:GO:0000398	P:RNA phosphodiester bond hydrolysis, endonucleolytic; C:nucleus; F:RNA lariat debranching enzyme activity; P:mRNA splicing, via spliceosome	EC:3.1.30; EC:3.1.26	Acting on ester bonds; Acting on ester bonds	IPR007708 (PFAM)	F:GO:0016788; P:GO:0006397	F:hydrolase activity, acting on ester bonds; P:mRNA processing
[INTERPRO, NO-BLAST]	Unigene28808_All	---NA---	551									mobidb-lite (MOBIDB_LITE)	no GO terms	no GO terms
[INTERPRO, BLASTED, MAPPED, ANNOTATED]	Unigene28813_All	hypothetical protein PSTG_09918	398	4	1.32e-13	89.75	9	P:GO:0090502; P:GO:0000462; C:GO:0005737; P:GO:0000469; C:GO:0005730; P:GO:0043248; F:GO:0070181; C:GO:0030688; F:GO:0004521	P:RNA phosphodiester bond hydrolysis, endonucleolytic; P:maturation of SSU-rRNA from tricistronic rRNA transcript (SSU-rRNA, 5.8S rRNA, LSU-rRNA); C:cytoplasm; P:cleavage involved in rRNA processing; C:nucleolus; P:proteasome assembly; F:small ribosomal subunit rRNA binding; C:preribosome, small subunit precursor; F:endoribonuclease activity			mobidb-lite (MOBIDB_LITE)	no GO terms	no GO terms
[INTERPRO, BLASTED, MAPPED, ANNOTATED]	Unigene28820_All	transcription initiation factor TFIID subunit 9	879	10	1.73e-131	82.9	12	F:GO:0003743; F:GO:0032947; F:GO:0042802; P:GO:0051123; C:GO:0005669; C:GO:0046695; F:GO:0046982; C:GO:0005829; P:GO:0016573; F:GO:0003682; P:GO:0006413; C:GO:0000124	F:translation initiation factor activity; F:protein complex scaffold; F:identical protein binding; P:RNA polymerase II transcriptional preinitiation complex assembly; C:transcription factor TFIID complex; C:SLIK (SAGA-like) complex; F:protein heterodimerization activity; C:cytosol; P:histone acetylation; F:chromatin binding; P:translational initiation; C:SAGA complex			IPR003162 (PFAM); G3DSA:1.10.20.10 (GENE3D); mobidb-lite (MOBIDB_LITE); mobidb-lite (MOBIDB_LITE); PTHR12595 (PANTHER); PTHR12595:SF9 (PANTHER); IPR003162 (CDD); IPR009072 (SUPERFAMILY)	F:GO:0046982; P:GO:0006352	F:protein heterodimerization activity; P:DNA-templated transcription, initiation
[INTERPRO, BLASTED]	Unigene28827_All	hypothetical protein PSTG_06394	536	10	3.99e-63	75.0						mobidb-lite (MOBIDB_LITE)	no GO terms	no GO terms
[INTERPRO, BLASTED, MAPPED, ANNOTATED]	Unigene28832_All	hypothetical protein PSTG_11708	518	10	1.92e-97	87.2	6	C:GO:0043527; P:GO:0036265; C:GO:0005634; F:GO:0008176; F:GO:0000049; P:GO:0030488	C:tRNA methyltransferase complex; P:RNA (guanine-N7)-methylation; C:nucleus; F:tRNA (guanine-N7-)-methyltransferase activity; F:tRNA binding; P:tRNA methylation	EC:2.1.1.33	tRNA (guanine(46)-N(7))-methyltransferase	IPR003358 (PFAM); IPR003358 (TIGRFAM); G3DSA:3.40.50.150 (GENE3D); mobidb-lite (MOBIDB_LITE); IPR025763 (PTHR23417:PANTHER); IPR003358 (PANTHER); IPR003358 (PROSITE_PROFILES); IPR029063 (SUPERFAMILY)	F:GO:0008176; P:GO:0006400	F:tRNA (guanine-N7-)-methyltransferase activity; P:tRNA modification
[INTERPRO, BLASTED, MAPPED, ANNOTATED]	Unigene28838_All	hypothetical protein PSTG_17708, partial	420	2	7.66e-17	98.0	2	F:GO:0003676; F:GO:0008270	F:nucleic acid binding; F:zinc ion binding			no IPS match	no IPS match	no IPS match
[INTERPRO, BLASTED, MAPPED, ANNOTATED]	Unigene28843_All	hypothetical protein PSTG_14733	835	4	2.9e-158	74.5	1	C:GO:0016021	C:integral component of membrane			mobidb-lite (MOBIDB_LITE); mobidb-lite (MOBIDB_LITE)	no GO terms	no GO terms
[INTERPRO, BLASTED, MAPPED, ANNOTATED]	Unigene28849_All	Yqey -domain-containing	818	5	6.72e-126	79.0	1	F:GO:0016884	F:carbon-nitrogen ligase activity, with glutamine as amido-N-donor			Coil (COILS); IPR023168 (G3DSA:1.10.10.GENE3D); G3DSA:1.10.1510.10 (GENE3D); IPR019004 (PFAM); mobidb-lite (MOBIDB_LITE); PTHR28055 (PANTHER); PTHR28055:SF2 (PANTHER); IPR003789 (SUPERFAMILY)	F:GO:0016884	F:carbon-nitrogen ligase activity, with glutamine as amido-N-donor
[INTERPRO, BLASTED, MAPPED, ANNOTATED]	Unigene28858_All	hypothetical protein PSTG_14729	583	10	3.11e-133	85.5	1	C:GO:0016021	C:integral component of membrane			G3DSA:3.40.50.300 (GENE3D); PTHR36168 (PANTHER); IPR027417 (SUPERFAMILY)	no GO terms	no GO terms
[INTERPRO, BLASTED, MAPPED, ANNOTATED]	Unigene28860_All	Sm-like ribonucleo	624	10	1.3e-47	94.8	9	F:GO:0003723; C:GO:0046540; P:GO:0000956; C:GO:0016021; C:GO:1990726; C:GO:0005730; C:GO:0005688; C:GO:0005732; P:GO:0000398	F:RNA binding; C:U4/U6 x U5 tri-snRNP complex; P:nuclear-transcribed mRNA catabolic process; C:integral component of membrane; C:Lsm1-7-Pat1 complex; C:nucleolus; C:U6 snRNP; C:small nucleolar ribonucleoprotein complex; P:mRNA splicing, via spliceosome			IPR001163 (SMART); G3DSA:2.30.30.100 (GENE3D); IPR001163 (PFAM); PTHR20971 (PANTHER); PTHR20971:SF1 (PANTHER); IPR033871 (CDD); IPR010920 (SUPERFAMILY)	no GO terms	no GO terms
[INTERPRO, BLASTED, MAPPED, ANNOTATED]	Unigene28861_All	cleavage and polyadenylation specificity factor subunit 4 [Rhodotorula toruloides NP11]	1326	10	0.0	75.0	6	F:GO:0008270; F:GO:0003723; C:GO:0005847; C:GO:0005829; P:GO:0006378; P:GO:0006379	F:zinc ion binding; F:RNA binding; C:mRNA cleavage and polyadenylation specificity factor complex; C:cytosol; P:mRNA polyadenylation; P:mRNA cleavage			IPR000571 (SMART); IPR000571 (PFAM); G3DSA:4.10.1000.10 (GENE3D); G3DSA:4.10.1000.10 (GENE3D); mobidb-lite (MOBIDB_LITE); mobidb-lite (MOBIDB_LITE); PTHR23102 (PANTHER); IPR000571 (PROSITE_PROFILES); IPR000571 (PROSITE_PROFILES); IPR000571 (PROSITE_PROFILES); IPR000571 (PROSITE_PROFILES); IPR000571 (PROSITE_PROFILES); IPR000571 (SUPERFAMILY); IPR000571 (SUPERFAMILY)	F:GO:0046872	F:metal ion binding
[INTERPRO, BLASTED]	Unigene28864_All	hypothetical protein PSTG_14356	813	7	6.43e-112	76.43						mobidb-lite (MOBIDB_LITE)	no GO terms	no GO terms
[INTERPRO, BLASTED, MAPPED, ANNOTATED]	Unigene28867_All	DUF602-domain-containing [Auricularia subglabra TFB-10046 SS5]	483	10	1.7e-42	85.3	2	C:GO:0005634; P:GO:1902979	C:nucleus; P:mitotic DNA replication termination			no IPS match	no IPS match	no IPS match
[INTERPRO, BLASTED]	Unigene28868_All	hypothetical protein PSTG_08495	948	7	6.71e-155	81.0						IPR019186 (PFAM); mobidb-lite (MOBIDB_LITE); mobidb-lite (MOBIDB_LITE); mobidb-lite (MOBIDB_LITE); IPR019186 (PANTHER); PTHR14577:SF1 (PANTHER)	no GO terms	no GO terms
[INTERPRO, NO-BLAST]	Unigene28876_All	---NA---	520									no IPS match	no IPS match	no IPS match
[INTERPRO, BLASTED, MAPPED, ANNOTATED]	Unigene28877_All	large subunit ribosomal L38e	693	10	3.17e-35	88.5	5	F:GO:0003723; F:GO:0003735; P:GO:0022618; C:GO:0022625; P:GO:0006412	F:RNA binding; F:structural constituent of ribosome; P:ribonucleoprotein complex assembly; C:cytosolic large ribosomal subunit; P:translation			mobidb-lite (MOBIDB_LITE)	no GO terms	no GO terms
[INTERPRO, BLASTED, MAPPED, ANNOTATED]	Unigene28883_All	hypothetical protein PSTG_03991	1483	10	0.0	83.1	5	F:GO:0004568; P:GO:0005975; F:GO:0008061; P:GO:0006032; C:GO:0005576	F:chitinase activity; P:carbohydrate metabolic process; F:chitin binding; P:chitin catabolic process; C:extracellular region	EC:3.2.1.14	Chitinase	IPR011583 (SMART); IPR001223 (PFAM); G3DSA:3.20.20.80 (GENE3D); PTHR11177 (PANTHER); PTHR11177:SF261 (PANTHER); SIGNAL_PEPTIDE_H_REGION (PHOBIUS); SIGNAL_PEPTIDE_C_REGION (PHOBIUS); NON_CYTOPLASMIC_DOMAIN (PHOBIUS); SIGNAL_PEPTIDE (PHOBIUS); SIGNAL_PEPTIDE_N_REGION (PHOBIUS); SignalP-noTM (SIGNALP_EUK); IPR017853 (SUPERFAMILY); TMhelix (TMHMM)	P:GO:0005975; F:GO:0008061	P:carbohydrate metabolic process; F:chitin binding
[INTERPRO, BLASTED, MAPPED, ANNOTATED]	Unigene28884_All	cystathionine beta-lyase	785	10	3.4e-173	73.8	8	F:GO:0005524; F:GO:0030170; P:GO:0071266; C:GO:0005737; F:GO:0004496; F:GO:0004121; P:GO:0008299; P:GO:0016310	F:ATP binding; F:pyridoxal phosphate binding; P:'de novo' L-methionine biosynthetic process; C:cytoplasm; F:mevalonate kinase activity; F:cystathionine beta-lyase activity; P:isoprenoid biosynthetic process; P:phosphorylation	EC:4.4.1.8; EC:2.7.1.36	Cystathionine beta-lyase; Mevalonate kinase	PR00959 (PRINTS); IPR014721 (G3DSA:3.30.230.GENE3D); IPR013750 (G3DSA:3.30.70.GENE3D); IPR006204 (PFAM); PTHR43290 (PANTHER); PTHR43290:SF1 (PANTHER); IPR006203 (PROSITE_PATTERNS); IPR013750 (SUPERFAMILY); IPR020568 (SUPERFAMILY)	F:GO:0005524	F:ATP binding
[INTERPRO, BLASTED]	Unigene28885_All	hypothetical protein PSTG_16474	1319	1	2.24e-83	100.0						mobidb-lite (MOBIDB_LITE)	no GO terms	no GO terms
[INTERPRO, BLASTED, MAPPED, ANNOTATED]	Unigene28886_All	zinc metalloprotease	510	10	5.42e-111	77.5	3	F:GO:0008270; P:GO:0016485; F:GO:0004222	F:zinc ion binding; P:protein processing; F:metalloendopeptidase activity	EC:3.4.24	Acting on peptide bonds (peptidases)	PTHR43016:SF3 (PANTHER); PTHR43016 (PANTHER); IPR011249 (SUPERFAMILY)	F:GO:0046872; F:GO:0003824	F:metal ion binding; F:catalytic activity
[INTERPRO, BLASTED, MAPPED, ANNOTATED]	Unigene28890_All	hypothetical protein PSTG_05300	641	9	1.58e-47	69.44	1	C:GO:0016021	C:integral component of membrane			PTHR39476 (PANTHER); NON_CYTOPLASMIC_DOMAIN (PHOBIUS); CYTOPLASMIC_DOMAIN (PHOBIUS); TRANSMEMBRANE (PHOBIUS); TMhelix (TMHMM)	no GO terms	no GO terms
[INTERPRO, BLASTED]	Unigene28891_All	hypothetical protein PSTG_15917	362	10	4.54e-72	87.8						IPR001763 (G3DSA:3.40.250.GENE3D); IPR001763 (PFAM); PTHR11364:SF17 (PANTHER); PTHR11364 (PANTHER); IPR001763 (PROSITE_PROFILES); cd01448 (CDD); IPR001763 (SUPERFAMILY)	no GO terms	no GO terms
[INTERPRO, BLASTED]	Unigene28895_All	hypothetical protein PSTG_08837	539	1	3.12e-69	98.0						mobidb-lite (MOBIDB_LITE)	no GO terms	no GO terms
[INTERPRO, BLASTED, MAPPED, ANNOTATED]	Unigene28900_All	cytochrome b5	1046	10	1.65e-147	75.1	3	C:GO:0016020; C:GO:0012505; F:GO:0020037	C:membrane; C:endomembrane system; F:heme binding			IPR001199 (SMART); IPR001199 (PFAM); IPR001199 (G3DSA:3.10.120.GENE3D); mobidb-lite (MOBIDB_LITE); PTHR10281:SF55 (PANTHER); PTHR10281 (PANTHER); CYTOPLASMIC_DOMAIN (PHOBIUS); TRANSMEMBRANE (PHOBIUS); NON_CYTOPLASMIC_DOMAIN (PHOBIUS); IPR001199 (SUPERFAMILY)	no GO terms	no GO terms
[INTERPRO, BLASTED, MAPPED, ANNOTATED]	Unigene28901_All	hypothetical protein PSTG_06330	687	10	7.37e-85	78.4	4	F:GO:0008474; C:GO:0005737; P:GO:0002084; F:GO:0052689	F:palmitoyl-(protein) hydrolase activity; C:cytoplasm; P:protein depalmitoylation; F:carboxylic ester hydrolase activity	EC:3.1.2.22; EC:3.1.1.1	Palmitoyl-protein hydrolase; Carboxylesterase	IPR029058 (G3DSA:3.40.50.GENE3D); IPR029058 (G3DSA:3.40.50.GENE3D); IPR003140 (PFAM); PTHR10655:SF53 (PANTHER); PTHR10655 (PANTHER); SIGNAL_PEPTIDE (PHOBIUS); SIGNAL_PEPTIDE_H_REGION (PHOBIUS); SIGNAL_PEPTIDE_C_REGION (PHOBIUS); NON_CYTOPLASMIC_DOMAIN (PHOBIUS); SIGNAL_PEPTIDE_N_REGION (PHOBIUS); SignalP-TM (SIGNALP_GRAM_POSITIVE); IPR029058 (SUPERFAMILY); TMhelix (TMHMM)	F:GO:0016787	F:hydrolase activity
[INTERPRO, BLASTED, MAPPED, ANNOTATED]	Unigene28902_All	related to SHP1-potential regulatory subunit for Glc7p	803	7	4.98e-117	80.57	7	C:GO:0005634; P:GO:0043161; P:GO:0061025; F:GO:0043130; P:GO:0007030; C:GO:0005829; P:GO:0031468	C:nucleus; P:proteasome-mediated ubiquitin-dependent protein catabolic process; P:membrane fusion; F:ubiquitin binding; P:Golgi organization; C:cytosol; P:nuclear envelope reassembly			G3DSA:1.10.8.10 (GENE3D); PF14555 (PFAM); mobidb-lite (MOBIDB_LITE); PTHR23333 (PANTHER); PTHR23333:SF27 (PANTHER); cd14348 (CDD); IPR009060 (SUPERFAMILY)	F:GO:0005515	F:protein binding
[INTERPRO, BLASTED, MAPPED, ANNOTATED]	Unigene28904_All	50S ribosomal L5	822	6	2e-128	75.17	5	F:GO:0003735; C:GO:0022625; P:GO:0000027; C:GO:0005762; P:GO:0006412	F:structural constituent of ribosome; C:cytosolic large ribosomal subunit; P:ribosomal large subunit assembly; C:mitochondrial large ribosomal subunit; P:translation			IPR022803 (G3DSA:3.30.1440.GENE3D); mobidb-lite (MOBIDB_LITE); mobidb-lite (MOBIDB_LITE); PTHR11994 (PANTHER); PTHR11994:SF16 (PANTHER); IPR022803 (SUPERFAMILY)	no GO terms	no GO terms
[INTERPRO, BLASTED]	Unigene28905_All	hypothetical protein PSTG_11181	713	5	3.06e-108	83.2						mobidb-lite (MOBIDB_LITE); mobidb-lite (MOBIDB_LITE)	no GO terms	no GO terms
[INTERPRO, BLASTED, MAPPED, ANNOTATED]	Unigene28906_All	nucleolar 56 [Rhodotorula toruloides NP11]	919	10	0.0	91.9	5	C:GO:0031428; C:GO:0032040; P:GO:0000154; F:GO:0030515; C:GO:0030686	C:box C/D snoRNP complex; C:small-subunit processome; P:rRNA modification; F:snoRNA binding; C:90S preribosome			IPR012976 (SMART); IPR012974 (PFAM); IPR002687 (PFAM); PTHR10894 (PANTHER); PTHR10894:SF8 (PANTHER); IPR002687 (SUPERFAMILY)	no GO terms	no GO terms
[INTERPRO, BLASTED, MAPPED, ANNOTATED]	Unigene28907_All	hypothetical protein PSTG_13961	249	1	1.06e-15	100.0	11	C:GO:0000177; C:GO:0000176; P:GO:0071051; P:GO:0034475; P:GO:0071035; P:GO:0071028; P:GO:0071039; C:GO:0005829; P:GO:0071038; C:GO:0005730; P:GO:0000467	C:cytoplasmic exosome (RNase complex); C:nuclear exosome (RNase complex); P:polyadenylation-dependent snoRNA 3'-end processing; P:U4 snRNA 3'-end processing; P:nuclear polyadenylation-dependent rRNA catabolic process; P:nuclear mRNA surveillance; P:nuclear polyadenylation-dependent CUT catabolic process; C:cytosol; P:nuclear polyadenylation-dependent tRNA catabolic process; C:nucleolus; P:exonucl…			mobidb-lite (MOBIDB_LITE); SIGNAL_PEPTIDE_C_REGION (PHOBIUS); SIGNAL_PEPTIDE (PHOBIUS); SIGNAL_PEPTIDE_N_REGION (PHOBIUS); SIGNAL_PEPTIDE_H_REGION (PHOBIUS); NON_CYTOPLASMIC_DOMAIN (PHOBIUS); SignalP-noTM (SIGNALP_EUK); SignalP-TM (SIGNALP_GRAM_POSITIVE); SignalP-noTM (SIGNALP_GRAM_NEGATIVE)	no GO terms	no GO terms
[INTERPRO, BLASTED, MAPPED, ANNOTATED]	Unigene28916_All	NADH dehydrogenase (ubiquinone) Fe-S 8	352	10	4.35e-22	95.6	4	F:GO:0003954; C:GO:0016020; P:GO:0055114; F:GO:0051539	F:NADH dehydrogenase activity; C:membrane; P:oxidation-reduction process; F:4 iron, 4 sulfur cluster binding	EC:1.6.99.3	NADH dehydrogenase	no IPS match	no IPS match	no IPS match
[INTERPRO, BLASTED, MAPPED, ANNOTATED]	Unigene28919_All	nucleic acid-binding	1451	10	0.0	74.8	8	P:GO:0006418; F:GO:0004812; P:GO:0051351; F:GO:0080025; F:GO:0008047; C:GO:0017102; F:GO:0032266; F:GO:0000049	P:tRNA aminoacylation for protein translation; F:aminoacyl-tRNA ligase activity; P:positive regulation of ligase activity; F:phosphatidylinositol-3,5-bisphosphate binding; F:enzyme activator activity; C:methionyl glutamyl tRNA synthetase complex; F:phosphatidylinositol-3-phosphate binding; F:tRNA binding			IPR002547 (PFAM); G3DSA:1.20.1050.10 (GENE3D); IPR004046 (PFAM); G3DSA:2.40.50.140 (GENE3D); mobidb-lite (MOBIDB_LITE); PTHR11586:SF26 (PANTHER); PTHR11586 (PANTHER); IPR002547 (PROSITE_PROFILES); cd10289 (CDD); cd02799 (CDD); IPR012340 (SUPERFAMILY); IPR010987 (SUPERFAMILY)	F:GO:0000049	F:tRNA binding
[INTERPRO, BLASTED, MAPPED, ANNOTATED]	Unigene28924_All	carboxypeptidase C	1154	10	0.0	77.8	5	P:GO:0046938; F:GO:0004185; C:GO:0000324; P:GO:0051603; P:GO:0007039	P:phytochelatin biosynthetic process; F:serine-type carboxypeptidase activity; C:fungal-type vacuole; P:proteolysis involved in cellular protein catabolic process; P:protein catabolic process in the vacuole	EC:3.4.21; EC:3.4.16	Acting on peptide bonds (peptidases); Acting on peptide bonds (peptidases)	IPR029058 (G3DSA:3.40.50.GENE3D); IPR001563 (PFAM); IPR001563 (PANTHER); PTHR11802:SF117 (PANTHER); IPR029058 (SUPERFAMILY)	P:GO:0006508; F:GO:0004185	P:proteolysis; F:serine-type carboxypeptidase activity
[INTERPRO, NO-BLAST]	Unigene28925_All	---NA---	724									mobidb-lite (MOBIDB_LITE)	no GO terms	no GO terms
[INTERPRO, BLASTED]	Unigene28926_All	hypothetical protein PSTG_03083	445	6	2.05e-48	82.17						no IPS match	no IPS match	no IPS match
[INTERPRO, BLASTED]	Unigene28927_All	hypothetical protein PSTG_02031	531	10	4.81e-109	70.5						PTHR33069 (PANTHER); PTHR33069:SF6 (PANTHER)	no GO terms	no GO terms
[INTERPRO, BLASTED, MAPPED, ANNOTATED]	Unigene28929_All	hypothetical protein PSTG_02636	347	4	3.13e-63	66.0	1	C:GO:0016021	C:integral component of membrane			mobidb-lite (MOBIDB_LITE); SIGNAL_PEPTIDE (PHOBIUS); SIGNAL_PEPTIDE_C_REGION (PHOBIUS); CYTOPLASMIC_DOMAIN (PHOBIUS); NON_CYTOPLASMIC_DOMAIN (PHOBIUS); TRANSMEMBRANE (PHOBIUS); SIGNAL_PEPTIDE_N_REGION (PHOBIUS); SIGNAL_PEPTIDE_H_REGION (PHOBIUS); TMhelix (TMHMM)	no GO terms	no GO terms
[INTERPRO, BLASTED, MAPPED, ANNOTATED]	Unigene28933_All	hypothetical protein PSTG_07766	423	10	1.63e-65	78.2	1	C:GO:0016021	C:integral component of membrane			IPR001680 (SMART); IPR001680 (PFAM); IPR015943 (G3DSA:2.130.10.GENE3D); PTHR23284 (PANTHER); TRANSMEMBRANE (PHOBIUS); NON_CYTOPLASMIC_DOMAIN (PHOBIUS); CYTOPLASMIC_DOMAIN (PHOBIUS); IPR017986 (PROSITE_PROFILES); IPR001680 (PROSITE_PROFILES); IPR017986 (SUPERFAMILY); TMhelix (TMHMM)	F:GO:0005515	F:protein binding
[INTERPRO, BLASTED, MAPPED, ANNOTATED]	Unigene28934_All	L-ascorbate oxidase	1347	10	0.0	81.1	4	F:GO:0016722; F:GO:0005507; P:GO:0055114; F:GO:0052716	F:oxidoreductase activity, oxidizing metal ions; F:copper ion binding; P:oxidation-reduction process; F:hydroquinone:oxygen oxidoreductase activity	EC:1.10.3; EC:1.10.3.2	Acting on diphenols and related substances as donors; Laccase	IPR011706 (PFAM); IPR008972 (G3DSA:2.60.40.GENE3D); IPR017762 (PTHR11709:PANTHER); PTHR11709 (PANTHER); IPR002355 (PROSITE_PATTERNS); IPR033138 (PROSITE_PATTERNS); IPR008972 (SUPERFAMILY)	F:GO:0005507; F:GO:0016491; P:GO:0055114	F:copper ion binding; F:oxidoreductase activity; P:oxidation-reduction process
[INTERPRO, BLASTED, MAPPED, ANNOTATED]	Unigene28935_All	blocked early in transport 1	410	10	2.85e-36	87.8	10	C:GO:0005789; P:GO:0006888; P:GO:0006890; P:GO:0006906; C:GO:0000329; C:GO:0016021; F:GO:0005484; C:GO:0031201; C:GO:0005794; C:GO:0030134	C:endoplasmic reticulum membrane; P:ER to Golgi vesicle-mediated transport; P:retrograde vesicle-mediated transport, Golgi to ER; P:vesicle fusion; C:fungal-type vacuole membrane; C:integral component of membrane; F:SNAP receptor activity; C:SNARE complex; C:Golgi apparatus; C:ER to Golgi transport vesicle			G3DSA:1.20.5.110 (GENE3D); PTHR12791:SF40 (PANTHER); PTHR12791 (PANTHER); NON_CYTOPLASMIC_DOMAIN (PHOBIUS); CYTOPLASMIC_DOMAIN (PHOBIUS); TRANSMEMBRANE (PHOBIUS); IPR000727 (PROSITE_PROFILES); cd15853 (CDD); SSF58038 (SUPERFAMILY); TMhelix (TMHMM)	no GO terms	no GO terms
[INTERPRO, BLASTED, MAPPED, ANNOTATED]	Unigene28937_All	mitochondrial carrier domain-containing	641	10	1.25e-96	79.0	5	P:GO:0055085; F:GO:0003735; C:GO:0016021; C:GO:0005783; P:GO:0006412	P:transmembrane transport; F:structural constituent of ribosome; C:integral component of membrane; C:endoplasmic reticulum; P:translation			IPR023395 (G3DSA:1.50.40.GENE3D); IPR018108 (PFAM); PTHR24089:SF550 (PANTHER); PTHR24089 (PANTHER); SIGNAL_PEPTIDE (PHOBIUS); NON_CYTOPLASMIC_DOMAIN (PHOBIUS); SIGNAL_PEPTIDE_N_REGION (PHOBIUS); SIGNAL_PEPTIDE_H_REGION (PHOBIUS); SIGNAL_PEPTIDE_C_REGION (PHOBIUS); IPR018108 (PROSITE_PROFILES); IPR023395 (SUPERFAMILY)	no GO terms	no GO terms
[INTERPRO, BLASTED, MAPPED, ANNOTATED]	Unigene28938_All	60S ribosomal L15-B	946	10	4.52e-141	96.1	3	F:GO:0003735; P:GO:0002181; C:GO:0022625	F:structural constituent of ribosome; P:cytoplasmic translation; C:cytosolic large ribosomal subunit			IPR000439 (SMART); IPR024794 (G3DSA:3.40.1120.GENE3D); IPR000439 (PFAM); mobidb-lite (MOBIDB_LITE); IPR000439 (PANTHER); IPR020925 (PROSITE_PATTERNS); IPR012678 (SUPERFAMILY)	F:GO:0003735; C:GO:0005840; C:GO:0005622; P:GO:0006412	F:structural constituent of ribosome; C:ribosome; C:intracellular; P:translation
[INTERPRO, BLASTED, MAPPED, ANNOTATED]	Unigene28941_All	exocyst complex component EXO84	691	10	5.56e-148	76.0	7	C:GO:0030061; F:GO:0008121; F:GO:0046872; P:GO:1902600; C:GO:0005750; P:GO:0006122; P:GO:0009060	C:mitochondrial crista; F:ubiquinol-cytochrome-c reductase activity; F:metal ion binding; P:hydrogen ion transmembrane transport; C:mitochondrial respiratory chain complex III; P:mitochondrial electron transport, ubiquinol to cytochrome c; P:aerobic respiration	EC:1.10.2; EC:1.10.2.2	Acting on diphenols and related substances as donors; Quinol--cytochrome-c reductase	IPR011765 (PFAM); G3DSA:3.30.830.10 (GENE3D); G3DSA:3.30.830.10 (GENE3D); PTHR11851 (PANTHER); PTHR11851:SF169 (PANTHER); IPR011249 (SUPERFAMILY); IPR011249 (SUPERFAMILY)	F:GO:0046872; F:GO:0003824	F:metal ion binding; F:catalytic activity
[INTERPRO, BLASTED, MAPPED, ANNOTATED]	Unigene28942_All	autocrine motility factor receptor	667	10	1.6e-144	94.2	3	C:GO:0005849; F:GO:0003729; P:GO:0006378	C:mRNA cleavage factor complex; F:mRNA binding; P:mRNA polyadenylation			IPR016706 (PIRSF); IPR016706 (PFAM); IPR016706 (PANTHER); PTHR13047:SF2 (PANTHER)	C:GO:0005849; F:GO:0003729; P:GO:0006378	C:mRNA cleavage factor complex; F:mRNA binding; P:mRNA polyadenylation
[INTERPRO, BLASTED]	Unigene28951_All	hypothetical protein PSTG_16925	462	6	5.97e-88	82.17						mobidb-lite (MOBIDB_LITE); mobidb-lite (MOBIDB_LITE)	no GO terms	no GO terms
[INTERPRO, BLASTED, MAPPED, ANNOTATED]	Unigene28952_All	hypothetical protein PSTG_01730	805	10	2.21e-158	89.5	2	C:GO:0005634; C:GO:0005829	C:nucleus; C:cytosol			IPR018810 (PFAM); PTHR28086:SF2 (PANTHER); PTHR28086 (PANTHER)	no GO terms	no GO terms
[INTERPRO, BLASTED, MAPPED, ANNOTATED]	Unigene28953_All	dolichol-phosphate mannosyltransferase	557	10	4.71e-119	91.4	7	C:GO:0005789; P:GO:0006506; F:GO:0004582; P:GO:0006487; P:GO:0019348; P:GO:0035269; F:GO:0004169	C:endoplasmic reticulum membrane; P:GPI anchor biosynthetic process; F:dolichyl-phosphate beta-D-mannosyltransferase activity; P:protein N-linked glycosylation; P:dolichol metabolic process; P:protein O-linked mannosylation; F:dolichyl-phosphate-mannose-protein mannosyltransferase activity	EC:2.4.1.109; EC:2.4.1.83	Dolichyl-phosphate-mannose--protein mannosyltransferase; Dolichyl-phosphate beta-D-mannosyltransferase	IPR001173 (PFAM); IPR029044 (G3DSA:3.90.550.GENE3D); PTHR43398 (PANTHER); cd06442 (CDD); IPR029044 (SUPERFAMILY)	no GO terms	no GO terms
[INTERPRO, BLASTED, MAPPED, ANNOTATED]	Unigene28954_All	serine threonine kinase	1032	4	1.41e-139	85.25	3	F:GO:0005524; F:GO:0004674; P:GO:0006468	F:ATP binding; F:protein serine/threonine kinase activity; P:protein phosphorylation	EC:2.7.11	Transferring phosphorus-containing groups	mobidb-lite (MOBIDB_LITE); mobidb-lite (MOBIDB_LITE)	no GO terms	no GO terms
[INTERPRO, NO-BLAST]	Unigene28956_All	---NA---	448									TRANSMEMBRANE (PHOBIUS); CYTOPLASMIC_DOMAIN (PHOBIUS); NON_CYTOPLASMIC_DOMAIN (PHOBIUS); TRANSMEMBRANE (PHOBIUS); CYTOPLASMIC_DOMAIN (PHOBIUS); TMhelix (TMHMM); TMhelix (TMHMM)	no GO terms	no GO terms
[INTERPRO, BLASTED]	Unigene28962_All	hypothetical protein PSTG_11858	1421	10	0.0	72.6						mobidb-lite (MOBIDB_LITE); mobidb-lite (MOBIDB_LITE); SIGNAL_PEPTIDE_H_REGION (PHOBIUS); NON_CYTOPLASMIC_DOMAIN (PHOBIUS); SIGNAL_PEPTIDE_N_REGION (PHOBIUS); SIGNAL_PEPTIDE (PHOBIUS); SIGNAL_PEPTIDE_C_REGION (PHOBIUS); SignalP-TM (SIGNALP_GRAM_POSITIVE); SignalP-noTM (SIGNALP_GRAM_NEGATIVE); SignalP-noTM (SIGNALP_EUK)	no GO terms	no GO terms
[INTERPRO, BLASTED]	Unigene28963_All	hypothetical protein PSTG_12437	1744	5	1.64e-107	77.8						mobidb-lite (MOBIDB_LITE); mobidb-lite (MOBIDB_LITE); mobidb-lite (MOBIDB_LITE)	no GO terms	no GO terms
[INTERPRO, BLASTED, MAPPED, ANNOTATED]	Unigene28964_All	20S proteasome subunit beta 7	843	10	0.0	86.4	5	C:GO:0005634; C:GO:0005839; C:GO:0005829; F:GO:0004298; P:GO:0051603	C:nucleus; C:proteasome core complex; C:cytosol; F:threonine-type endopeptidase activity; P:proteolysis involved in cellular protein catabolic process	EC:3.4.25	Acting on peptide bonds (peptidases)	IPR016295 (PIRSF); IPR029055 (G3DSA:3.60.20.GENE3D); IPR001353 (PFAM); IPR016295 (PTHR11599:PANTHER); PTHR11599 (PANTHER); IPR016050 (PROSITE_PATTERNS); IPR023333 (PROSITE_PROFILES); IPR016295 (CDD); IPR029055 (SUPERFAMILY)	C:GO:0005839; F:GO:0004175; F:GO:0004298; P:GO:0051603	C:proteasome core complex; F:endopeptidase activity; F:threonine-type endopeptidase activity; P:proteolysis involved in cellular protein catabolic process
[INTERPRO, BLASTED, MAPPED, ANNOTATED]	Unigene28965_All	methylmalonate-semialdehyde dehydrogenase (acylating)	431	10	3.46e-92	92.3	4	F:GO:0004029; F:GO:0004491; P:GO:0055114; F:GO:0018478	F:aldehyde dehydrogenase (NAD) activity; F:methylmalonate-semialdehyde dehydrogenase (acylating) activity; P:oxidation-reduction process; F:malonate-semialdehyde dehydrogenase (acetylating) activity	EC:1.2.1.27; EC:1.2.1.3; EC:1.2.1.18	Methylmalonate-semialdehyde dehydrogenase (CoA acylating); Aldehyde dehydrogenase (NAD(+)); Malonate-semialdehyde dehydrogenase (acetylating)	IPR016162 (G3DSA:3.40.605.GENE3D); IPR015590 (PFAM); IPR034323 (PTHR43866:PANTHER); IPR010061 (PANTHER); IPR016161 (SUPERFAMILY)	F:GO:0016491; P:GO:0008152; F:GO:0004491; P:GO:0055114	F:oxidoreductase activity; P:metabolic process; F:methylmalonate-semialdehyde dehydrogenase (acylating) activity; P:oxidation-reduction process
[INTERPRO, BLASTED, MAPPED, ANNOTATED]	Unigene28966_All	transmembrane [Rhodotorula toruloides NP11]	862	10	3.1e-103	66.1	1	C:GO:0016021	C:integral component of membrane			IPR016964 (PIRSF); PF10914 (PFAM); PTHR31204:SF5 (PANTHER); PTHR31204 (PANTHER); TRANSMEMBRANE (PHOBIUS); CYTOPLASMIC_DOMAIN (PHOBIUS); TRANSMEMBRANE (PHOBIUS); CYTOPLASMIC_DOMAIN (PHOBIUS); NON_CYTOPLASMIC_DOMAIN (PHOBIUS); TRANSMEMBRANE (PHOBIUS); TRANSMEMBRANE (PHOBIUS); CYTOPLASMIC_DOMAIN (PHOBIUS); NON_CYTOPLASMIC_DOMAIN (PHOBIUS); IPR033118 (PROSITE_PROFILES); TMhelix (TMHMM); TMhelix (TMHM…	no GO terms	no GO terms
[INTERPRO, BLASTED, MAPPED, ANNOTATED]	Unigene28967_All	alpha beta-hydrolase	699	10	3.3e-110	75.3	3	C:GO:0005739; P:GO:0008152; F:GO:0016787	C:mitochondrion; P:metabolic process; F:hydrolase activity			IPR013094 (PFAM); IPR029058 (G3DSA:3.40.50.GENE3D); mobidb-lite (MOBIDB_LITE); PTHR43494:SF3 (PANTHER); PTHR43494 (PANTHER); IPR029058 (SUPERFAMILY)	P:GO:0008152; F:GO:0016787	P:metabolic process; F:hydrolase activity
[INTERPRO, BLASTED, MAPPED, ANNOTATED]	Unigene28972_All	hypothetical protein PSTG_17238	1000	7	9.66e-91	81.0	2	C:GO:0005634; P:GO:1902979	C:nucleus; P:mitotic DNA replication termination			Coil (COILS); IPR013083 (G3DSA:3.30.40.GENE3D); IPR027799 (PFAM); mobidb-lite (MOBIDB_LITE); IPR006735 (PANTHER); PTHR12775:SF1 (PANTHER)	P:GO:1902979	P:mitotic DNA replication termination
[INTERPRO, BLASTED]	Unigene28975_All	hypothetical protein PSTG_08238	283	1	1.19e-09	97.0						mobidb-lite (MOBIDB_LITE)	no GO terms	no GO terms
[INTERPRO, BLASTED, MAPPED, ANNOTATED]	Unigene28978_All	50S ribosomal l15 [Rhodotorula toruloides NP11]	860	10	4.91e-103	82.6	3	F:GO:0003735; C:GO:0005762; P:GO:0006412	F:structural constituent of ribosome; C:mitochondrial large ribosomal subunit; P:translation			IPR021131 (PFAM); G3DSA:3.100.10.10 (GENE3D); IPR005749 (PANTHER); PTHR12934:SF14 (PANTHER); IPR021131 (SUPERFAMILY)	F:GO:0003735; C:GO:0015934; P:GO:0006412	F:structural constituent of ribosome; C:large ribosomal subunit; P:translation
[INTERPRO, BLASTED]	Unigene28981_All	hypothetical protein PSTG_14293	443	5	7.2e-77	72.6						mobidb-lite (MOBIDB_LITE)	no GO terms	no GO terms
[INTERPRO, BLASTED, MAPPED, ANNOTATED]	Unigene28983_All	ATP citrate (Pro-S)-lyase	2336	10	0.0	88.5	10	C:GO:0005634; F:GO:0005524; F:GO:0003878; F:GO:0046872; F:GO:0048037; P:GO:0006085; P:GO:0006629; F:GO:0016829; P:GO:0006101; C:GO:0005829	C:nucleus; F:ATP binding; F:ATP citrate synthase activity; F:metal ion binding; F:cofactor binding; P:acetyl-CoA biosynthetic process; P:lipid metabolic process; F:lyase activity; P:citrate metabolic process; C:cytosol	EC:2.3.3.8	ATP citrate synthase	G3DSA:3.40.50.720 (GENE3D); IPR016102 (G3DSA:3.40.50.GENE3D); G3DSA:3.30.470.20 (GENE3D); IPR003781 (PFAM); IPR005811 (PFAM); IPR032263 (PFAM); PTHR23118:SF11 (PANTHER); PTHR23118 (PANTHER); IPR017440 (PROSITE_PATTERNS); IPR033847 (PROSITE_PATTERNS); IPR016040 (SUPERFAMILY); IPR016102 (SUPERFAMILY); IPR016102 (SUPERFAMILY); SSF56059 (SUPERFAMILY)	F:GO:0048037; F:GO:0003824; P:GO:0008152	F:cofactor binding; F:catalytic activity; P:metabolic process
[INTERPRO, BLASTED, MAPPED, ANNOTATED]	Unigene28984_All	peroxiredoxin Q	694	10	7.54e-149	75.2	8	C:GO:0005634; F:GO:0008379; P:GO:0098869; C:GO:0005829; P:GO:0034599; P:GO:0045454; P:GO:0055114; F:GO:0016740	C:nucleus; F:thioredoxin peroxidase activity; P:cellular oxidant detoxification; C:cytosol; P:cellular response to oxidative stress; P:cell redox homeostasis; P:oxidation-reduction process; F:transferase activity	EC:1.11.1; EC:1.11.1.15; EC:1.11.1.7	Acting on a peroxide as acceptor; Peroxiredoxin; Peroxidase	G3DSA:3.40.30.10 (GENE3D); IPR000866 (PFAM); PTHR42801 (PANTHER); PTHR42801:SF2 (PANTHER); IPR013766 (PROSITE_PROFILES); cd03017 (CDD); IPR012336 (SUPERFAMILY)	F:GO:0016209; F:GO:0016491; P:GO:0055114; P:GO:0045454	F:antioxidant activity; F:oxidoreductase activity; P:oxidation-reduction process; P:cell redox homeostasis
[INTERPRO, BLASTED, MAPPED, ANNOTATED]	Unigene28985_All	Thiamin diphosphate-binding fold (THDP-binding)	477	10	7.8e-58	91.5	2	F:GO:0003824; P:GO:0008152	F:catalytic activity; P:metabolic process			PTHR43825 (PANTHER); PTHR43825:SF3 (PANTHER)	no GO terms	no GO terms
[INTERPRO, BLASTED, MAPPED, ANNOTATED]	Unigene28986_All	alanine transaminase	830	10	9.54e-169	84.8	4	F:GO:0030170; F:GO:0003824; C:GO:0005829; P:GO:0009058	F:pyridoxal phosphate binding; F:catalytic activity; C:cytosol; P:biosynthetic process			IPR015421 (G3DSA:3.40.640.GENE3D); IPR004839 (PFAM); PTHR11751 (PANTHER); PTHR11751:SF444 (PANTHER); cd00609 (CDD); IPR015424 (SUPERFAMILY)	F:GO:0030170; F:GO:0003824; P:GO:0009058	F:pyridoxal phosphate binding; F:catalytic activity; P:biosynthetic process
[INTERPRO, BLASTED]	Unigene28988_All	hypothetical protein PSTG_15503	589	4	1.12e-115	72.0						mobidb-lite (MOBIDB_LITE)	no GO terms	no GO terms
[INTERPRO, NO-BLAST]	Unigene28990_All	---NA---	328									no IPS match	no IPS match	no IPS match
[INTERPRO, BLASTED, MAPPED, ANNOTATED]	Unigene28991_All	V-type H+-transporting ATPase subunit I	727	10	1.08e-170	85.1	9	C:GO:0000220; P:GO:0070072; P:GO:0015991; C:GO:0000329; C:GO:0016021; F:GO:0046961; P:GO:0007035; P:GO:0015986; F:GO:0051117	C:vacuolar proton-transporting V-type ATPase, V0 domain; P:vacuolar proton-transporting V-type ATPase complex assembly; P:ATP hydrolysis coupled proton transport; C:fungal-type vacuole membrane; C:integral component of membrane; F:proton-transporting ATPase activity, rotational mechanism; P:vacuolar acidification; P:ATP synthesis coupled proton transport; F:ATPase binding	EC:3.6.1.3; EC:3.6.1.15	Adenosinetriphosphatase; Nucleoside-triphosphate phosphatase	IPR002490 (PFAM); mobidb-lite (MOBIDB_LITE); IPR002490 (PANTHER); PTHR11629:SF83 (PANTHER); SIGNAL_PEPTIDE_H_REGION (PHOBIUS); NON_CYTOPLASMIC_DOMAIN (PHOBIUS); TRANSMEMBRANE (PHOBIUS); TRANSMEMBRANE (PHOBIUS); NON_CYTOPLASMIC_DOMAIN (PHOBIUS); CYTOPLASMIC_DOMAIN (PHOBIUS); SIGNAL_PEPTIDE_C_REGION (PHOBIUS); TRANSMEMBRANE (PHOBIUS); SIGNAL_PEPTIDE (PHOBIUS); SIGNAL_PEPTIDE_N_REGION (PHOBIUS); CYT…	P:GO:0015991; F:GO:0015078; C:GO:0033179	P:ATP hydrolysis coupled proton transport; F:hydrogen ion transmembrane transporter activity; C:proton-transporting V-type ATPase, V0 domain
[INTERPRO, BLASTED]	Unigene28992_All	hypothetical protein PSTG_12881	605	5	9.5e-105	68.4						mobidb-lite (MOBIDB_LITE); PTHR21669:SF20 (PANTHER); PTHR21669 (PANTHER)	no GO terms	no GO terms
[INTERPRO, BLASTED, MAPPED, ANNOTATED]	Unigene28996_All	Tumor susceptibility gene 101 ame: Full=ESCRT-I complex subunit TSG101	635	10	3.16e-42	66.9	4	P:GO:0006605; C:GO:0005768; P:GO:0007034; C:GO:0044425	P:protein targeting; C:endosome; P:vacuolar transport; C:membrane part			no IPS match	no IPS match	no IPS match
[INTERPRO, BLASTED]	Unigene28998_All	WD40 repeat	1200	10	0.0	83.1						IPR001680 (SMART); IPR001680 (PFAM); IPR015943 (G3DSA:2.130.10.GENE3D); PTHR11024:SF14 (PANTHER); PTHR11024 (PANTHER); IPR001680 (PROSITE_PROFILES); IPR001680 (PROSITE_PROFILES); IPR017986 (PROSITE_PROFILES); IPR017986 (SUPERFAMILY)	F:GO:0005515	F:protein binding
[INTERPRO, BLASTED]	Unigene29002_All	hypothetical protein PSTG_15551	789	3	1.08e-31	62.67						mobidb-lite (MOBIDB_LITE)	no GO terms	no GO terms
[INTERPRO, BLASTED, MAPPED, ANNOTATED]	Unigene29003_All	eukaryotic translation initiation factor 3 subunit K	754	10	1.52e-152	68.6	7	F:GO:0003743; P:GO:0001731; C:GO:0016282; F:GO:0043022; C:GO:0033290; P:GO:0006446; C:GO:0005852	F:translation initiation factor activity; P:formation of translation preinitiation complex; C:eukaryotic 43S preinitiation complex; F:ribosome binding; C:eukaryotic 48S preinitiation complex; P:regulation of translational initiation; C:eukaryotic translation initiation factor 3 complex			IPR011991 (G3DSA:1.10.10.GENE3D); IPR016020 (G3DSA:1.25.40.GENE3D); IPR033464 (PFAM); IPR009374 (PANTHER); IPR011991 (SUPERFAMILY); IPR016024 (SUPERFAMILY)	F:GO:0003743; C:GO:0005737; F:GO:0043022; P:GO:0006446; F:GO:0005488; C:GO:0005852	F:translation initiation factor activity; C:cytoplasm; F:ribosome binding; P:regulation of translational initiation; F:binding; C:eukaryotic translation initiation factor 3 complex
[INTERPRO, BLASTED]	Unigene29004_All	hypothetical protein PSTG_01851	680	3	8.25e-34	88.67						mobidb-lite (MOBIDB_LITE)	no GO terms	no GO terms
[INTERPRO, BLASTED, MAPPED, ANNOTATED]	Unigene29005_All	hypothetical protein PSTG_10936	1354	10	8.87e-157	66.9	1	F:GO:0003677	F:DNA binding			PF13358 (PFAM); IPR012337 (G3DSA:3.30.420.GENE3D); IPR011991 (G3DSA:1.10.10.GENE3D); PTHR23022 (PANTHER); PTHR23022:SF88 (PANTHER); IPR009057 (SUPERFAMILY)	F:GO:0003676; F:GO:0003677	F:nucleic acid binding; F:DNA binding
[INTERPRO, BLASTED, MAPPED, ANNOTATED]	Unigene29006_All	succinate dehydrogenase [ubiquinone] flavo mitochondrial	866	10	0.0	89.4	5	F:GO:0008177; F:GO:0050660; P:GO:0006099; P:GO:0022900; C:GO:0005743	F:succinate dehydrogenase (ubiquinone) activity; F:flavin adenine dinucleotide binding; P:tricarboxylic acid cycle; P:electron transport chain; C:mitochondrial inner membrane	EC:1.3.99.1; EC:1.3.5.1	Deleted entry; Succinate dehydrogenase (quinone)	G3DSA:4.10.80.40 (GENE3D); IPR015939 (G3DSA:1.20.58.GENE3D); IPR023753 (G3DSA:3.50.50.GENE3D); IPR015939 (PFAM); IPR003953 (PFAM); mobidb-lite (MOBIDB_LITE); PTHR11632 (PANTHER); PTHR11632:SF63 (PANTHER); IPR023753 (SUPERFAMILY); IPR015939 (SUPERFAMILY)	F:GO:0016491; P:GO:0055114	F:oxidoreductase activity; P:oxidation-reduction process
[INTERPRO, BLASTED, MAPPED, ANNOTATED]	Unigene29007_All	hypothetical protein PSTG_09003	951	1	3.92e-58	100.0	3	C:GO:0016592; F:GO:0001104; P:GO:0006357	C:mediator complex; F:RNA polymerase II transcription cofactor activity; P:regulation of transcription from RNA polymerase II promoter			Coil (COILS); Coil (COILS); mobidb-lite (MOBIDB_LITE)	no GO terms	no GO terms
[INTERPRO, BLASTED, MAPPED, ANNOTATED]	Unigene29009_All	mps one binder kinase activator-like 1A	428	10	6.58e-79	89.3	12	C:GO:0005634; C:GO:0031097; P:GO:0031031; C:GO:0005935; F:GO:0030295; C:GO:0005829; C:GO:0034973; P:GO:0032147; P:GO:0006468; C:GO:0044732; F:GO:0016301; P:GO:0034613	C:nucleus; C:medial cortex; P:positive regulation of septation initiation signaling; C:cellular bud neck; F:protein kinase activator activity; C:cytosol; C:Sid2-Mob1 complex; P:activation of protein kinase activity; P:protein phosphorylation; C:mitotic spindle pole body; F:kinase activity; P:cellular protein localization			IPR005301 (SMART); IPR005301 (PFAM); IPR005301 (G3DSA:1.20.140.GENE3D); PTHR22599:SF43 (PANTHER); IPR005301 (PANTHER); IPR005301 (SUPERFAMILY)	no GO terms	no GO terms
[INTERPRO, BLASTED, MAPPED, ANNOTATED]	Unigene29018_All	adenylosuccinate synthetase	298	3	2.59e-10	99.0	11	F:GO:0000287; F:GO:0005525; C:GO:0005634; F:GO:0003688; P:GO:0044208; P:GO:0046040; F:GO:0004019; F:GO:0061483; P:GO:0071276; C:GO:0005829; P:GO:0006106	F:magnesium ion binding; F:GTP binding; C:nucleus; F:DNA replication origin binding; P:'de novo' AMP biosynthetic process; P:IMP metabolic process; F:adenylosuccinate synthase activity; F:sulfinylpropanyl adenylate synthase; P:cellular response to cadmium ion; C:cytosol; P:fumarate metabolic process	EC:6.3.4.4	Adenylosuccinate synthase	G3DSA:3.90.170.10 (GENE3D)	no GO terms	no GO terms
[INTERPRO, BLASTED, MAPPED, ANNOTATED]	Unigene29019_All	replication factor A 3	475	10	7.36e-68	78.0	5	C:GO:0005634; F:GO:0003677; P:GO:0006281; P:GO:0006260; P:GO:0006310	C:nucleus; F:DNA binding; P:DNA repair; P:DNA replication; P:DNA recombination			IPR013970 (PFAM); G3DSA:2.40.50.140 (GENE3D); PTHR15114 (PANTHER); cd04479 (CDD); IPR012340 (SUPERFAMILY)	F:GO:0003677; C:GO:0005634; P:GO:0006281; P:GO:0006260; P:GO:0006310	F:DNA binding; C:nucleus; P:DNA repair; P:DNA replication; P:DNA recombination
[INTERPRO, BLASTED]	Unigene29021_All	hypothetical protein PSTG_09195	262	5	2.11e-30	95.0						IPR021718 (PFAM)	no GO terms	no GO terms
[INTERPRO, BLASTED, MAPPED, ANNOTATED]	Unigene29022_All	peptidyl-prolyl cis-trans isomerase B	971	10	1.44e-142	85.7	6	C:GO:0005788; F:GO:0003755; C:GO:0016021; F:GO:0042277; P:GO:0000413; P:GO:0006457	C:endoplasmic reticulum lumen; F:peptidyl-prolyl cis-trans isomerase activity; C:integral component of membrane; F:peptide binding; P:protein peptidyl-prolyl isomerization; P:protein folding	EC:5.2.1.8	Peptidylprolyl isomerase	IPR002130 (PRINTS); IPR024936 (PIRSF); IPR029000 (G3DSA:2.40.100.GENE3D); IPR002130 (PFAM); PTHR11071:SF336 (PANTHER); IPR024936 (PANTHER); IPR020892 (PROSITE_PATTERNS); SIGNAL_PEPTIDE_H_REGION (PHOBIUS); SIGNAL_PEPTIDE_N_REGION (PHOBIUS); NON_CYTOPLASMIC_DOMAIN (PHOBIUS); SIGNAL_PEPTIDE (PHOBIUS); SIGNAL_PEPTIDE_C_REGION (PHOBIUS); IPR002130 (PROSITE_PROFILES); SignalP-noTM (SIGNALP_EUK); Signal…	F:GO:0003755; P:GO:0000413; P:GO:0006457	F:peptidyl-prolyl cis-trans isomerase activity; P:protein peptidyl-prolyl isomerization; P:protein folding
[INTERPRO, BLASTED, MAPPED, ANNOTATED]	Unigene29023_All	hypothetical protein PSTG_05697	850	4	2.03e-31	84.5	1	C:GO:0016021	C:integral component of membrane			mobidb-lite (MOBIDB_LITE); TRANSMEMBRANE (PHOBIUS); CYTOPLASMIC_DOMAIN (PHOBIUS); NON_CYTOPLASMIC_DOMAIN (PHOBIUS); TMhelix (TMHMM)	no GO terms	no GO terms
[INTERPRO, BLASTED]	Unigene29027_All	complex I intermediate-associated CIA30 [Rhodotorula toruloides NP11]	675	10	1.63e-88	81.8						IPR013857 (PFAM); G3DSA:2.60.120.430 (GENE3D); PTHR13194:SF22 (PANTHER); PTHR13194 (PANTHER); IPR008979 (SUPERFAMILY)	no GO terms	no GO terms
[INTERPRO, BLASTED, MAPPED, ANNOTATED]	Unigene29029_All	ribosomal L32	683	10	3.77e-115	75.6	4	F:GO:0003735; C:GO:0005762; C:GO:0005743; P:GO:0006412	F:structural constituent of ribosome; C:mitochondrial large ribosomal subunit; C:mitochondrial inner membrane; P:translation			IPR002677 (TIGRFAM); IPR002677 (PFAM); PTHR21026 (PANTHER); IPR011332 (SUPERFAMILY)	F:GO:0003735; C:GO:0015934; P:GO:0006412	F:structural constituent of ribosome; C:large ribosomal subunit; P:translation
[INTERPRO, BLASTED, MAPPED, ANNOTATED]	Unigene29030_All	required for pre-18S rRNA processing	470	10	2.24e-72	75.1	4	C:GO:0031428; C:GO:0032040; P:GO:0000154; F:GO:0030515	C:box C/D snoRNP complex; C:small-subunit processome; P:rRNA modification; F:snoRNA binding			mobidb-lite (MOBIDB_LITE)	no GO terms	no GO terms
[INTERPRO, BLASTED, MAPPED, ANNOTATED]	Unigene29033_All	fatty acid synthase subunit beta	690	10	6.13e-149	77.9	4	C:GO:0005835; F:GO:0004318; P:GO:0055114; P:GO:0006633	C:fatty acid synthase complex; F:enoyl-[acyl-carrier-protein] reductase (NADH) activity; P:oxidation-reduction process; P:fatty acid biosynthetic process	EC:2.3.1.85; EC:1.3.1.9	Fatty-acid synthase; Enoyl-[acyl-carrier-protein] reductase (NADH)	G3DSA:3.40.366.10 (GENE3D); SIGNAL_PEPTIDE_N_REGION (PHOBIUS); SIGNAL_PEPTIDE (PHOBIUS); SIGNAL_PEPTIDE_H_REGION (PHOBIUS); SIGNAL_PEPTIDE_C_REGION (PHOBIUS); NON_CYTOPLASMIC_DOMAIN (PHOBIUS); SignalP-noTM (SIGNALP_EUK); IPR016035 (SUPERFAMILY)	P:GO:0008152	P:metabolic process
[INTERPRO, BLASTED]	Unigene29041_All	hypothetical protein PSTG_15917	270	6	3.77e-39	79.67						no IPS match	no IPS match	no IPS match
[INTERPRO, BLASTED, MAPPED]	Unigene29043_All	hypothetical protein PSTG_19156	565	2	2.85e-25	55.0	2	C:GO:0016020; C:GO:0016021	C:membrane; C:integral component of membrane			SIGNAL_PEPTIDE (PHOBIUS); SIGNAL_PEPTIDE_N_REGION (PHOBIUS); SIGNAL_PEPTIDE_H_REGION (PHOBIUS); SIGNAL_PEPTIDE_C_REGION (PHOBIUS); NON_CYTOPLASMIC_DOMAIN (PHOBIUS); SignalP-noTM (SIGNALP_EUK)	no GO terms	no GO terms
[INTERPRO, BLASTED, MAPPED, ANNOTATED]	Unigene29045_All	6-phosphogluconate dehydrogenase	1890	10	0.0	94.9	5	F:GO:0050661; P:GO:0009051; F:GO:0004616; C:GO:0005829; P:GO:0055114	F:NADP binding; P:pentose-phosphate shunt, oxidative branch; F:phosphogluconate dehydrogenase (decarboxylating) activity; C:cytosol; P:oxidation-reduction process	EC:1.1.1.44	Phosphogluconate dehydrogenase (NADP(+)-dependent, decarboxylating)	IPR006183 (PRINTS); IPR006114 (SMART); G3DSA:3.40.50.720 (GENE3D); IPR006113 (PIRSF); IPR006115 (PFAM); IPR006114 (PFAM); IPR006113 (TIGRFAM); IPR013328 (G3DSA:1.10.1040.GENE3D); G3DSA:1.20.5.320 (GENE3D); PTHR11811 (PANTHER); PTHR11811:SF40 (PANTHER); IPR006184 (PROSITE_PATTERNS); PS51257 (PROSITE_PROFILES); IPR016040 (SUPERFAMILY); IPR008927 (SUPERFAMILY)	F:GO:0004616; P:GO:0006098; F:GO:0016491; P:GO:0055114	F:phosphogluconate dehydrogenase (decarboxylating) activity; P:pentose-phosphate shunt; F:oxidoreductase activity; P:oxidation-reduction process
[INTERPRO, BLASTED, MAPPED, ANNOTATED]	Unigene29046_All	V-type G subunit	321	5	2.77e-19	97.8	7	C:GO:0000221; C:GO:0005634; P:GO:0015992; P:GO:0055085; C:GO:0016021; C:GO:0005829; F:GO:0016820	C:vacuolar proton-transporting V-type ATPase, V1 domain; C:nucleus; P:proton transport; P:transmembrane transport; C:integral component of membrane; C:cytosol; F:hydrolase activity, acting on acid anhydrides, catalyzing transmembrane movement of substances			no IPS match	no IPS match	no IPS match
[INTERPRO, BLASTED, MAPPED, ANNOTATED]	Unigene29047_All	CMGC RCK MAK kinase	716	3	1e-31	99.0	5	C:GO:0005634; F:GO:0005524; P:GO:0040020; F:GO:0004672; P:GO:0006468	C:nucleus; F:ATP binding; P:regulation of meiotic nuclear division; F:protein kinase activity; P:protein phosphorylation			mobidb-lite (MOBIDB_LITE); mobidb-lite (MOBIDB_LITE)	no GO terms	no GO terms
[INTERPRO, BLASTED, MAPPED, ANNOTATED]	Unigene29048_All	bud site selection-related	716	10	1.51e-96	76.1	8	F:GO:0003676; C:GO:0005634; P:GO:0000055; F:GO:0008270; C:GO:0005737; P:GO:0000282; F:GO:0043023; C:GO:0030687	F:nucleic acid binding; C:nucleus; P:ribosomal large subunit export from nucleus; F:zinc ion binding; C:cytoplasm; P:cellular bud site selection; F:ribosomal large subunit binding; C:preribosome, large subunit precursor			IPR003604 (SMART); G3DSA:3.30.160.60 (GENE3D); IPR022755 (PFAM); mobidb-lite (MOBIDB_LITE); PTHR20863 (PANTHER); PTHR20863:SF47 (PANTHER); IPR013087 (PROSITE_PATTERNS); IPR013087 (PROSITE_PROFILES); IPR013087 (SUPERFAMILY)	F:GO:0003676; F:GO:0008270	F:nucleic acid binding; F:zinc ion binding
[INTERPRO, BLASTED, MAPPED, ANNOTATED]	Unigene29049_All	40S ribosomal S12	700	10	1.66e-68	94.9	3	F:GO:0003735; C:GO:0022627; P:GO:0006412	F:structural constituent of ribosome; C:cytosolic small ribosomal subunit; P:translation			IPR000530 (PRINTS); IPR029064 (G3DSA:3.30.1330.GENE3D); IPR004038 (PFAM); mobidb-lite (MOBIDB_LITE); IPR000530 (PANTHER); IPR000530 (PROSITE_PATTERNS); IPR029064 (SUPERFAMILY)	F:GO:0003735; C:GO:0005840; C:GO:0005622; P:GO:0006412	F:structural constituent of ribosome; C:ribosome; C:intracellular; P:translation
[INTERPRO, BLASTED]	Unigene29051_All	hypothetical protein PSTG_14087	755	10	6.96e-95	73.4						PTHR34862:SF2 (PANTHER); PTHR34862 (PANTHER); CYTOPLASMIC_DOMAIN (PHOBIUS); TRANSMEMBRANE (PHOBIUS); NON_CYTOPLASMIC_DOMAIN (PHOBIUS); TMhelix (TMHMM)	no GO terms	no GO terms
[INTERPRO, BLASTED, MAPPED, ANNOTATED]	Unigene29052_All	anthranilate synthase component I	504	10	1.34e-45	91.8	5	C:GO:0005634; P:GO:0000162; C:GO:0005829; C:GO:0005950; F:GO:0004049	C:nucleus; P:tryptophan biosynthetic process; C:cytosol; C:anthranilate synthase complex; F:anthranilate synthase activity	EC:4.1.3.27	Anthranilate synthase	IPR015890 (PFAM); IPR005801 (G3DSA:3.60.120.GENE3D); PTHR11236:SF29 (PANTHER); PTHR11236 (PANTHER); IPR005801 (SUPERFAMILY)	P:GO:0009058	P:biosynthetic process
[INTERPRO, BLASTED, MAPPED, ANNOTATED]	Unigene29053_All	polysaccharide lyase family 14	226	10	1.28e-30	88.5	9	P:GO:0015851; F:GO:0004725; C:GO:0000329; C:GO:0016021; P:GO:1901642; P:GO:0034258; F:GO:0034257; P:GO:0035335; F:GO:0015205	P:nucleobase transport; F:protein tyrosine phosphatase activity; C:fungal-type vacuole membrane; C:integral component of membrane; P:nucleoside transmembrane transport; P:nicotinamide riboside transport; F:nicotinamide riboside transmembrane transporter activity; P:peptidyl-tyrosine dephosphorylation; F:nucleobase transmembrane transporter activity	EC:3.1.3.16; EC:3.1.3.48; EC:3.1.3.41	Protein-serine/threonine phosphatase; Protein-tyrosine-phosphatase; 4-nitrophenylphosphatase	CYTOPLASMIC_DOMAIN (PHOBIUS); TRANSMEMBRANE (PHOBIUS); NON_CYTOPLASMIC_DOMAIN (PHOBIUS); TMhelix (TMHMM)	no GO terms	no GO terms
[INTERPRO, BLASTED, MAPPED, ANNOTATED]	Unigene29054_All	hypothetical protein PSTG_13536	329	10	3.94e-58	80.5	2	P:GO:0006886; C:GO:0005622	P:intracellular protein transport; C:intracellular			IPR004152 (PFAM); G3DSA:1.20.58.160 (GENE3D); mobidb-lite (MOBIDB_LITE); cd14232 (CDD); SSF89009 (SUPERFAMILY)	P:GO:0006886; C:GO:0005622	P:intracellular protein transport; C:intracellular
[INTERPRO, BLASTED, MAPPED, ANNOTATED]	Unigene29062_All	hypothetical protein PSTG_01981	410	4	2.52e-82	81.0	3	P:GO:0051016; F:GO:0003779; C:GO:0008290	P:barbed-end actin filament capping; F:actin binding; C:F-actin capping protein complex			IPR002189 (PFAM); mobidb-lite (MOBIDB_LITE); SSF90096 (SUPERFAMILY)	P:GO:0051016; C:GO:0008290	P:barbed-end actin filament capping; C:F-actin capping protein complex
[INTERPRO, NO-BLAST]	Unigene29063_All	---NA---	443									no IPS match	no IPS match	no IPS match
[INTERPRO, BLASTED, MAPPED, ANNOTATED]	Unigene29064_All	hypothetical protein PSTG_08669	666	6	1.1e-73	87.33	3	F:GO:0003723; F:GO:0016428; P:GO:0030488	F:RNA binding; F:tRNA (cytosine-5-)-methyltransferase activity; P:tRNA methylation			mobidb-lite (MOBIDB_LITE)	no GO terms	no GO terms
[INTERPRO, BLASTED, MAPPED, ANNOTATED]	Unigene29066_All	carbohydrate esterase family 16	1391	10	2.22e-101	83.1	6	F:GO:0031593; C:GO:0005829; P:GO:0042177; P:GO:0030474; P:GO:0030433; F:GO:0030674	F:polyubiquitin binding; C:cytosol; P:negative regulation of protein catabolic process; P:spindle pole body duplication; P:ER-associated ubiquitin-dependent protein catabolic process; F:protein binding, bridging			IPR015940 (SMART); IPR006636 (SMART); IPR000626 (SMART); G3DSA:3.10.20.90 (GENE3D); IPR000626 (PFAM); G3DSA:1.10.8.10 (GENE3D); IPR015940 (PFAM); mobidb-lite (MOBIDB_LITE); IPR015496 (PANTHER); PTHR10677:SF34 (PANTHER); IPR015940 (PROSITE_PROFILES); IPR000626 (PROSITE_PROFILES); IPR029071 (SUPERFAMILY); IPR009060 (SUPERFAMILY)	F:GO:0005515	F:protein binding
[INTERPRO, BLASTED, MAPPED, ANNOTATED]	Unigene29069_All	mitochondrial ribosomal S19	454	10	1.02e-57	87.3	4	F:GO:0003723; F:GO:0003735; C:GO:0005840; P:GO:0006412	F:RNA binding; F:structural constituent of ribosome; C:ribosome; P:translation			IPR002222 (PRINTS); IPR023575 (G3DSA:3.30.860.GENE3D); IPR002222 (PFAM); IPR002222 (PIRSF); IPR002222 (PANTHER); PTHR11880:SF18 (PANTHER); IPR020934 (PROSITE_PATTERNS); IPR023575 (SUPERFAMILY)	F:GO:0003723; F:GO:0003735; C:GO:0005840; P:GO:0006412	F:RNA binding; F:structural constituent of ribosome; C:ribosome; P:translation
[INTERPRO, BLASTED]	Unigene29074_All	hypothetical protein PSTG_01144	465	5	4.96e-80	77.8						mobidb-lite (MOBIDB_LITE)	no GO terms	no GO terms
[INTERPRO, BLASTED]	Unigene29075_All	hypothetical protein PSTG_16108	1226	4	2.63e-173	72.75						no IPS match	no IPS match	no IPS match
[INTERPRO, BLASTED, MAPPED, ANNOTATED]	Unigene29076_All	zinc C2H2- Ino80 complex subunit Iec1 [Rhodotorula toruloides NP11]	653	10	4.03e-81	73.7	5	F:GO:0003676; P:GO:0006338; F:GO:0046872; C:GO:0005829; C:GO:0031011	F:nucleic acid binding; P:chromatin remodeling; F:metal ion binding; C:cytosol; C:Ino80 complex			G3DSA:3.30.160.60 (GENE3D); mobidb-lite (MOBIDB_LITE); mobidb-lite (MOBIDB_LITE); PTHR19818:SF101 (PANTHER); PTHR19818 (PANTHER); IPR013087 (PROSITE_PROFILES); IPR013087 (SUPERFAMILY)	F:GO:0003676	F:nucleic acid binding
[INTERPRO, BLASTED, MAPPED, ANNOTATED]	Unigene29077_All	hypothetical protein PSTG_17174	389	3	4.89e-42	95.67	1	C:GO:0016021	C:integral component of membrane			mobidb-lite (MOBIDB_LITE)	no GO terms	no GO terms
[INTERPRO, BLASTED, MAPPED, ANNOTATED]	Unigene29081_All	hypothetical protein PSTG_11127	211	5	1.8e-17	94.6	3	C:GO:0044391; F:GO:0003735; P:GO:0006412	C:ribosomal subunit; F:structural constituent of ribosome; P:translation			no IPS match	no IPS match	no IPS match
[INTERPRO, BLASTED, MAPPED, ANNOTATED]	Unigene29084_All	asparaginyl-tRNA synthetase	1098	10	0.0	85.3	5	F:GO:0003676; F:GO:0005524; F:GO:0004816; C:GO:0005829; P:GO:0006421	F:nucleic acid binding; F:ATP binding; F:asparagine-tRNA ligase activity; C:cytosol; P:asparaginyl-tRNA aminoacylation	EC:6.1.1.22	Asparagine--tRNA ligase	IPR002312 (PRINTS); IPR004364 (PFAM); G3DSA:3.30.930.10 (GENE3D); PTHR22594:SF39 (PANTHER); IPR002312 (PANTHER); IPR006195 (PROSITE_PROFILES); SSF55681 (SUPERFAMILY)	F:GO:0000166; P:GO:0006418; F:GO:0005524; F:GO:0004812	F:nucleotide binding; P:tRNA aminoacylation for protein translation; F:ATP binding; F:aminoacyl-tRNA ligase activity
[INTERPRO, BLASTED]	Unigene29086_All	hypothetical protein, variant	1202	4	0.0	86.5						mobidb-lite (MOBIDB_LITE)	no GO terms	no GO terms
[INTERPRO, BLASTED, MAPPED]	Unigene29087_All	hypothetical protein PSTG_07364	1055	10	9.01e-93	66.1	2	C:GO:0016020; C:GO:0016021	C:membrane; C:integral component of membrane			IPR008972 (G3DSA:2.60.40.GENE3D); mobidb-lite (MOBIDB_LITE); PTHR34883 (PANTHER); NON_CYTOPLASMIC_DOMAIN (PHOBIUS); SIGNAL_PEPTIDE_N_REGION (PHOBIUS); SIGNAL_PEPTIDE (PHOBIUS); SIGNAL_PEPTIDE_C_REGION (PHOBIUS); SIGNAL_PEPTIDE_H_REGION (PHOBIUS); cd00920 (CDD); SignalP-noTM (SIGNALP_GRAM_NEGATIVE); SignalP-noTM (SIGNALP_EUK); SignalP-TM (SIGNALP_GRAM_POSITIVE); IPR008972 (SUPERFAMILY)	no GO terms	no GO terms
[INTERPRO, BLASTED, MAPPED, ANNOTATED]	Unigene29088_All	40S ribosomal S26E	752	10	8.44e-51	94.1	4	F:GO:0003735; C:GO:0022627; F:GO:0003729; P:GO:0006412	F:structural constituent of ribosome; C:cytosolic small ribosomal subunit; F:mRNA binding; P:translation			IPR000892 (PFAM); IPR000892 (PANTHER); IPR000892 (PROSITE_PATTERNS)	F:GO:0003735; C:GO:0005840; C:GO:0005622; P:GO:0006412	F:structural constituent of ribosome; C:ribosome; C:intracellular; P:translation
[INTERPRO, BLASTED, MAPPED, ANNOTATED]	Unigene29089_All	AMP deaminase	737	4	6.53e-88	76.5	4	F:GO:0003876; P:GO:0032264; P:GO:0006178; C:GO:0005829	F:AMP deaminase activity; P:IMP salvage; P:guanine salvage; C:cytosol	EC:3.5.4.17; EC:3.5.4.6	Adenosine-phosphate deaminase; AMP deaminase	mobidb-lite (MOBIDB_LITE)	no GO terms	no GO terms
[INTERPRO, BLASTED, MAPPED, ANNOTATED]	Unigene29090_All	mitochondrial 2-oxodicarboxylate carrier [Rhodotorula toruloides NP11]	955	10	0.0	87.7	4	P:GO:0055085; F:GO:0003735; C:GO:0016021; P:GO:0006412	P:transmembrane transport; F:structural constituent of ribosome; C:integral component of membrane; P:translation			IPR002067 (PRINTS); IPR018108 (PFAM); IPR023395 (G3DSA:1.50.40.GENE3D); PTHR24089 (PANTHER); PTHR24089:SF480 (PANTHER); IPR018108 (PROSITE_PROFILES); IPR018108 (PROSITE_PROFILES); IPR018108 (PROSITE_PROFILES); IPR023395 (SUPERFAMILY); TMhelix (TMHMM)	P:GO:0055085	P:transmembrane transport
[INTERPRO, BLASTED, MAPPED, ANNOTATED]	Unigene29091_All	hypothetical protein PSTG_01694	702	3	5.97e-103	77.67	1	C:GO:0005634	C:nucleus			mobidb-lite (MOBIDB_LITE)	no GO terms	no GO terms
[INTERPRO, BLASTED, MAPPED, ANNOTATED]	Unigene29093_All	oxoglutarate dehydrogenase (succinyl-transferring) E1 component	752	10	3.13e-153	85.2	6	F:GO:0030976; C:GO:0045252; F:GO:0004591; C:GO:0005739; C:GO:0005829; P:GO:0006099	F:thiamine pyrophosphate binding; C:oxoglutarate dehydrogenase complex; F:oxoglutarate dehydrogenase (succinyl-transferring) activity; C:mitochondrion; C:cytosol; P:tricarboxylic acid cycle	EC:1.2.4.2	Oxoglutarate dehydrogenase (succinyl-transferring)	no IPS match	no IPS match	no IPS match
[INTERPRO, BLASTED, MAPPED, ANNOTATED]	Unigene29094_All	Sec1 family [Rhodotorula toruloides NP11]	378	10	3.07e-62	91.9	10	C:GO:0005634; C:GO:0005934; C:GO:0032153; C:GO:0051286; C:GO:0005935; P:GO:0031340; P:GO:0006904; C:GO:0005829; F:GO:0000149; C:GO:0005886	C:nucleus; C:cellular bud tip; C:cell division site; C:cell tip; C:cellular bud neck; P:positive regulation of vesicle fusion; P:vesicle docking involved in exocytosis; C:cytosol; F:SNARE binding; C:plasma membrane			IPR001619 (PFAM); G3DSA:3.90.830.10 (GENE3D); G3DSA:1.25.40.60 (GENE3D); IPR001619 (PANTHER); PTHR11679:SF50 (PANTHER); IPR001619 (SUPERFAMILY)	P:GO:0016192; P:GO:0006904	P:vesicle-mediated transport; P:vesicle docking involved in exocytosis
[INTERPRO, BLASTED]	Unigene29095_All	hypothetical protein MELLADRAFT_93175	368	2	3.72e-11	97.0						no IPS match	no IPS match	no IPS match
[INTERPRO, BLASTED, MAPPED, ANNOTATED]	Unigene29096_All	single hybrid motif-containing	523	10	1.1e-107	70.8	2	F:GO:0016746; P:GO:0008152	F:transferase activity, transferring acyl groups; P:metabolic process			IPR000089 (PFAM); G3DSA:2.40.50.100 (GENE3D); mobidb-lite (MOBIDB_LITE); PTHR23151 (PANTHER); PTHR23151:SF72 (PANTHER); IPR000089 (PROSITE_PROFILES); cd06849 (CDD); IPR011053 (SUPERFAMILY)	no GO terms	no GO terms
[INTERPRO, BLASTED, MAPPED, ANNOTATED]	Unigene29097_All	hypothetical protein PSTG_14969	351	1	8.58e-13	97.0	3	C:GO:0016021; F:GO:0016780; P:GO:0008654	C:integral component of membrane; F:phosphotransferase activity, for other substituted phosphate groups; P:phospholipid biosynthetic process			no IPS match	no IPS match	no IPS match
[INTERPRO, BLASTED, MAPPED, ANNOTATED]	Unigene29099_All	acyl- dehydrogenase	309	5	1.55e-26	89.4	10	C:GO:0005777; P:GO:0033539; F:GO:0070991; F:GO:0000062; F:GO:0050660; F:GO:0009055; F:GO:0052890; P:GO:0055088; C:GO:0005739; C:GO:0016021	C:peroxisome; P:fatty acid beta-oxidation using acyl-CoA dehydrogenase; F:medium-chain-acyl-CoA dehydrogenase activity; F:fatty-acyl-CoA binding; F:flavin adenine dinucleotide binding; F:electron carrier activity; F:oxidoreductase activity, acting on the CH-CH group of donors, with a flavin as acceptor; P:lipid homeostasis; C:mitochondrion; C:integral component of membrane	EC:1.3.99; EC:1.3.99.3	Acting on the CH-CH group of donors; Acting on the CH-CH group of donors	IPR013786 (G3DSA:1.10.540.GENE3D); SignalP-TM (SIGNALP_GRAM_POSITIVE); IPR009100 (SUPERFAMILY)	F:GO:0016627; F:GO:0050660; P:GO:0008152; P:GO:0055114	F:oxidoreductase activity, acting on the CH-CH group of donors; F:flavin adenine dinucleotide binding; P:metabolic process; P:oxidation-reduction process
[INTERPRO, BLASTED, MAPPED, ANNOTATED]	Unigene29103_All	subtilisin protease	1667	10	0.0	77.1	2	P:GO:0006508; F:GO:0004252	P:proteolysis; F:serine-type endopeptidase activity	EC:3.4.21	Acting on peptide bonds (peptidases)	IPR015500 (PRINTS); IPR000209 (PFAM); IPR010259 (PFAM); IPR010259 (G3DSA:3.30.70.GENE3D); IPR000209 (G3DSA:3.40.50.GENE3D); PTHR43806:SF2 (PANTHER); PTHR43806 (PANTHER); IPR023827 (PROSITE_PATTERNS); IPR022398 (PROSITE_PATTERNS); IPR023828 (PROSITE_PATTERNS); NON_CYTOPLASMIC_DOMAIN (PHOBIUS); SIGNAL_PEPTIDE (PHOBIUS); SIGNAL_PEPTIDE_H_REGION (PHOBIUS); SIGNAL_PEPTIDE_C_REGION (PHOBIUS); SIGNAL_PE…	P:GO:0006508; F:GO:0004252	P:proteolysis; F:serine-type endopeptidase activity
[INTERPRO, BLASTED, MAPPED, ANNOTATED]	Unigene29104_All	hypothetical protein PSTG_05647	496	3	2.28e-23	92.33	1	C:GO:0016021	C:integral component of membrane			IPR007915 (PFAM); CYTOPLASMIC_DOMAIN (PHOBIUS); NON_CYTOPLASMIC_DOMAIN (PHOBIUS); TRANSMEMBRANE (PHOBIUS); NON_CYTOPLASMIC_DOMAIN (PHOBIUS); TRANSMEMBRANE (PHOBIUS); TMhelix (TMHMM); TMhelix (TMHMM)	P:GO:0006487; C:GO:0034998	P:protein N-linked glycosylation; C:oligosaccharyltransferase I complex
[INTERPRO, BLASTED, MAPPED, ANNOTATED]	Unigene29107_All	acyl- oxidase	384	10	3.58e-80	83.9	9	F:GO:0003995; C:GO:0005777; F:GO:0003997; P:GO:0033539; F:GO:0000062; F:GO:0050660; F:GO:0009055; F:GO:0052890; P:GO:0055088	F:acyl-CoA dehydrogenase activity; C:peroxisome; F:acyl-CoA oxidase activity; P:fatty acid beta-oxidation using acyl-CoA dehydrogenase; F:fatty-acyl-CoA binding; F:flavin adenine dinucleotide binding; F:electron carrier activity; F:oxidoreductase activity, acting on the CH-CH group of donors, with a flavin as acceptor; P:lipid homeostasis	EC:1.3.99.3; EC:1.3.3.6	Acting on the CH-CH group of donors; Acyl-CoA oxidase	G3DSA:2.40.110.10 (GENE3D); IPR029320 (PFAM); IPR013786 (G3DSA:1.10.540.GENE3D); PTHR10909 (PANTHER); PTHR10909:SF359 (PANTHER); IPR009100 (SUPERFAMILY)	F:GO:0016627; F:GO:0050660; P:GO:0008152; P:GO:0055114	F:oxidoreductase activity, acting on the CH-CH group of donors; F:flavin adenine dinucleotide binding; P:metabolic process; P:oxidation-reduction process
[INTERPRO, BLASTED, MAPPED, ANNOTATED]	Unigene29108_All	hypothetical protein PSTG_15518	313	5	1.4e-31	88.8	2	C:GO:0016021; C:GO:0005794	C:integral component of membrane; C:Golgi apparatus			no IPS match	no IPS match	no IPS match
[INTERPRO, BLASTED, MAPPED, ANNOTATED]	Unigene29110_All	hypothetical protein, variant	578	5	1.06e-111	82.4	2	F:GO:0005525; F:GO:0003924	F:GTP binding; F:GTPase activity	EC:3.6.1.15	Nucleoside-triphosphate phosphatase	mobidb-lite (MOBIDB_LITE)	no GO terms	no GO terms
[INTERPRO, BLASTED, MAPPED, ANNOTATED]	Unigene29111_All	O-acetyltransferase [Rhodotorula toruloides NP11]	584	10	5.86e-127	69.0	1	C:GO:0016021	C:integral component of membrane			PTHR13533 (PANTHER); PTHR13533:SF15 (PANTHER)	no GO terms	no GO terms
[INTERPRO, BLASTED, MAPPED, ANNOTATED]	Unigene29114_All	ATP-binding sub-family member 2	661	10	1.03e-154	94.6	3	F:GO:0016887; F:GO:0005524; C:GO:0005829	F:ATPase activity; F:ATP binding; C:cytosol	EC:3.6.1.3; EC:3.6.1.15	Adenosinetriphosphatase; Nucleoside-triphosphate phosphatase	G3DSA:3.40.50.300 (GENE3D); IPR003439 (PFAM); PTHR19211:SF87 (PANTHER); PTHR19211 (PANTHER); cd03221 (CDD); IPR027417 (SUPERFAMILY)	F:GO:0016887; F:GO:0005524	F:ATPase activity; F:ATP binding
[INTERPRO, BLASTED]	Unigene29115_All	hypothetical protein, variant	590	5	7.25e-81	74.0						mobidb-lite (MOBIDB_LITE); mobidb-lite (MOBIDB_LITE); SIGNAL_PEPTIDE (PHOBIUS); NON_CYTOPLASMIC_DOMAIN (PHOBIUS); SIGNAL_PEPTIDE_H_REGION (PHOBIUS); SIGNAL_PEPTIDE_N_REGION (PHOBIUS); SIGNAL_PEPTIDE_C_REGION (PHOBIUS); SignalP-noTM (SIGNALP_GRAM_NEGATIVE); SignalP-TM (SIGNALP_GRAM_POSITIVE); SignalP-noTM (SIGNALP_EUK); TMhelix (TMHMM)	no GO terms	no GO terms
[INTERPRO, BLASTED, MAPPED, ANNOTATED]	Unigene29117_All	hypothetical protein, variant	495	7	6.28e-79	82.29	1	C:GO:0016021	C:integral component of membrane			mobidb-lite (MOBIDB_LITE)	no GO terms	no GO terms
[INTERPRO, BLASTED, MAPPED, ANNOTATED]	Unigene29118_All	chitin carbohydrate esterase family 4 [Rhodotorula toruloides NP11]	752	10	1.38e-164	69.1	2	F:GO:0016810; P:GO:0005975	F:hydrolase activity, acting on carbon-nitrogen (but not peptide) bonds; P:carbohydrate metabolic process			IPR002509 (PFAM); G3DSA:3.20.20.370 (GENE3D); PTHR10587:SF102 (PANTHER); PTHR10587 (PANTHER); IPR002509 (PROSITE_PROFILES); IPR011330 (SUPERFAMILY)	F:GO:0016810; P:GO:0005975; F:GO:0003824	F:hydrolase activity, acting on carbon-nitrogen (but not peptide) bonds; P:carbohydrate metabolic process; F:catalytic activity
[INTERPRO, BLASTED, MAPPED, ANNOTATED]	Unigene29119_All	anaphase promoting complex subunit 10 [Rhodotorula toruloides NP11]	533	10	3.64e-91	77.1	10	P:GO:0051301; P:GO:0030071; P:GO:0070979; C:GO:0005680; C:GO:0005739; P:GO:0031145; P:GO:0031497; C:GO:0005829; P:GO:0007067; F:GO:0030234	P:cell division; P:regulation of mitotic metaphase/anaphase transition; P:protein K11-linked ubiquitination; C:anaphase-promoting complex; C:mitochondrion; P:anaphase-promoting complex-dependent catabolic process; P:chromatin assembly; C:cytosol; P:mitotic nuclear division; F:enzyme regulator activity			IPR004939 (SMART); IPR004939 (PFAM); IPR016901 (PIRSF); IPR008979 (G3DSA:2.60.120.GENE3D); IPR016901 (PANTHER); IPR004939 (PROSITE_PROFILES); IPR008979 (SUPERFAMILY)	C:GO:0005680; P:GO:0031145	C:anaphase-promoting complex; P:anaphase-promoting complex-dependent catabolic process
[INTERPRO, BLASTED]	Unigene29121_All	P60-like family [Rhodotorula toruloides NP11]	1002	9	1.11e-163	72.67						Coil (COILS); Coil (COILS); IPR011687 (PFAM); IPR011687 (PIRSF); mobidb-lite (MOBIDB_LITE); mobidb-lite (MOBIDB_LITE); IPR011687 (PANTHER)	no GO terms	no GO terms
[INTERPRO, BLASTED, MAPPED, ANNOTATED]	Unigene29123_All	thiamine pyrophosphokinase	358	3	1.42e-13	76.67	7	F:GO:0004788; F:GO:0005524; F:GO:0030975; P:GO:0006772; P:GO:0016310; F:GO:0016301; P:GO:0009229	F:thiamine diphosphokinase activity; F:ATP binding; F:thiamine binding; P:thiamine metabolic process; P:phosphorylation; F:kinase activity; P:thiamine diphosphate biosynthetic process	EC:2.7.6.2	Thiamine diphosphokinase	mobidb-lite (MOBIDB_LITE)	no GO terms	no GO terms
[INTERPRO, BLASTED]	Unigene29124_All	hypothetical protein PSTG_03820	390	2	1.6e-59	94.0						no IPS match	no IPS match	no IPS match
[INTERPRO, BLASTED, MAPPED, ANNOTATED]	Unigene29126_All	ATP18 subunit of the mitochondrial F1F0 ATP synthase	364	10	4.62e-26	82.8	5	C:GO:0000276; P:GO:0033615; C:GO:0016021; P:GO:0015986; F:GO:0046933	C:mitochondrial proton-transporting ATP synthase complex, coupling factor F(o); P:mitochondrial proton-transporting ATP synthase complex assembly; C:integral component of membrane; P:ATP synthesis coupled proton transport; F:proton-transporting ATP synthase activity, rotational mechanism	EC:3.6.1.3; EC:3.6.1.15	Adenosinetriphosphatase; Nucleoside-triphosphate phosphatase	IPR006995 (PFAM); PTHR28060 (PANTHER); PTHR28060:SF2 (PANTHER); TRANSMEMBRANE (PHOBIUS); CYTOPLASMIC_DOMAIN (PHOBIUS); NON_CYTOPLASMIC_DOMAIN (PHOBIUS); TMhelix (TMHMM)	F:GO:0015078; C:GO:0045263; P:GO:0015986	F:hydrogen ion transmembrane transporter activity; C:proton-transporting ATP synthase complex, coupling factor F(o); P:ATP synthesis coupled proton transport
[INTERPRO, BLASTED, MAPPED]	Unigene29128_All	thiosulfate 3-mercaptopyruvate sulfurtransferase [Rhodotorula toruloides NP11]	421	10	3.66e-80	76.7	1	F:GO:0016740	F:transferase activity			IPR001763 (G3DSA:3.40.250.GENE3D); PTHR11364:SF17 (PANTHER); PTHR11364 (PANTHER); IPR001763 (SUPERFAMILY)	no GO terms	no GO terms
[INTERPRO, BLASTED, MAPPED, ANNOTATED]	Unigene29131_All	hypothetical protein PSTG_04827	476	5	1.56e-58	89.4	5	F:GO:0003723; C:GO:0022626; F:GO:0003735; C:GO:0005762; P:GO:0006412	F:RNA binding; C:cytosolic ribosome; F:structural constituent of ribosome; C:mitochondrial large ribosomal subunit; P:translation			no IPS match	no IPS match	no IPS match
[INTERPRO, BLASTED, MAPPED, ANNOTATED]	Unigene29133_All	Thiamin diphosphate-binding	1194	10	0.0	89.7	2	F:GO:0003824; P:GO:0008152	F:catalytic activity; P:metabolic process			IPR005475 (SMART); G3DSA:3.40.50.970 (GENE3D); IPR005474 (PFAM); G3DSA:3.40.50.970 (GENE3D); IPR005475 (PFAM); PTHR43825 (PANTHER); PTHR43825:SF3 (PANTHER); IPR029061 (SUPERFAMILY); IPR029061 (SUPERFAMILY)	no GO terms	no GO terms
[INTERPRO, BLASTED, MAPPED, ANNOTATED]	Unigene29134_All	hypothetical protein PSTG_17553	580	6	1.79e-73	83.83	4	C:GO:0008250; F:GO:0004579; C:GO:0016021; P:GO:0006487	C:oligosaccharyltransferase complex; F:dolichyl-diphosphooligosaccharide-protein glycotransferase activity; C:integral component of membrane; P:protein N-linked glycosylation	EC:2.4.1.119	Glycosyltransferases	no IPS match	no IPS match	no IPS match
[INTERPRO, BLASTED, MAPPED, ANNOTATED]	Unigene29137_All	H+-transporting ATPase	2010	10	0.0	94.3	8	C:GO:0005887; F:GO:0005524; P:GO:0051453; F:GO:0046872; C:GO:0043231; P:GO:1902600; F:GO:0008553; P:GO:0006754	C:integral component of plasma membrane; F:ATP binding; P:regulation of intracellular pH; F:metal ion binding; C:intracellular membrane-bounded organelle; P:hydrogen ion transmembrane transport; F:hydrogen-exporting ATPase activity, phosphorylative mechanism; P:ATP biosynthetic process	EC:3.6.1.3; EC:3.6.3.6; EC:3.6.1.15	Adenosinetriphosphatase; Proton-exporting ATPase; Nucleoside-triphosphate phosphatase	no IPS match	no IPS match	no IPS match
[INTERPRO, BLASTED, MAPPED, ANNOTATED]	Unigene29140_All	crooked neck 1	500	10	9.16e-103	88.4	7	C:GO:0071010; C:GO:0071013; C:GO:0071014; C:GO:0071011; C:GO:0071012; C:GO:0000974; P:GO:0000245	C:prespliceosome; C:catalytic step 2 spliceosome; C:post-mRNA release spliceosomal complex; C:precatalytic spliceosome; C:catalytic step 1 spliceosome; C:Prp19 complex; P:spliceosomal complex assembly			IPR003107 (SMART); IPR011990 (G3DSA:1.25.40.GENE3D); PTHR11246 (PANTHER); PTHR11246:SF17 (PANTHER); IPR011990 (SUPERFAMILY)	F:GO:0005515; P:GO:0006396	F:protein binding; P:RNA processing
[INTERPRO, BLASTED, MAPPED, ANNOTATED]	Unigene29143_All	hypothetical protein PSTG_10902	568	10	7.69e-54	80.0	2	F:GO:0016491; P:GO:0055114	F:oxidoreductase activity; P:oxidation-reduction process			IPR023210 (PFAM); IPR023210 (G3DSA:3.20.20.GENE3D); IPR020471 (PANTHER); PTHR11732:SF340 (PANTHER); IPR023210 (SUPERFAMILY)	F:GO:0016491; P:GO:0055114	F:oxidoreductase activity; P:oxidation-reduction process
[INTERPRO, BLASTED, MAPPED, ANNOTATED]	Unigene29145_All	mRNA binding Pumilio [Rhodotorula toruloides NP11]	1343	10	0.0	85.7	1	F:GO:0003723	F:RNA binding			IPR001313 (SMART); IPR011989 (G3DSA:1.25.10.GENE3D); IPR001313 (PFAM); PTHR12537:SF105 (PANTHER); PTHR12537 (PANTHER); IPR001313 (PROSITE_PROFILES); IPR001313 (PROSITE_PROFILES); IPR001313 (PROSITE_PROFILES); IPR033133 (PROSITE_PROFILES); IPR001313 (PROSITE_PROFILES); IPR001313 (PROSITE_PROFILES); IPR001313 (PROSITE_PROFILES); IPR001313 (PROSITE_PROFILES); IPR033712 (CDD); IPR016024 (SUPERFAMILY)	F:GO:0003723; F:GO:0005488	F:RNA binding; F:binding
[INTERPRO, BLASTED, MAPPED, ANNOTATED]	Unigene29149_All	hypothetical protein PSTG_02435	892	9	5.01e-134	66.0	3	C:GO:0005887; F:GO:0015079; P:GO:0071805	C:integral component of plasma membrane; F:potassium ion transmembrane transporter activity; P:potassium ion transmembrane transport			PR01217 (PRINTS); mobidb-lite (MOBIDB_LITE); mobidb-lite (MOBIDB_LITE)	no GO terms	no GO terms
[INTERPRO, BLASTED]	Unigene29150_All	hypothetical protein PSTG_02167	1739	10	0.0	61.8						mobidb-lite (MOBIDB_LITE)	no GO terms	no GO terms
[INTERPRO, BLASTED, MAPPED, ANNOTATED]	Unigene29151_All	hypothetical protein PSTG_12822	627	3	2.74e-68	99.33	1	C:GO:0016021	C:integral component of membrane			mobidb-lite (MOBIDB_LITE)	no GO terms	no GO terms
[INTERPRO, BLASTED, MAPPED, ANNOTATED]	Unigene29154_All	hypothetical protein PSTG_07132	313	4	2.51e-56	79.25	3	P:GO:0055085; C:GO:0016021; F:GO:0005215	P:transmembrane transport; C:integral component of membrane; F:transporter activity			mobidb-lite (MOBIDB_LITE)	no GO terms	no GO terms
[INTERPRO, BLASTED]	Unigene29157_All	hypothetical protein PSTG_16911	886	8	2.45e-163	64.5						SIGNAL_PEPTIDE_N_REGION (PHOBIUS); SIGNAL_PEPTIDE_H_REGION (PHOBIUS); NON_CYTOPLASMIC_DOMAIN (PHOBIUS); SIGNAL_PEPTIDE (PHOBIUS); SIGNAL_PEPTIDE_C_REGION (PHOBIUS); SignalP-TM (SIGNALP_GRAM_POSITIVE); SignalP-noTM (SIGNALP_EUK); SignalP-noTM (SIGNALP_GRAM_NEGATIVE)	no GO terms	no GO terms
[INTERPRO, BLASTED]	Unigene29163_All	elongation factor-2 kinase [Moesziomyces antarcticus]	315	10	3.21e-27	83.0						mobidb-lite (MOBIDB_LITE)	no GO terms	no GO terms
[INTERPRO, BLASTED, MAPPED, ANNOTATED]	Unigene29164_All	2-oxoacid dehydrogenases acyltransferase-domain-containing	242	10	2.47e-25	93.7	2	F:GO:0016746; P:GO:0008152	F:transferase activity, transferring acyl groups; P:metabolic process			G3DSA:3.90.1170.30 (GENE3D); IPR000089 (PFAM); PTHR43178 (PANTHER); IPR015761 (PTHR43178:PANTHER); IPR000089 (PROSITE_PROFILES); cd06849 (CDD); IPR011053 (SUPERFAMILY)	no GO terms	no GO terms
[INTERPRO, BLASTED]	Unigene29165_All	hypothetical protein PSTG_15677	276	1	3.74e-17	100.0						mobidb-lite (MOBIDB_LITE); SIGNAL_PEPTIDE_C_REGION (PHOBIUS); NON_CYTOPLASMIC_DOMAIN (PHOBIUS); SIGNAL_PEPTIDE_N_REGION (PHOBIUS); SIGNAL_PEPTIDE_H_REGION (PHOBIUS); SIGNAL_PEPTIDE (PHOBIUS); SignalP-noTM (SIGNALP_EUK); SignalP-TM (SIGNALP_GRAM_POSITIVE); SignalP-TM (SIGNALP_GRAM_NEGATIVE); TMhelix (TMHMM)	no GO terms	no GO terms
[INTERPRO, BLASTED, MAPPED, ANNOTATED]	Unigene29171_All	TATA-binding -associated factor 172 OS=Homo sapiens GN=BTAF1 PE=1 SV=2	891	10	1.98e-116	90.0	1	F:GO:0005524	F:ATP binding			IPR001650 (SMART); IPR001650 (PFAM); G3DSA:3.40.50.300 (GENE3D); mobidb-lite (MOBIDB_LITE); PTHR10799:SF797 (PANTHER); PTHR10799 (PANTHER); IPR001650 (PROSITE_PROFILES); cd00079 (CDD); IPR027417 (SUPERFAMILY)	no GO terms	no GO terms
[INTERPRO, BLASTED, MAPPED, ANNOTATED]	Unigene29172_All	transformer-SR ribonucleo [Rhodotorula toruloides NP11]	720	10	1.15e-84	83.2	2	F:GO:0000166; F:GO:0003676	F:nucleotide binding; F:nucleic acid binding			G3DSA:3.30.70.330 (GENE3D); IPR000504 (PFAM); mobidb-lite (MOBIDB_LITE); PTHR15241 (PANTHER); IPR000504 (PROSITE_PROFILES); IPR000504 (SUPERFAMILY)	F:GO:0003676	F:nucleic acid binding
[INTERPRO, BLASTED, MAPPED, ANNOTATED]	Unigene29174_All	pre-mrna-splicing ATP-dependent RNA helicase DDX23 PRP28 [Rhodotorula toruloides NP11]	605	10	2.1e-133	92.2	7	F:GO:0003676; P:GO:0000375; F:GO:0005524; C:GO:0071013; C:GO:0005682; P:GO:0010501; F:GO:0004004	F:nucleic acid binding; P:RNA splicing, via transesterification reactions; F:ATP binding; C:catalytic step 2 spliceosome; C:U5 snRNP; P:RNA secondary structure unwinding; F:ATP-dependent RNA helicase activity	EC:3.6.1.3; EC:3.6.1.15	Adenosinetriphosphatase; Nucleoside-triphosphate phosphatase	IPR001650 (SMART); IPR011545 (PFAM); G3DSA:3.40.50.300 (GENE3D); IPR001650 (PFAM); G3DSA:3.40.50.300 (GENE3D); PTHR24031 (PANTHER); PTHR24031:SF522 (PANTHER); IPR014001 (PROSITE_PROFILES); IPR001650 (PROSITE_PROFILES); cd00079 (CDD); IPR027417 (SUPERFAMILY)	F:GO:0003676; F:GO:0005524	F:nucleic acid binding; F:ATP binding
[INTERPRO, BLASTED, MAPPED, ANNOTATED]	Unigene29175_All	nuclear transport receptor Karyopherin-beta2 Transportin [Kalmanozyma brasiliensis GHG001]	226	10	6.94e-38	81.5	10	C:GO:0031965; C:GO:0005737; P:GO:0000060; P:GO:0006607; F:GO:0008565; C:GO:0034399; F:GO:0008536; P:GO:0000059; F:GO:0008139; P:GO:0006610	C:nuclear membrane; C:cytoplasm; P:protein import into nucleus, translocation; P:NLS-bearing protein import into nucleus; F:protein transporter activity; C:nuclear periphery; F:Ran GTPase binding; P:protein import into nucleus, docking; F:nuclear localization sequence binding; P:ribosomal protein import into nucleus			IPR011989 (G3DSA:1.25.10.GENE3D); IPR016024 (SUPERFAMILY)	F:GO:0005488	F:binding
[INTERPRO, BLASTED, MAPPED, ANNOTATED]	Unigene29177_All	hypothetical protein PSTG_11132	363	5	1.86e-53	82.4	6	C:GO:0016459; F:GO:0003677; F:GO:0005524; F:GO:0016758; C:GO:0016021; F:GO:0003774	C:myosin complex; F:DNA binding; F:ATP binding; F:transferase activity, transferring hexosyl groups; C:integral component of membrane; F:motor activity	EC:3.6.1.15	Nucleoside-triphosphate phosphatase	mobidb-lite (MOBIDB_LITE); mobidb-lite (MOBIDB_LITE)	no GO terms	no GO terms
[INTERPRO, BLASTED, MAPPED, ANNOTATED]	Unigene29178_All	hypothetical protein PSTG_02973	521	3	2.6e-34	84.67	4	C:GO:0005778; P:GO:0016560; C:GO:1990429; F:GO:0030674	C:peroxisomal membrane; P:protein import into peroxisome matrix, docking; C:peroxisomal importomer complex; F:protein binding, bridging			mobidb-lite (MOBIDB_LITE)	no GO terms	no GO terms
[INTERPRO, BLASTED]	Unigene29179_All	hypothetical protein PSTG_04274	675	4	9.36e-66	73.0						SIGNAL_PEPTIDE_N_REGION (PHOBIUS); SIGNAL_PEPTIDE_H_REGION (PHOBIUS); SIGNAL_PEPTIDE_C_REGION (PHOBIUS); NON_CYTOPLASMIC_DOMAIN (PHOBIUS); SIGNAL_PEPTIDE (PHOBIUS); SignalP-noTM (SIGNALP_EUK); SignalP-noTM (SIGNALP_GRAM_NEGATIVE)	no GO terms	no GO terms
[INTERPRO, BLASTED, MAPPED, ANNOTATED]	Unigene29180_All	CAMK CAMK1 kinase	522	10	8.1e-121	93.2	3	F:GO:0005524; F:GO:0004674; P:GO:0006468	F:ATP binding; F:protein serine/threonine kinase activity; P:protein phosphorylation	EC:2.7.11	Transferring phosphorus-containing groups	IPR000719 (SMART); G3DSA:3.30.200.20 (GENE3D); IPR000719 (PFAM); G3DSA:1.10.510.10 (GENE3D); IPR008271 (PROSITE_PATTERNS); IPR000719 (PROSITE_PROFILES); IPR011009 (SUPERFAMILY)	F:GO:0005524; F:GO:0004672; P:GO:0006468	F:ATP binding; F:protein kinase activity; P:protein phosphorylation
[INTERPRO, BLASTED, MAPPED, ANNOTATED]	Unigene29181_All	hypothetical protein PSTG_05479	290	6	5.46e-42	72.67	2	C:GO:0016021; C:GO:0005764	C:integral component of membrane; C:lysosome			CYTOPLASMIC_DOMAIN (PHOBIUS); TRANSMEMBRANE (PHOBIUS); NON_CYTOPLASMIC_DOMAIN (PHOBIUS); TRANSMEMBRANE (PHOBIUS); CYTOPLASMIC_DOMAIN (PHOBIUS); TMhelix (TMHMM); TMhelix (TMHMM)	no GO terms	no GO terms
[INTERPRO, BLASTED]	Unigene29183_All	hypothetical protein PSTG_13437	575	5	1.01e-113	78.2						mobidb-lite (MOBIDB_LITE)	no GO terms	no GO terms
[INTERPRO, BLASTED]	Unigene29185_All	hypothetical protein PSTG_06527	433	1	3.36e-77	97.0						mobidb-lite (MOBIDB_LITE)	no GO terms	no GO terms
[INTERPRO, BLASTED, MAPPED]	Unigene29186_All	PITH domain-containing	380	10	7.1e-86	79.9	3	C:GO:0005634; C:GO:0005737; C:GO:0005829	C:nucleus; C:cytoplasm; C:cytosol			IPR010400 (PFAM); IPR010400 (G3DSA:2.60.120.GENE3D); mobidb-lite (MOBIDB_LITE); PTHR12175:SF6 (PANTHER); PTHR12175 (PANTHER); IPR010400 (PROSITE_PROFILES); IPR008979 (SUPERFAMILY)	no GO terms	no GO terms
[INTERPRO, BLASTED, MAPPED, ANNOTATED]	Unigene29188_All	ER to Golgi transport-related [Rhodotorula toruloides NP11]	1109	10	1.73e-112	88.3	5	C:GO:0005789; F:GO:0008270; C:GO:0016021; C:GO:0005794; P:GO:0006810	C:endoplasmic reticulum membrane; F:zinc ion binding; C:integral component of membrane; C:Golgi apparatus; P:transport			Coil (COILS); IPR009038 (SMART); IPR009038 (PFAM); PTHR22811:SF81 (PANTHER); IPR015720 (PANTHER); CYTOPLASMIC_DOMAIN (PHOBIUS); NON_CYTOPLASMIC_DOMAIN (PHOBIUS); TRANSMEMBRANE (PHOBIUS); TRANSMEMBRANE (PHOBIUS); CYTOPLASMIC_DOMAIN (PHOBIUS); IPR009038 (PROSITE_PROFILES); TMhelix (TMHMM); TMhelix (TMHMM)	C:GO:0016021; P:GO:0006810	C:integral component of membrane; P:transport
[INTERPRO, BLASTED, MAPPED, ANNOTATED]	Unigene29189_All	serine threonine- phosphatase PP1	677	10	1.27e-148	96.7	40	P:GO:0007094; C:GO:0032153; P:GO:0044773; C:GO:0000778; P:GO:0007114; C:GO:0061638; P:GO:0006364; C:GO:0005730; C:GO:0001400; C:GO:0000164; P:GO:0009408; P:GO:0030846; C:GO:0005847; C:GO:0035838; C:GO:1990567; P:GO:0030847; C:GO:0035839; P:GO:0034501; P:GO:0070940; C:GO:0005829; P:GO:0031297; P:GO:0016576; P:GO:1902340; P:GO:0061587; P:GO:0000903; P:GO:0006873; P:GO:0007126; F:GO:0004722; P:GO:00…	P:mitotic spindle assembly checkpoint; C:cell division site; P:mitotic DNA damage checkpoint; C:condensed nuclear chromosome kinetochore; P:cell budding; C:CENP-A containing chromatin; P:rRNA processing; C:nucleolus; C:mating projection base; C:protein phosphatase type 1 complex; P:response to heat; P:termination of RNA polymerase II transcription, poly(A)-coupled; C:mRNA cleavage and polyadenyla…	EC:3.1.3.16; EC:3.1.3.41	Protein-serine/threonine phosphatase; 4-nitrophenylphosphatase	IPR006186 (PRINTS); IPR006186 (SMART); IPR029052 (G3DSA:3.60.21.GENE3D); IPR004843 (PFAM); PTHR11668 (PANTHER); PTHR11668:SF353 (PANTHER); IPR006186 (PROSITE_PATTERNS); IPR029052 (SUPERFAMILY)	F:GO:0016787	F:hydrolase activity
[INTERPRO, BLASTED, MAPPED, ANNOTATED]	Unigene29190_All	V-type proton ATPase proteolipid subunit	776	10	3.91e-87	93.8	11	P:GO:0006879; C:GO:0000220; P:GO:0006878; P:GO:0015991; P:GO:0007033; C:GO:0016021; C:GO:0005783; F:GO:0046961; P:GO:0007035; P:GO:0006897; P:GO:0006623	P:cellular iron ion homeostasis; C:vacuolar proton-transporting V-type ATPase, V0 domain; P:cellular copper ion homeostasis; P:ATP hydrolysis coupled proton transport; P:vacuole organization; C:integral component of membrane; C:endoplasmic reticulum; F:proton-transporting ATPase activity, rotational mechanism; P:vacuolar acidification; P:endocytosis; P:protein targeting to vacuole	EC:3.6.1.3; EC:3.6.1.15	Adenosinetriphosphatase; Nucleoside-triphosphate phosphatase	IPR000245 (PRINTS); G3DSA:1.20.120.610 (GENE3D); IPR011555 (TIGRFAM); IPR002379 (PFAM); PTHR10263:SF26 (PANTHER); PTHR10263 (PANTHER); NON_CYTOPLASMIC_DOMAIN (PHOBIUS); CYTOPLASMIC_DOMAIN (PHOBIUS); CYTOPLASMIC_DOMAIN (PHOBIUS); TRANSMEMBRANE (PHOBIUS); TRANSMEMBRANE (PHOBIUS); TRANSMEMBRANE (PHOBIUS); NON_CYTOPLASMIC_DOMAIN (PHOBIUS); NON_CYTOPLASMIC_DOMAIN (PHOBIUS); TRANSMEMBRANE (PHOBIUS); IP…	P:GO:0015991; F:GO:0015078; C:GO:0033177; C:GO:0033179	P:ATP hydrolysis coupled proton transport; F:hydrogen ion transmembrane transporter activity; C:proton-transporting two-sector ATPase complex, proton-transporting domain; C:proton-transporting V-type ATPase, V0 domain
[INTERPRO, BLASTED, MAPPED, ANNOTATED]	Unigene29191_All	hypothetical protein PSTG_00066	2910	10	0.0	88.4	10	C:GO:0031965; C:GO:0005737; P:GO:0000060; P:GO:0006607; F:GO:0008565; C:GO:0034399; F:GO:0008536; P:GO:0000059; F:GO:0008139; P:GO:0006610	C:nuclear membrane; C:cytoplasm; P:protein import into nucleus, translocation; P:NLS-bearing protein import into nucleus; F:protein transporter activity; C:nuclear periphery; F:Ran GTPase binding; P:protein import into nucleus, docking; F:nuclear localization sequence binding; P:ribosomal protein import into nucleus			IPR011989 (G3DSA:1.25.10.GENE3D); PTHR10527 (PANTHER); IPR027140 (PTHR10527:PANTHER); IPR016024 (SUPERFAMILY)	P:GO:0006913; F:GO:0008565; F:GO:0005488	P:nucleocytoplasmic transport; F:protein transporter activity; F:binding
[INTERPRO, BLASTED, MAPPED, ANNOTATED]	Unigene29192_All	hypothetical protein PSTG_08926	2584	4	0.0	67.75	1	C:GO:0016021	C:integral component of membrane			G3DSA:1.20.5.100 (GENE3D); mobidb-lite (MOBIDB_LITE); mobidb-lite (MOBIDB_LITE); mobidb-lite (MOBIDB_LITE); mobidb-lite (MOBIDB_LITE); mobidb-lite (MOBIDB_LITE); mobidb-lite (MOBIDB_LITE); CYTOPLASMIC_DOMAIN (PHOBIUS); TRANSMEMBRANE (PHOBIUS); NON_CYTOPLASMIC_DOMAIN (PHOBIUS); SignalP-TM (SIGNALP_GRAM_POSITIVE); TMhelix (TMHMM)	no GO terms	no GO terms
[INTERPRO, BLASTED, MAPPED, ANNOTATED]	Unigene29193_All	carbamoyl-phosphate synthase arginine-specific large chain	1249	10	0.0	90.8	10	F:GO:0005524; F:GO:0004070; P:GO:0006207; P:GO:0006526; F:GO:0046872; F:GO:0004151; P:GO:0000050; C:GO:0005739; F:GO:0004087; F:GO:0004088	F:ATP binding; F:aspartate carbamoyltransferase activity; P:'de novo' pyrimidine nucleobase biosynthetic process; P:arginine biosynthetic process; F:metal ion binding; F:dihydroorotase activity; P:urea cycle; C:mitochondrion; F:carbamoyl-phosphate synthase (ammonia) activity; F:carbamoyl-phosphate synthase (glutamine-hydrolyzing) activity	EC:6.3.5.5; EC:3.5.2.3; EC:2.1.3.2; EC:6.3.4.16	Carbamoyl-phosphate synthase (glutamine-hydrolyzing); Dihydroorotase; Aspartate carbamoyltransferase; Carbamoyl-phosphate synthase (ammonia)	IPR005483 (PRINTS); IPR013815 (G3DSA:3.30.1490.GENE3D); IPR005479 (PFAM); G3DSA:3.30.470.20 (GENE3D); IPR011607 (G3DSA:3.40.50.GENE3D); PTHR11405 (PANTHER); PTHR11405:SF51 (PANTHER); IPR005479 (PROSITE_PATTERNS); IPR005479 (PROSITE_PATTERNS); IPR011761 (PROSITE_PROFILES); SSF56059 (SUPERFAMILY)	F:GO:0005524; P:GO:0006807; F:GO:0003824; F:GO:0046872	F:ATP binding; P:nitrogen compound metabolic process; F:catalytic activity; F:metal ion binding
[INTERPRO, BLASTED, MAPPED, ANNOTATED]	Unigene29196_All	riboflavin biosynthesis domain-containing	349	10	6.12e-68	80.8	5	F:GO:0008703; P:GO:0009231; P:GO:0009451; P:GO:0055114; F:GO:0019239	F:5-amino-6-(5-phosphoribosylamino)uracil reductase activity; P:riboflavin biosynthetic process; P:RNA modification; P:oxidation-reduction process; F:deaminase activity	EC:1.1.1.193	5-amino-6-(5-phosphoribosylamino)uracil reductase	IPR024072 (G3DSA:3.40.430.GENE3D); IPR002734 (PFAM); PTHR11079:SF131 (PANTHER); PTHR11079 (PANTHER); IPR024072 (SUPERFAMILY)	F:GO:0008703; P:GO:0009231; P:GO:0055114	F:5-amino-6-(5-phosphoribosylamino)uracil reductase activity; P:riboflavin biosynthetic process; P:oxidation-reduction process
[INTERPRO, BLASTED, MAPPED, ANNOTATED]	Unigene29198_All	hypothetical protein PSTG_07829	413	6	4.49e-66	76.17	3	P:GO:0022904; F:GO:0016651; C:GO:0005743	P:respiratory electron transport chain; F:oxidoreductase activity, acting on NAD(P)H; C:mitochondrial inner membrane			mobidb-lite (MOBIDB_LITE)	no GO terms	no GO terms
[INTERPRO, BLASTED, MAPPED, ANNOTATED]	Unigene29201_All	malate NAD-dependent	1241	10	0.0	88.6	4	P:GO:0005975; F:GO:0030060; P:GO:0006108; P:GO:0006099	P:carbohydrate metabolic process; F:L-malate dehydrogenase activity; P:malate metabolic process; P:tricarboxylic acid cycle	EC:1.1.1.37	Malate dehydrogenase	G3DSA:3.40.50.720 (GENE3D); IPR010097 (TIGRFAM); IPR001557 (PIRSF); IPR001236 (PFAM); G3DSA:3.90.110.10 (GENE3D); IPR022383 (PFAM); PTHR11540 (PANTHER); IPR001252 (PROSITE_PATTERNS); cd01337 (CDD); IPR016040 (SUPERFAMILY); IPR015955 (SUPERFAMILY)	P:GO:0005975; F:GO:0030060; F:GO:0016615; P:GO:0006108; F:GO:0016616; F:GO:0016491; F:GO:0003824; P:GO:0006099; P:GO:0055114; P:GO:0019752	P:carbohydrate metabolic process; F:L-malate dehydrogenase activity; F:malate dehydrogenase activity; P:malate metabolic process; F:oxidoreductase activity, acting on the CH-OH group of donors, NAD or NADP as acceptor; F:oxidoreductase activity; F:catalytic activity; P:tricarboxylic acid cycle; P:oxidation-reduction process; P:carboxylic acid metabolic process
[INTERPRO, BLASTED, MAPPED, ANNOTATED]	Unigene29203_All	50S ribosomal L35	729	9	1.95e-95	78.78	3	F:GO:0003735; C:GO:0005840; P:GO:0006412	F:structural constituent of ribosome; C:ribosome; P:translation			IPR001706 (PRINTS); IPR001706 (TIGRFAM); IPR021137 (PFAM); PTHR33343 (PANTHER); IPR018265 (PROSITE_PATTERNS); SSF143034 (SUPERFAMILY)	F:GO:0003735; C:GO:0005840; C:GO:0005622; P:GO:0006412	F:structural constituent of ribosome; C:ribosome; C:intracellular; P:translation
[INTERPRO, BLASTED, MAPPED, ANNOTATED]	Unigene29204_All	ubiquitin carboxyl-terminal hydrolase	1326	10	0.0	68.4	3	P:GO:0016579; F:GO:0036459; P:GO:0006511	P:protein deubiquitination; F:thiol-dependent ubiquitinyl hydrolase activity; P:ubiquitin-dependent protein catabolic process	EC:3.4.19.12	Ubiquitinyl hydrolase 1	no IPS match	no IPS match	no IPS match
[INTERPRO, BLASTED, MAPPED, ANNOTATED]	Unigene29205_All	hypothetical protein PSTG_05810	437	5	8.66e-81	81.2	1	C:GO:0016021	C:integral component of membrane			CYTOPLASMIC_DOMAIN (PHOBIUS); TRANSMEMBRANE (PHOBIUS); NON_CYTOPLASMIC_DOMAIN (PHOBIUS); CYTOPLASMIC_DOMAIN (PHOBIUS); TRANSMEMBRANE (PHOBIUS)	no GO terms	no GO terms
[INTERPRO, BLASTED, MAPPED, ANNOTATED]	Unigene29206_All	hypothetical protein PSTG_16298	738	5	1.56e-153	69.4	1	C:GO:0016021	C:integral component of membrane			mobidb-lite (MOBIDB_LITE); mobidb-lite (MOBIDB_LITE); TRANSMEMBRANE (PHOBIUS); CYTOPLASMIC_DOMAIN (PHOBIUS); NON_CYTOPLASMIC_DOMAIN (PHOBIUS)	no GO terms	no GO terms
[INTERPRO, BLASTED, MAPPED, ANNOTATED]	Unigene29207_All	zinc metalloprotease	1131	10	0.0	77.2	3	F:GO:0008270; P:GO:0016485; F:GO:0004222	F:zinc ion binding; P:protein processing; F:metalloendopeptidase activity	EC:3.4.24	Acting on peptide bonds (peptidases)	G3DSA:3.30.830.10 (GENE3D); mobidb-lite (MOBIDB_LITE); PTHR43016:SF3 (PANTHER); PTHR43016 (PANTHER); IPR011249 (SUPERFAMILY)	F:GO:0003824; F:GO:0046872	F:catalytic activity; F:metal ion binding
[INTERPRO, BLASTED, MAPPED, ANNOTATED]	Unigene29208_All	ribosomal L33	403	10	3.98e-25	86.5	3	F:GO:0003735; C:GO:0005762; P:GO:0006412	F:structural constituent of ribosome; C:mitochondrial large ribosomal subunit; P:translation			IPR001705 (PFAM); IPR001705 (TIGRFAM); PTHR15238:SF13 (PANTHER); PTHR15238 (PANTHER); IPR011332 (SUPERFAMILY)	F:GO:0003735; C:GO:0005840; C:GO:0005622; P:GO:0006412	F:structural constituent of ribosome; C:ribosome; C:intracellular; P:translation
[INTERPRO, BLASTED, MAPPED, ANNOTATED]	Unigene29209_All	purine and uridine phosphorylase	787	10	7.31e-139	67.1	2	F:GO:0003824; P:GO:0009116	F:catalytic activity; P:nucleoside metabolic process			G3DSA:3.40.50.1580 (GENE3D); PTHR43691 (PANTHER); PTHR43691:SF7 (PANTHER); IPR000845 (SUPERFAMILY)	F:GO:0003824; P:GO:0009116	F:catalytic activity; P:nucleoside metabolic process
[INTERPRO, BLASTED]	Unigene29211_All	hypothetical protein PSTG_01812	575	1	1.75e-46	100.0						mobidb-lite (MOBIDB_LITE); mobidb-lite (MOBIDB_LITE)	no GO terms	no GO terms
[INTERPRO, BLASTED]	Unigene29213_All	hypothetical protein PSTG_00981	382	6	5.52e-51	78.5						mobidb-lite (MOBIDB_LITE)	no GO terms	no GO terms
[INTERPRO, BLASTED]	Unigene29215_All	hypothetical protein PSTG_11332	1126	10	6.78e-168	69.4						IPR003172 (PFAM); G3DSA:2.60.40.770 (GENE3D); PTHR11306:SF26 (PANTHER); PTHR11306 (PANTHER); SIGNAL_PEPTIDE_N_REGION (PHOBIUS); SIGNAL_PEPTIDE (PHOBIUS); SIGNAL_PEPTIDE_C_REGION (PHOBIUS); NON_CYTOPLASMIC_DOMAIN (PHOBIUS); SIGNAL_PEPTIDE_H_REGION (PHOBIUS); SignalP-noTM (SIGNALP_EUK); IPR014756 (SUPERFAMILY)	no GO terms	no GO terms
[INTERPRO, BLASTED, MAPPED, ANNOTATED]	Unigene29217_All	ubiquinol-cytochrome c reductase subunit 8	494	10	4.08e-48	81.7	5	F:GO:0008121; P:GO:1902600; C:GO:0005750; P:GO:0006122; P:GO:0009060	F:ubiquinol-cytochrome-c reductase activity; P:hydrogen ion transmembrane transport; C:mitochondrial respiratory chain complex III; P:mitochondrial electron transport, ubiquinol to cytochrome c; P:aerobic respiration	EC:1.10.2; EC:1.10.2.2	Acting on diphenols and related substances as donors; Quinol--cytochrome-c reductase	IPR004205 (G3DSA:1.20.5.GENE3D); IPR004205 (PFAM); IPR004205 (PANTHER); IPR004205 (PRODOM); IPR004205 (SUPERFAMILY)	F:GO:0008121	F:ubiquinol-cytochrome-c reductase activity
[INTERPRO, BLASTED, MAPPED, ANNOTATED]	Unigene29223_All	carboxylesterase	1474	10	0.0	73.8	2	C:GO:0005615; F:GO:0052689	C:extracellular space; F:carboxylic ester hydrolase activity	EC:3.1.1.1	Carboxylesterase	IPR002018 (PFAM); IPR029058 (G3DSA:3.40.50.GENE3D); PTHR11559:SF322 (PANTHER); PTHR11559 (PANTHER); IPR019826 (PROSITE_PATTERNS); IPR029058 (SUPERFAMILY)	no GO terms	no GO terms
[INTERPRO, BLASTED, MAPPED, ANNOTATED]	Unigene29225_All	hypothetical protein PSTG_06807	707	4	5.24e-70	72.75	1	C:GO:0016021	C:integral component of membrane			mobidb-lite (MOBIDB_LITE); NON_CYTOPLASMIC_DOMAIN (PHOBIUS); CYTOPLASMIC_DOMAIN (PHOBIUS); NON_CYTOPLASMIC_DOMAIN (PHOBIUS); TRANSMEMBRANE (PHOBIUS); TRANSMEMBRANE (PHOBIUS); TMhelix (TMHMM); TMhelix (TMHMM)	no GO terms	no GO terms
[INTERPRO, BLASTED, MAPPED, ANNOTATED]	Unigene29231_All	hypothetical protein PSTG_15982	522	6	1.3e-82	73.5	1	C:GO:0044424	C:intracellular part			PTHR23354 (PANTHER)	no GO terms	no GO terms
[INTERPRO, NO-BLAST]	Unigene29233_All	---NA---	284									no IPS match	no IPS match	no IPS match
[INTERPRO, BLASTED, MAPPED, ANNOTATED]	Unigene29234_All	phosphoribosylformimino-5-aminoimidazole carboxamide ribotide isomerase	369	10	3.77e-61	84.9	4	F:GO:0000107; F:GO:0003949; P:GO:0000105; C:GO:0005622	F:imidazoleglycerol-phosphate synthase activity; F:1-(5-phosphoribosyl)-5-[(5-phosphoribosylamino)methylideneamino]imidazole-4-carboxamide isomerase activity; P:histidine biosynthetic process; C:intracellular	EC:5.3.1.16	1-(5-phosphoribosyl)-5-	IPR006062 (PFAM); IPR013785 (G3DSA:3.20.20.GENE3D); PTHR43090 (PANTHER); IPR011060 (SUPERFAMILY)	F:GO:0003824; P:GO:0008152; P:GO:0000105	F:catalytic activity; P:metabolic process; P:histidine biosynthetic process
[INTERPRO, BLASTED, MAPPED, ANNOTATED]	Unigene29312_All	hypothetical protein PSTG_08176	488	4	5.97e-64	77.5	5	P:GO:0000122; F:GO:0001078; F:GO:0000978; P:GO:0000390; C:GO:0071008	P:negative regulation of transcription from RNA polymerase II promoter; F:transcriptional repressor activity, RNA polymerase II core promoter proximal region sequence-specific binding; F:RNA polymerase II core promoter proximal region sequence-specific DNA binding; P:spliceosomal complex disassembly; C:U2-type post-mRNA release spliceosomal complex			mobidb-lite (MOBIDB_LITE)	no GO terms	no GO terms
[INTERPRO, BLASTED, MAPPED, ANNOTATED]	Unigene29399_All	beach and WD40-domain-containing	436	10	7.46e-79	74.6	1	F:GO:0046872	F:metal ion binding			IPR001680 (SMART); IPR015943 (G3DSA:2.130.10.GENE3D); G3DSA:1.10.10.670 (GENE3D); IPR001680 (PFAM); IPR015943 (G3DSA:2.130.10.GENE3D); PTHR13743 (PANTHER); PTHR13743:SF89 (PANTHER); IPR019775 (PROSITE_PATTERNS); IPR017986 (PROSITE_PROFILES); IPR001680 (PROSITE_PROFILES); IPR017986 (SUPERFAMILY)	F:GO:0005515	F:protein binding
[INTERPRO, BLASTED, MAPPED, ANNOTATED]	Unigene29450_All	P-loop containing nucleoside triphosphate hydrolase	530	10	9.48e-112	96.8	6	F:GO:0003676; F:GO:0005524; C:GO:0005737; C:GO:0005681; F:GO:0004004; P:GO:0000398	F:nucleic acid binding; F:ATP binding; C:cytoplasm; C:spliceosomal complex; F:ATP-dependent RNA helicase activity; P:mRNA splicing, via spliceosome	EC:3.6.1.3; EC:3.6.1.15	Adenosinetriphosphatase; Nucleoside-triphosphate phosphatase	G3DSA:3.40.50.300 (GENE3D); G3DSA:3.40.50.300 (GENE3D); PTHR18934 (PANTHER); PTHR18934:SF174 (PANTHER); IPR002464 (PROSITE_PATTERNS); IPR014001 (PROSITE_PROFILES); cd00046 (CDD); IPR027417 (SUPERFAMILY)	no GO terms	no GO terms
[INTERPRO, BLASTED, MAPPED, ANNOTATED]	Unigene29462_All	mitochondrial GTP GDP carrier 1	520	10	3.09e-119	91.5	8	P:GO:0006879; P:GO:1903790; F:GO:0003735; F:GO:0001409; C:GO:0005739; C:GO:0016021; P:GO:0000002; P:GO:0006412	P:cellular iron ion homeostasis; P:guanine nucleotide transmembrane transport; F:structural constituent of ribosome; F:guanine nucleotide transmembrane transporter activity; C:mitochondrion; C:integral component of membrane; P:mitochondrial genome maintenance; P:translation			IPR018108 (PFAM); IPR023395 (G3DSA:1.50.40.GENE3D); PTHR24089:SF588 (PANTHER); PTHR24089 (PANTHER); IPR023395 (SUPERFAMILY)	no GO terms	no GO terms
[INTERPRO, BLASTED, MAPPED, ANNOTATED]	Unigene29513_All	hypothetical protein PSTG_01960	458	2	2.51e-32	89.5	8	F:GO:0003676; F:GO:0004535; P:GO:0090503; C:GO:0031251; C:GO:0000932; P:GO:0006397; P:GO:0000289; P:GO:0006301	F:nucleic acid binding; F:poly(A)-specific ribonuclease activity; P:RNA phosphodiester bond hydrolysis, exonucleolytic; C:PAN complex; C:P-body; P:mRNA processing; P:nuclear-transcribed mRNA poly(A) tail shortening; P:postreplication repair	EC:3.1.13; EC:3.1.15; EC:3.1.13.4	Acting on ester bonds; Acting on ester bonds; Poly(A)-specific ribonuclease	mobidb-lite (MOBIDB_LITE)	no GO terms	no GO terms
[INTERPRO, BLASTED, MAPPED, ANNOTATED]	Unigene29655_All	ABC drug exporter [Rhodotorula toruloides NP11]	526	10	2.09e-104	84.6	6	F:GO:0005524; F:GO:0042626; P:GO:0006855; C:GO:0016021; C:GO:0005886; F:GO:0015238	F:ATP binding; F:ATPase activity, coupled to transmembrane movement of substances; P:drug transmembrane transport; C:integral component of membrane; C:plasma membrane; F:drug transmembrane transporter activity	EC:3.6.1.3; EC:3.6.1.15	Adenosinetriphosphatase; Nucleoside-triphosphate phosphatase	G3DSA:3.40.50.300 (GENE3D); PTHR19241 (PANTHER); PTHR19241:SF374 (PANTHER); IPR027417 (SUPERFAMILY)	no GO terms	no GO terms
[INTERPRO, BLASTED, MAPPED, ANNOTATED]	Unigene29729_All	XPG I-region [Rhodotorula toruloides NP11]	666	10	1.13e-151	81.6	9	C:GO:0005844; C:GO:0005634; P:GO:0006281; P:GO:0090305; P:GO:0044419; P:GO:0045727; F:GO:0004518; C:GO:0000932; C:GO:0005829	C:polysome; C:nucleus; P:DNA repair; P:nucleic acid phosphodiester bond hydrolysis; P:interspecies interaction between organisms; P:positive regulation of translation; F:nuclease activity; C:P-body; C:cytosol			IPR029060 (G3DSA:3.40.50.GENE3D); IPR006084 (PANTHER); PTHR11081:SF39 (PANTHER); cd09902 (CDD); IPR029060 (SUPERFAMILY)	P:GO:0006281; F:GO:0004518	P:DNA repair; F:nuclease activity
[INTERPRO, BLASTED]	Unigene29730_All	hypothetical protein PSTG_11949	562	3	1.47e-81	82.67						mobidb-lite (MOBIDB_LITE)	no GO terms	no GO terms
[truncated: 5,363 more rows]
